# Supplementary material for: Systems analysis of methylerythritol-phosphate pathway flux in E. coli: insights into the role of oxidative stress and the validity of lycopene as an isoprenoid reporter metabolite
Source: Microb Cell Fact. 2015 Nov 26;14:193. doi: 10.1186/s12934-015-0381-7 (PMC4662018; doi:10.1186/s12934-015-0381-7)
Supplement: Supplementary file 2 — 10.1186/s12934-015-0381-7 SWATH proteomics data. Contains a) PeakView output: raw data for ion, peptide and protein counts; b) output of statistical analysis: differentially expressed proteins during stationary phase. [file 12934_2015_381_MOESM2_ESM.xlsx]

## Sheet: SWATH Raw Data - Ions
Protein (RefSeq)	Peptide	Precursor MZ	Precursor Charge	RT	Fragment MZ	Fragment Charge	Ion Type	Residue	MG1655*_exponential	MG1655*_early stationary	MG1655*_late stationary	MG1655*_exponential	MG1655*_early stationary	MG1655*_late stationary	MG1655*_exponential	MG1655*_early stationary	MG1655*_late stationary	Seq+_exponential	Seq+_early stationary	Seq+_late stationary	Seq+_exponential	Seq+_early stationary	Seq+_late stationary	Seq+_exponential	Seq+_early stationary	Seq+_late stationary
NP_418414	ITQGDDLAPGVLK	663.867	2	12.8029	984.536	1	y	10	30456.6	18405.6	9505.42	49593.3	15024.8	12171	32337.5	26893.8	15503	26090.9	16355.2	21501.6	26778.3	18752.7	20024.3	37070.3	26410.1	23169.2
NP_418414	ITQGDDLAPGVLK	663.867	2	12.8029	697.461	1	y	7	9467.53	4750.86	1615.09	14596.3	4604.87	2909.96	8083.68	5934.5	4272.52	5408.58	4062.48	5092.95	6692.77	3748.06	4001.38	7251.71	7151.02	4361.42
NP_418414	ITQGDDLAPGVLK	663.867	2	12.8029	1112.6	1	y	11	8734.32	6060.54	2321.06	12914.1	4712.89	4043.77	9835.8	7630.56	4247.01	8168.18	4538.64	6117.5	9504.16	6437.86	6467.36	9865.97	7111.85	6646.06
NP_418414	ITQGDDLAPGVLK	663.867	2	12.8029	812.488	1	y	8	8369.27	4027.58	1723.67	11314.2	3435.16	2601.41	6738.42	4650.66	3916.18	6088.07	3434.29	3758.07	6437.45	3980.87	4071.57	7396.26	5524.63	4086.53
NP_418414	ITQGDDLAPGVLK	663.867	2	12.8029	927.515	1	y	9	6238.83	4040.57	1209.07	9245.78	2897.76	1674.7	6058.54	5032.95	3267.31	4775.75	3448.15	4223.9	4851.5	3138.91	4187.88	8679.19	6056.37	4620.77
NP_418414	ITQGDDLAPGVLK	663.867	2	12.8029	814.394	1	b	8	5392.39	4211.12	2134.87	8560.67	3749.03	3056.01	5561.35	5904.82	2986.48	4086.88	3495.74	5405.26	4307.32	3303.54	3667.88	N/A	6133.47	3435.71
NP_418414	ITQGDDLAPGVLK	663.867	2	12.8029	1213.64	1	y	12	2750.55	1729.99	442.3	4347.75	1450.65	1340.55	2881.19	2507.04	929.639	2010.5	1276.69	1593.3	2131.13	2024.22	1689.47	3336.74	1762.27	2135.18
NP_418414	ITQGDDLAPGVLK	663.867	2	12.8029	1067.54	1	b	11	5767.21	2408.17	968.339	9620.22	1498.11	1917.84	6836.4	3709.99	2033.43	5487.67	2399.08	2780.54	4935.77	2573.31	2778.19	7640.12	3239.27	2836.02
NP_418414	ITQGDDLAPGVLK	663.867	2	12.8029	743.357	1	b	7	2882.73	809.582	881.705	4225.3	1208.59	1031.75	2377.14	2628.78	1227.38	1520.8	1847.37	1698.58	1816.6	1026.5	1125.78	2357.46	252.357	1989.5
NP_418414	ITQGDDLAPGVLK	663.867	2	12.8029	513.34	1	y	5	62810.5	33887.5	16075.4	96347.4	31237.4	23782.1	51393.2	40652.1	23250.3	36864.9	22134.9	32370.8	30446.2	19615.9	19981.5	32584.7	33139.9	17585.3
NP_418414	EEIEGSGILSK	581.303	2	9.92099	790.431	1	y	8	46340.8	22303	9674.76	65967.9	19277.7	14363	39927.5	27701.5	17519.6	33029.3	18130.6	22861.2	30787.5	20406	29730	31332.8	25944.3	21762.8
NP_418414	EEIEGSGILSK	581.303	2	9.92099	661.388	1	y	7	51930.4	27142.2	10365.7	93958.8	22399.5	16736.3	43752.2	28274.8	28870.1	39803.8	26582.4	30836.8	30163	24087.5	18335.8	37565.8	34685.7	30943
NP_418414	EEIEGSGILSK	581.303	2	9.92099	903.515	1	y	9	18531.5	10070.9	4323.71	26444.9	8303.99	7118.33	16788.2	11957.7	6724.84	14547.1	8214.69	10701.7	14086.6	10261.4	9107.98	18201.4	12961.7	11070.4
NP_418414	EEIEGSGILSK	581.303	2	9.92099	604.366	1	y	6	7709.61	4336.38	1840.23	12637.2	3464.35	2263.54	6764.85	4551.66	2893.92	4504.16	2745.36	4770.24	5645.61	3849.87	2665.14	5502.67	4549.53	3279.27
NP_418414	EEIEGSGILSK	581.303	2	9.92099	1032.56	1	y	10	431.483	235.121	N/A	678.037	N/A	240.966	959.146	419.311	229.344	581.585	237.875	233.684	635.86	953.762	361.372	617.757	644.696	237.114
NP_418414	EEIEGSGILSK	581.303	2	9.92099	347.229	1	y	3	17657	10781.9	3051.02	24699.6	7890.25	5898.66	10935	7734.19	4303.58	7850.31	4466.07	5142.2	4364.15	2833.55	2940.55	4828.13	3439.52	3680.18
NP_418414	EEIEGSGILSK	581.303	2	9.92099	517.334	1	y	5	10836.7	6500.52	2617.58	16409.9	4122.14	3679.13	8395.83	5147.75	4234.74	6585.73	2998.29	3654.27	4581.12	3100.11	3088.99	5076.1	4806.4	3429.45
NP_418414	EEIEGSGILSK	581.303	2	9.92099	460.313	1	y	4	2012.35	N/A	467.481	2120.14	N/A	658.256	1678.96	1196.82	627.479	990.661	698.697	1270.36	530.439	724.786	206.634	976.875	847.719	447.128
NP_418414	EEIEGSGILSK	581.303	2	9.92099	372.176	1	b	3	6176.68	3350.08	N/A	6778.75	3242.53	2069.65	2394.96	2162.73	N/A	3116.1	N/A	N/A	3401.08	N/A	522.985	1256.61	N/A	N/A
NP_418414	EEIEGSGILSK	581.303	2	9.92099	452.261	2	y	9	7247.85	7230.1	1460.65	9980.54	4093.74	3644.04	6208.06	6678.52	3345.73	4739.24	2406.54	3093.1	2258.38	2184.69	3757.93	4169.83	2830.06	3457.8
NP_418414	LGDLPTSGQIR	578.82	2	10.4358	758.415	1	y	7	145809	95482.8	45720.1	222438	78448.8	63565.7	145817	N/A	75355.6	120716	76264.7	103967	125956	88661.2	78197.2	138874	113650	95322.4
NP_418414	LGDLPTSGQIR	578.82	2	10.4358	661.363	1	y	6	22583.8	23586.8	5901.17	35191.3	10596	N/A	23771	N/A	12263.1	16286.7	9475.03	13393.7	18054.5	N/A	N/A	20213.9	15581.6	11229.1
NP_418414	LGDLPTSGQIR	578.82	2	10.4358	871.5	1	y	8	6755.24	4483.22	2563.52	10554.5	4298.77	2974.91	7584	26979.1	4224.08	6668.31	4233.18	5785.08	5078.74	3617.34	4721.16	8732.92	5059.89	4483.75
NP_418414	LGDLPTSGQIR	578.82	2	10.4358	1043.55	1	y	10	5332.08	4717.81	2212.02	10773.5	4211.54	2424.01	6634.02	N/A	2701.57	5839.94	4100.76	5829.12	5881.02	3995.25	4240.27	7305.55	5159.97	6346.53
NP_418414	LGDLPTSGQIR	578.82	2	10.4358	741.378	1	b	8	17239.5	17031.1	3761.19	27322.2	13181.2	8124.69	18645	N/A	12470.3	14063.6	9674.24	14874.1	14288.6	11519.1	14481.8	20635.9	19625.7	12926
NP_418414	LGDLPTSGQIR	578.82	2	10.4358	986.527	1	y	9	8127.32	5054.91	N/A	N/A	3512.92	2620.04	11601.1	54383.6	N/A	5317.95	4555.27	8802.85	7615.51	N/A	5326.39	7139.27	7795.26	6010.13
NP_418414	LGDLPTSGQIR	578.82	2	10.4358	286.14	1	b	3	117449	181327	28906.7	189029	95722.7	56788.6	81053.6	N/A	36843.6	47079.5	32841.1	69217.5	24392.8	17568.1	14905	20960.5	N/A	N/A
NP_418414	LGDLPTSGQIR	578.82	2	10.4358	982.52	1	b	10	N/A	135.427	282.164	1323.75	546.466	207.07	994.342	598.447	522.03	579.546	N/A	783.606	529.844	477.685	1075.11	800.38	1451.93	744.538
NP_418414	LGDLPTSGQIR	578.82	2	10.4358	869.436	1	b	9	N/A	666.992	285.388	N/A	397.103	274.324	212.772	N/A	N/A	587.953	138.111	N/A	159.259	783.243	N/A	795.576	843.932	N/A
NP_418414	LGDLPTSGQIR	578.82	2	10.4358	684.356	1	b	7	1674.75	2409.16	N/A	8250.3	2634.17	1691.81	4396.69	N/A	N/A	1178.57	2743.02	2307.97	2589.62	3526.3	2919.61	4168.14	4223.13	2615.19
NP_418414	SPGVFFDSDK	549.759	2	11.7248	758.336	1	y	6	30285.4	21066	9548.46	48556	15274.4	12312.4	52155	43684.7	13052.8	27633.1	15634.5	17885.4	26662.7	13686.5	1192.26	27556.7	44479.9	16977.6
NP_418414	SPGVFFDSDK	549.759	2	11.7248	914.425	1	y	8	19042.4	17081.3	5079.09	17933.5	9789.13	7861.01	22117.7	14739.8	12399.7	22879.6	11699.3	16984.8	16169.1	14844.5	N/A	12906.4	18546.2	15682
NP_418414	SPGVFFDSDK	549.759	2	11.7248	611.267	1	y	5	14614.8	10206.2	2791.83	28446.2	4320.04	2674.53	14537.9	6816.46	4077.92	12071.3	5352.01	6834.59	7879.5	4704.54	1284.67	7761.87	7935.77	5017.41
NP_418414	SPGVFFDSDK	549.759	2	11.7248	857.404	1	y	7	6636.33	2017.07	1781	15298.3	2600.16	1966.75	7536.88	7403.79	2208.42	5507.2	2986.6	3675.96	5134.59	3247.28	3596	11469.6	2812.99	4543.88
NP_418414	SPGVFFDSDK	549.759	2	11.7248	1011.48	1	y	9	N/A	246.347	448.665	1715.63	436.722	503.243	986.293	1785.22	552.407	671.499	541.592	N/A	879.45	1160.06	N/A	2491.2	943.147	852.02
NP_418414	SPGVFFDSDK	549.759	2	11.7248	750.346	1	b	7	807.471	1210.95	1313.93	3364.01	948.201	1096.5	2335.01	2363.77	1099.3	2062.33	N/A	1961.12	3078.57	2535.38	16643.4	2595.46	2139.45	1197.11
NP_418414	SPGVFFDSDK	549.759	2	11.7248	952.405	1	b	9	148.545	272.842	N/A	1311.7	122.536	372.129	1198.8	531.385	265.732	362.539	500.802	562.484	518.493	N/A	748.28	479.998	606.726	269.269
NP_418414	SPGVFFDSDK	549.759	2	11.7248	635.319	1	b	6	N/A	N/A	N/A	N/A	N/A	1174.94	N/A	263.97	N/A	540.575	483.201	1098.06	2129.45	N/A	N/A	2394.88	N/A	N/A
NP_418414	SPGVFFDSDK	549.759	2	11.7248	837.378	1	b	8	N/A	N/A	370.803	N/A	N/A	332.322	333.687	172.461	N/A	N/A	N/A	N/A	N/A	N/A	369.125	N/A	N/A	N/A
NP_418414	SPGVFFDSDK	549.759	2	11.7248	242.113	1	b	3	11129.2	7109.62	1893.78	22348.5	6240.99	4733.76	10359.2	3545.93	2020.14	2474.22	3719.89	3438.82	2164.88	N/A	4635.81	2036.19	N/A	N/A
NP_418414	SVGEMAENQFR	634.29	2	9.08263	1081.47	1	y	9	21387.5	14175.5	3224.84	36190.8	10855.6	8284.84	22749.6	24315.8	10429.4	22132.6	11414.3	16141.1	21753.1	15108.9	21823	28758.4	21446.9	16418.6
NP_418414	SVGEMAENQFR	634.29	2	9.08263	895.409	1	y	7	13690.8	7464.22	1784.07	27445.8	7865.85	4086.46	15988.9	15132.3	8197	13659	8264.23	10551	11295.8	9154.52	14681.4	18284.1	16386.5	11561.1
NP_418414	SVGEMAENQFR	634.29	2	9.08263	764.369	1	y	6	16239.4	10169.9	1901.68	28794.4	8626.66	7162.98	17908.4	16638.8	9003.23	14649.7	8755.6	10032.2	13947.3	9481.69	16264.6	22267.5	14443.4	10183
NP_418414	SVGEMAENQFR	634.29	2	9.08263	693.332	1	y	5	9818.61	6794.29	2140.98	17445.3	4910.07	2939.7	10707	10005	5520.38	9061.04	6692.09	6331.15	8322.1	6003.96	7883.1	9562.17	9231.44	7421.71
NP_418414	SVGEMAENQFR	634.29	2	9.08263	1024.45	1	y	8	1913.96	1641.19	350.262	3998.92	1207.72	1022.58	2796.3	2382.83	1042.54	2235.15	1459.35	2130.96	2226.95	1669.33	2577.63	3534.18	2486.07	2230.23
NP_418414	SVGEMAENQFR	634.29	2	9.08263	704.292	1	b	7	1164.41	814.481	N/A	1998.2	1434.47	561.996	1585.42	2279.4	728.17	N/A	992.186	1041.48	1484	998.412	N/A	1230.81	1031	980.252
NP_418414	SVGEMAENQFR	634.29	2	9.08263	946.394	1	b	9	820.435	523.57	148.951	823.767	961.44	N/A	N/A	1040.09	274.509	755.174	586.585	895.165	412.058	1207.34	625.165	726.934	654.346	724.14
NP_418414	SVGEMAENQFR	634.29	2	9.08263	1093.46	1	b	10	1466.79	1062.64	644.807	965.976	651.076	832.733	644.909	723.43	1061.24	885.677	882.122	887.922	1492.07	830.655	658.503	1084.02	502.626	875.584
NP_418414	SVGEMAENQFR	634.29	2	9.08263	818.335	1	b	8	518.36	N/A	254.516	1067.54	N/A	245.852	752.085	579.143	N/A	363.739	N/A	433.849	1043.21	698.78	468.017	660.297	N/A	N/A
NP_418414	SVGEMAENQFR	634.29	2	9.08263	187.089	2	b	4	10660.1	7734.47	3252.54	19010.6	5486.11	4483.24	14947.4	15815.5	6454.84	13012.8	7681	8661.87	11320.4	7072.81	10264.3	11802.6	8323.04	7890.28
NP_418361	EFEQIYPK	527.266	2	9.96934	777.414	1	y	6	12840.3	5969.36	N/A	19349.7	6080.43	4912.04	17077.9	9435.92	5995.82	44444.9	84831.8	108515	44056.6	100031	103590	55013.2	117482	114490
NP_418361	EFEQIYPK	527.266	2	9.96934	648.371	1	y	5	10495.7	5650.76	1066.59	17607.5	5477.97	3205.2	13258.2	8477.66	4394.32	38119.4	62252.6	91788.8	31483.3	69116.5	67408.2	38853.2	92861.5	77400.7
NP_418361	EFEQIYPK	527.266	2	9.96934	924.482	1	y	7	690.481	330.672	1104.01	596.974	955.21	284.621	944.67	N/A	N/A	2712.31	7449.56	8716.08	2907.77	7152.83	7888.6	3333.57	9939.99	9353.08
NP_418361	EFEQIYPK	527.266	2	9.96934	244.166	1	y	2	44845.5	22246.2	N/A	66382.4	24690.8	14245.5	34342.4	15913.3	9341	69258.9	98715.6	137718	23801.7	37417.3	34390.1	20784.5	42847	9198.72
NP_418361	EFEQIYPK	527.266	2	9.96934	647.303	1	b	5	2329	2237.16	803.938	2291.8	1520.95	N/A	N/A	N/A	N/A	4287.39	7959.07	9718.44	4411.4	11627.1	10445.8	4372.69	10258	10311.3
NP_418361	EFEQIYPK	527.266	2	9.96934	810.367	1	b	6	2376.47	N/A	9859.36	2686.72	N/A	N/A	N/A	N/A	N/A	N/A	N/A	9284.63	4458.79	10841.9	11109.8	N/A	14804.6	12714.1
NP_418361	EFEQIYPK	527.266	2	9.96934	407.229	1	y	3	37504.3	24166.4	N/A	61820.7	23506.7	18000.1	36185.5	21141.9	15091.6	86050	127254	164879	49185.6	83274.5	80478.6	48507.1	105340	68081
NP_418361	EFEQIYPK	527.266	2	9.96934	520.313	1	y	4	11772.2	5306.18	N/A	15814	5577.38	4709.36	11753.1	7155.97	4200.13	31067.9	51624.8	68787.6	24312	53848	50047.7	23873.6	62219.3	49309
NP_418361	EFEQIYPK	527.266	2	9.96934	389.211	2	y	6	4744.6	3769.87	362.816	9990.26	3533.78	3678.88	3374.19	2795.19	2755.23	6774.58	14015.4	18093.2	6206.5	11444.9	13100.6	6052.71	17965.7	10993.8
NP_418361	EFEQIYPK	527.266	2	9.96934	462.745	2	y	7	N/A	N/A	N/A	1002.61	723.343	N/A	724.877	264.722	N/A	1353.31	2127.01	3199.37	821.225	2293.32	2564.46	1087.01	2267.82	2195.56
NP_418361	YIVALDQGTTSSR	705.865	2	11.0767	851.385	1	y	8	32171.2	20327	9098.78	57742.6	16433.8	12307.1	40994.1	30985	15652.2	118541	235559	364395	134251	348219	333635	193701	444248	298713
NP_418361	YIVALDQGTTSSR	705.865	2	11.0767	736.358	1	y	7	23025.6	13026.6	6281.28	40981.5	12304.4	7771.32	30211.2	19997.7	9856.11	76443.6	167127	240054	81833.7	233318	213114	127767	298664	208174
NP_418361	YIVALDQGTTSSR	705.865	2	11.0767	1035.51	1	y	10	30121.8	17087.7	8434.57	47227	15145.1	10152.4	40798.9	25054.8	12627.5	121251	252837	345822	139822	381934	360687	195627	411542	347894
NP_418361	YIVALDQGTTSSR	705.865	2	11.0767	1134.58	1	y	11	25373.2	14415.4	5957.93	40045.8	12947.9	8795.3	32888.3	21862.2	10751.4	95426	214706	279708	115579	280361	300123	159080	308423	296157
NP_418361	YIVALDQGTTSSR	705.865	2	11.0767	964.469	1	y	9	21863.8	13578.5	5464.71	36955.1	11718.9	7911.19	26392.5	20483.9	9207.14	83764.5	169592	249427	98013	252498	237650	140732	309451	245467
NP_418361	YIVALDQGTTSSR	705.865	2	11.0767	803.43	1	b	7	1600.38	1666.94	307.585	3463.07	524.297	867.071	2316.41	1049.31	1103.28	5136.89	9620.96	15595.8	5818.48	15821.4	13205.7	7714.62	15711	13962.4
NP_418361	YIVALDQGTTSSR	705.865	2	11.0767	961.499	1	b	9	N/A	N/A	N/A	N/A	1224.87	1352.46	N/A	N/A	N/A	3921.37	5831.85	9866.72	4367.13	8780.29	9172.68	N/A	10050.2	7949.7
NP_418361	YIVALDQGTTSSR	705.865	2	11.0767	1247.66	1	y	12	1099.32	1127.83	N/A	1701.46	449.397	449.963	1597.59	2000.29	725.772	2839.18	4898.19	7273.63	3393.24	6958.55	7630.98	4028.58	6937.39	6523.97
NP_418361	YIVALDQGTTSSR	705.865	2	11.0767	860.451	1	b	8	N/A	437.125	N/A	762.753	581.026	270.557	598.463	N/A	677.528	1531.15	3819.22	5627.73	3026.98	5501.06	5137.61	3053.19	7062.72	5121.68
NP_418361	YIVALDQGTTSSR	705.865	2	11.0767	608.3	1	y	6	15132.7	10208.2	3567.82	27087.5	10487.8	6144.86	18720.1	13500.9	7156.54	46764.9	101249	151188	44265.5	121267	116388	66124	167774	117271
NP_418361	DGLEDYIR	490.738	2	14.8796	695.336	1	y	5	100566	51251.2	27156.2	162664	46507.4	36583	129329	69543.7	39180.1	248109	412101	583250	272049	488989	423626	270638	706907	387116
NP_418361	DGLEDYIR	490.738	2	14.8796	566.293	1	y	4	58351.9	26660.2	13910.5	89463.4	28144.7	21059	63086.3	33654	19777	141006	243762	351526	128626	257311	242902	136372	360856	228209
NP_418361	DGLEDYIR	490.738	2	14.8796	808.42	1	y	6	10490.5	13854	N/A	12391	14092.8	11589	11150.7	16169.2	10668.4	27067.3	70080.6	105434	33965.5	101231	114491	37440.3	128644	104963
NP_418361	DGLEDYIR	490.738	2	14.8796	865.441	1	y	7	1621.73	1302.41	729.61	2918.99	1354.03	399.517	2166.92	N/A	810.879	7262.32	10167.2	13971.5	6057.39	13043.7	16320.2	8483.7	21522.7	18173.8
NP_418361	DGLEDYIR	490.738	2	14.8796	530.209	1	b	5	5195.47	2841.23	1789.15	6379.47	3070.09	2468.31	1933.44	3787.33	3108.79	7425.34	11518.6	15756.4	5104.59	11846.8	10055.1	7334.87	21074.4	11984
NP_418361	DGLEDYIR	490.738	2	14.8796	451.266	1	y	3	31245.8	17628.6	6912.81	48592.1	14396.9	11938.8	32836.2	17926.3	8677.23	68740.2	128544	196969	61423.1	104124	110466	59557.4	150735	98510
NP_418361	DGLEDYIR	490.738	2	14.8796	286.14	1	b	3	29859.7	19413.9	3484.66	33362.9	17298.5	7960.35	N/A	N/A	N/A	49957.8	59371.4	74739.4	N/A	N/A	15382.4	N/A	56561.4	52566.6
NP_418361	DGLEDYIR	490.738	2	14.8796	415.182	1	b	4	8409.05	5849.14	2682	11426.2	4369.37	3413.35	7515.57	4824.98	2326.72	14625	24194	39458.8	11274.9	18226.9	20564.9	11574.2	27808.3	19570.7
NP_418361	DGLEDYIR	490.738	2	14.8796	404.714	2	y	6	3993.09	2794.79	1289.1	6457.85	1890.42	1699.87	4735.8	1470.54	1236.49	9220.18	15889.1	25594.3	5804.93	10909.7	13615.5	6267.89	16629.4	11644.1
NP_418361	DGLEDYIR	490.738	2	14.8796	226.137	2	y	3	N/A	N/A	N/A	1420.24	966.505	557.321	1635.96	311.107	N/A	1152.65	1945.89	3650.87	1067.49	1943.68	3812.4	2209.3	2822.58	2216.55
NP_418361	EFRPGIETTER	445.562	3	7.62277	506.257	1	y	4	35166.9	69801.6	9733.42	N/A	12856.6	12433.2	33062.6	20163.8	10038.5	78554.2	124560	140484	53599.4	82020.6	92228	63020.4	123659	65675.3
NP_418361	EFRPGIETTER	445.562	3	7.62277	635.299	1	y	5	24011.7	2027.12	8211.83	37416.8	11762.5	11612.8	27957.1	21559.2	10016.7	64747.9	109150	135471	63753.7	132839	109071	69324.5	159870	98516.3
NP_418361	EFRPGIETTER	445.562	3	7.62277	587.294	1	b	5	10053.2	14801.6	6127.96	15162.8	N/A	6584.3	11270.2	11088.3	N/A	24979.9	45704.3	54660.9	25687.5	48272.4	54978.9	27938.4	60869.9	47556.8
NP_418361	EFRPGIETTER	445.562	3	7.62277	700.378	1	b	6	5361.66	22887.1	1803.46	6707.41	N/A	3610.27	4290.11	5499.65	1869.86	14110.8	24263.3	31079	14985.6	28849.6	28333.3	16621.7	38221.7	25920.3
NP_418361	EFRPGIETTER	445.562	3	7.62277	829.42	1	b	7	1957.82	931.416	615.533	2371.45	984.902	911.264	1913.3	1649.41	989.664	5322.19	11133.1	12349.9	6241.55	14122.6	13901.5	7939.25	16827.5	13475.5
NP_418361	EFRPGIETTER	445.562	3	7.62277	529.783	2	y	9	2969.9	N/A	1088.85	3761.97	868.264	1164.64	2322.3	2016.01	516.449	6731.26	10980.4	16644.5	4713.42	10582.5	12051.6	6695.47	17076.4	9578.29
NP_418361	EFRPGIETTER	445.562	3	7.62277	805.405	1	y	7	1368.29	1037.34	N/A	1171.09	884.388	642.474	1378.86	1377.98	733.728	2757	7466.83	8332.39	3992.81	8483.51	9888.28	6767.7	10580.7	7982.39
NP_418361	EFRPGIETTER	445.562	3	7.62277	603.317	2	y	10	N/A	N/A	N/A	N/A	N/A	N/A	N/A	N/A	N/A	3699.11	6291.98	8007.07	3804.74	8314.56	8496.01	3210.64	10257.2	8279.31
NP_418361	EFRPGIETTER	445.562	3	7.62277	530.272	1	b	4	N/A	N/A	N/A	N/A	N/A	N/A	12982.9	8478.58	N/A	24265.3	18149.2	33595.4	19221.7	28003	20681.6	13997.4	22800	20420.7
NP_418361	EFRPGIETTER	445.562	3	7.62277	516.261	2	b	9	N/A	N/A	N/A	N/A	N/A	N/A	N/A	N/A	N/A	N/A	450.455	N/A	N/A	N/A	N/A	N/A	1323.44	N/A
NP_418361	ATLESIAYQTR	626.83	2	11.3598	838.442	1	y	7	44168.3	24411	12247.5	78679.7	20652.1	16225.3	55946	37379.3	20168.3	170026	309393	447732	184364	399467	419019	275653	588438	386872
NP_418361	ATLESIAYQTR	626.83	2	11.3598	967.484	1	y	8	28596.1	16437.3	7048.02	45388.2	14348.1	10295.7	34942.3	24793.1	12239.4	106839	215239	274050	112444	290912	306097	185096	389124	287036
NP_418361	ATLESIAYQTR	626.83	2	11.3598	751.41	1	y	6	15973.4	8668.79	4631.63	29158.4	8182.54	6052.98	21480.4	12979.6	7858.47	62463.7	132012	188078	67164.3	154573	174509	102896	218222	160844
NP_418361	ATLESIAYQTR	626.83	2	11.3598	1080.57	1	y	9	9483.7	5434.97	2188.05	13104.2	4245.37	2926.07	10379.6	7669.48	4811.18	37267.4	67783.4	97612	36725.7	97498.8	111999	56477.2	117539	99388.9
NP_418361	ATLESIAYQTR	626.83	2	11.3598	686.372	1	b	7	3689.14	2269.63	706.666	5351.7	2240.56	1256.07	3292	2102.63	1462.94	11344.9	18577.1	31012.4	11339.1	24213.6	26747.3	18040.1	35781.3	22837.3
NP_418361	ATLESIAYQTR	626.83	2	11.3598	977.494	1	b	9	1782.11	565.825	N/A	N/A	1590.09	N/A	1253.74	1488.17	1686.62	3921.56	7448.4	9555.4	4337.36	9138.39	10183.3	6877.11	11056	9379.68
NP_418361	ATLESIAYQTR	626.83	2	11.3598	849.435	1	b	8	1270.6	1126.03	263.722	1436.69	506.473	449.943	2045.37	675.865	708.821	3821.4	7281.67	10959.6	4286.06	8760.43	9017.25	5876.91	12804.4	9911.66
NP_418361	ATLESIAYQTR	626.83	2	11.3598	567.288	1	y	4	30457.2	14662	6826.17	45850.7	15405.9	9910.21	28839.8	18111.2	9601.86	76538.6	140618	215562	69115.8	140945	157431	97224.9	214782	126986
NP_418361	ATLESIAYQTR	626.83	2	11.3598	404.225	1	y	3	8255.79	4204.59	2260.53	14122	3566.26	3274.79	7531.05	5426.88	2056.86	22384.6	41418	58855.1	13513.3	29031.6	34803.7	20161	48808.7	23941.6
NP_418361	ATLESIAYQTR	626.83	2	11.3598	415.219	1	b	4	11053.2	6490.26	2954.72	17964.2	4577.89	4300.43	8008.46	6370.48	4460.41	20286	35842.7	52028.8	13239.1	26420.5	35881.7	20490.1	47507.9	26562.4
NP_414660	MTSVGSQDTTGPMTR	784.856	2	7.45818	1150.52	1	y	11	22225.3	36189.6	4946.29	37514.6	25830.3	15622.7	16172.4	72338.4	27213.1	4038.27	19662.3	26271.6	21923.1	32526.9	43977	37037.9	36403.2	26346.1
NP_414660	MTSVGSQDTTGPMTR	784.856	2	7.45818	878.404	1	y	8	9012.21	13941.5	1838.99	18928.4	11206.5	6953.55	5845.3	25251.8	11736.6	1359.7	7785.22	11430.9	8224.21	13237.9	16166.3	13315.4	15110.7	10486.4
NP_414660	MTSVGSQDTTGPMTR	784.856	2	7.45818	1093.49	1	y	10	6647.7	10670.2	1093.14	10772.5	7201.24	4604.53	5704.4	22424.4	7896.8	1371.08	5992.16	10316.3	6838.99	8888.86	13065.8	10582.3	12928.5	7775.04
NP_414660	MTSVGSQDTTGPMTR	784.856	2	7.45818	1006.46	1	y	9	4569.27	8433.97	1244.69	8296.68	6639.19	3129.42	4080.2	16057.6	6976.15	981.621	5572.82	5758.42	5046.1	8646.5	9391.51	8622.71	10105.4	5717.56
NP_414660	MTSVGSQDTTGPMTR	784.856	2	7.45818	1336.62	1	y	13	3714.58	5091.89	942.068	6009.16	4426.97	2310.06	2700.94	14827.2	4841.7	873.355	3861.57	4371.71	3366.05	5873.43	7129.96	4748.09	5627.95	4873.9
NP_414660	MTSVGSQDTTGPMTR	784.856	2	7.45818	1249.58	1	y	12	2687.75	5793.41	1102.74	5041.58	3854.64	1737.04	3219.58	9966.83	3758.82	1032.73	3065.03	3340.53	3267.27	4247.5	5559.86	4490.99	4016.56	3921.11
NP_414660	MTSVGSQDTTGPMTR	784.856	2	7.45818	806.335	1	b	8	814.183	1083.08	N/A	1384.08	827.887	368.437	600.993	2139.3	646.249	N/A	598.277	586.803	618.749	1350.41	1363.53	1069.47	1266.16	783.926
NP_414660	MTSVGSQDTTGPMTR	784.856	2	7.45818	907.383	1	b	9	537.137	1019.69	433.567	804.68	596.351	N/A	588.707	1896.96	639.127	N/A	334.933	1059.38	686.169	607.954	1165.98	1111.1	1509.3	N/A
NP_414660	MTSVGSQDTTGPMTR	784.856	2	7.45818	1008.43	1	b	10	1868.81	1826.67	336.925	2055.67	2061.41	1164.34	1351.53	5205.03	1656.07	N/A	1572.18	1474.84	1579.42	2267.9	3417.01	3291.75	2451.75	2080.02
NP_414660	MTSVGSQDTTGPMTR	784.856	2	7.45818	1065.45	1	b	11	120.831	456.972	N/A	474.924	286.928	N/A	N/A	1039.15	321.913	N/A	163.297	414.355	253.255	611.025	397.223	1089.23	733.741	366.605
NP_414660	VADGATVVSTSTR	632.331	2	7.124	650.347	1	y	6	126698	143073	65346.5	185606	124448	77853.6	81359.3	177217	73957.5	73042.5	65758.5	86812.9	75401.5	77080.8	65079.8	100202	109421	75282.2
NP_414660	VADGATVVSTSTR	632.331	2	7.124	850.463	1	y	8	80604.1	102674	50857.2	107316	84785.3	61160.4	58136.7	123974	60157.1	54773.7	51060.4	64589.8	59709.2	69844.5	62673	69165.9	88237.7	72440.9
NP_414660	VADGATVVSTSTR	632.331	2	7.124	749.415	1	y	7	53734.3	66149	32724.9	74799.9	54099.2	38320	32714.8	81436.5	39117.6	30607.5	31427.6	37296.4	34194.9	44388.7	36882.5	42127.5	49199.5	37223.4
NP_414660	VADGATVVSTSTR	632.331	2	7.124	1093.55	1	y	11	44224.4	56776.9	27387.3	62539.9	43060.6	32920.7	31960.5	77570.6	35811.9	27802.2	31904.3	32641.6	34404.7	40897.3	37414.3	38903.1	46461.3	39011.8
NP_414660	VADGATVVSTSTR	632.331	2	7.124	978.521	1	y	10	31255.4	34027.8	19867.4	45463.1	27363.6	20384.1	22071.2	52164.1	25403	23994.4	20628.4	25389.9	26769.3	31992.1	29946.2	30106.3	33434.1	26400.5
NP_414660	VADGATVVSTSTR	632.331	2	7.124	921.5	1	y	9	14299.8	16659.8	8330.72	17257.8	13448.7	9356.92	9083.99	25037.9	10887.2	9071.21	9665.56	10365.7	10341.6	12797.1	9545.37	12721.7	13750.3	11642
NP_414660	VADGATVVSTSTR	632.331	2	7.124	1164.59	1	y	12	10926.9	12384.4	5166.1	13047.5	9590.21	6801.78	8520.33	17852.4	10303.6	5526.87	5964.36	7969.86	7748.23	8384.83	7806.35	8161.27	9664.73	7217.23
NP_414660	VADGATVVSTSTR	632.331	2	7.124	713.383	1	b	8	6633.03	9787.31	5865.6	15140.2	6609.21	6013.64	4537.46	10970.1	5635.5	4308.81	4771.97	N/A	9643.47	5535.67	5949.9	4486.3	8254.26	6372.16
NP_414660	VADGATVVSTSTR	632.331	2	7.124	988.495	1	b	11	N/A	5816.54	2391.54	6908.91	5282.98	2464.31	7444.66	7259.47	N/A	N/A	N/A	7855.06	7078.15	7550.34	5777.68	9865.38	6817.34	6550.99
NP_414660	VADGATVVSTSTR	632.331	2	7.124	800.415	1	b	9	5938.91	3516.24	N/A	N/A	4046.41	N/A	N/A	4458.78	1763.14	N/A	N/A	N/A	N/A	N/A	N/A	4403.7	2038.5	N/A
NP_414660	TDVLIDEVR	530.288	2	12.818	744.425	1	y	6	149304	205551	103409	203677	177271	132202	101430	233945	123376	90111.7	104573	130365	88952.3	127018	124847	110017	178850	118478
NP_414660	TDVLIDEVR	530.288	2	12.818	631.341	1	y	5	145279	198281	97980.1	196357	179537	131211	97491.4	195166	119697	90876.3	100217	119546	74308.2	95820.1	94636.8	94280.4	149665	91170.4
NP_414660	TDVLIDEVR	530.288	2	12.818	843.494	1	y	7	69716.7	97836.1	49939.1	83417.5	84858.4	64940.8	48717.7	119405	60148.1	48425.1	51447.7	63347.2	43444.4	67396.4	64648.3	59245	88570.3	62571.7
NP_414660	TDVLIDEVR	530.288	2	12.818	958.52	1	y	8	8694.69	12823.6	5984.27	12256.2	11591.2	7879.7	7165.72	15516.5	9350.23	5717.87	6945.15	8436.92	6039.11	9771.68	8756.79	7982.14	13324.4	8718.69
NP_414660	TDVLIDEVR	530.288	2	12.818	316.174	2	y	5	14461.5	12115.3	5881.07	13732.3	9258.78	8951.62	3871.92	17250.4	10771.9	8895.35	6518.38	7635.6	10092.3	N/A	7564.96	18342.5	9970.23	7904.41
NP_414660	TDVLIDEVR	530.288	2	12.818	518.257	1	y	4	82198.3	124109	58096.2	122763	114957	83308.6	55561.4	113649	63005.4	51539.2	53315.7	67902.2	35802.4	46282.9	48303.7	49615	73578.4	43172.4
NP_414660	TDVLIDEVR	530.288	2	12.818	403.23	1	y	3	40522.5	60366.5	24639.9	40243.4	45347.2	33636.6	21843.1	42595.7	21477.8	18178.7	19219.5	21576.2	9559.57	11498.2	11233.4	11469.8	19321.6	11897.2
NP_414660	TDVLIDEVR	530.288	2	12.818	429.234	1	b	4	47221.4	57351.1	25575.8	57558.4	52891.1	40217.1	27479.9	46993.5	28930.2	21042	18900.9	28606.7	14093.7	17284.5	16295.3	21093.2	26790.5	14401.4
NP_414660	TDVLIDEVR	530.288	2	12.818	215.121	2	b	4	82659.1	65181.1	27085.4	121734	53915.8	32868.2	63382.6	88678.8	59192.3	74906.7	43246.3	79282.4	59365.5	49351.6	48836.5	81287.3	25573.4	45411.6
NP_414660	TDVLIDEVR	530.288	2	12.818	422.25	2	y	7	7146.24	9410.28	3236.49	10050.6	8955.21	7282.82	4879.46	8958.45	5024.83	3415.64	2312.79	4179.08	1798.84	1378.34	1694.55	2299.01	2885.16	2552.85
NP_414660	EGIEPDQPGVVGPIK	767.909	2	13.7679	1106.62	1	y	11	115087	162017	73642.9	157859	135337	110769	81703.4	199041	109476	84450.8	91508.5	102718	80896.7	128550	113722	107463	133213	124405
NP_414660	EGIEPDQPGVVGPIK	767.909	2	13.7679	1235.66	1	y	12	14286.7	15571.5	7842.06	15181.8	12811.8	11078.6	8086.01	25164.3	11500.4	8024.97	10789.1	9624.65	9217.29	11714.2	11293.1	11735.1	13626.1	13698
NP_414660	EGIEPDQPGVVGPIK	767.909	2	13.7679	894.541	1	y	9	12501.1	17972.8	7963.62	16981.4	14168.8	11913.9	8255.66	23694.7	11979.6	7614.85	8093.94	10934.1	8050.5	11143.3	11039.5	11187.7	13887.8	11389.4
NP_414660	EGIEPDQPGVVGPIK	767.909	2	13.7679	1009.57	1	y	10	8864.18	13315.9	6063.38	14319.1	11694.4	8323.72	5826.26	17557.1	9751.56	7989.7	6907.14	8983.43	6939.28	10395.9	8822.35	8410.57	11439	9338.38
NP_414660	EGIEPDQPGVVGPIK	767.909	2	13.7679	1121.55	1	b	11	3902.19	5210.93	1547.59	5246.15	3278.7	3466.09	2712.39	6602.96	3859.53	2225.22	2579.29	2582.84	3288.66	3577.66	2920.45	3490.24	3534.94	3195.88
NP_414660	EGIEPDQPGVVGPIK	767.909	2	13.7679	1022.48	1	b	10	2963.34	3552.89	1373.8	3077.22	2289.41	2985.59	1672.17	5718.13	2536.67	2058.95	2065.37	2580.25	3086.79	2894.84	2476.47	3183.62	3534.48	2941.73
NP_414660	EGIEPDQPGVVGPIK	767.909	2	13.7679	1178.57	1	b	12	724.031	1145.78	481.505	1634.78	753.246	511.125	953.64	1660.71	1066.97	1135.6	1155.25	828.414	625.174	987.387	1099.41	1218.69	1724.56	1143.81
NP_414660	EGIEPDQPGVVGPIK	767.909	2	13.7679	1388.71	1	b	14	703.094	1011.89	262.085	937.472	974.85	523.389	347.489	1165.47	739.2	418.754	808.511	986.091	519.009	607.825	490.6	705.95	715.187	742.554
NP_414660	EGIEPDQPGVVGPIK	767.909	2	13.7679	1348.75	1	y	13	217.404	355.782	259.562	257.278	332.248	344.633	152.96	173.873	295.011	108.632	187.605	151.208	168.658	414.137	233.305	137.89	37.5265	237.916
NP_414660	EGIEPDQPGVVGPIK	767.909	2	13.7679	414.271	1	y	4	61285.8	74150.3	31313.7	84488.8	64997.4	52256.7	29514.9	77346	35662.2	23618.5	28141.2	30266.3	16953	22997.6	20742.3	18481.8	29387.5	17253.5
NP_414660	VPPGVDEAAYVK	622.83	2	9.66343	1048.53	1	y	10	133803	190084	84575.6	163635	152596	118926	93036.9	246104	121669	95856.6	97385.6	110493	97804.9	141200	126789	128996	165180	133747
NP_414660	VPPGVDEAAYVK	622.83	2	9.66343	951.478	1	y	9	11566.5	15174.2	7019.65	14452.2	12701.9	11062.1	7535.88	21456.9	9509.13	8053.16	8684.6	8833.77	7747.67	10741.9	10956.7	11680.8	13196	13054.4
NP_414660	VPPGVDEAAYVK	622.83	2	9.66343	795.388	1	y	7	7293.26	16789.7	7224.82	8943.74	11800.4	7188.4	8897.25	12836.4	8586.81	9337.83	7136.44	9153.48	4723.24	11449.9	8062.58	5250.09	14752.7	10406.2
NP_414660	VPPGVDEAAYVK	622.83	2	9.66343	680.361	1	y	6	9503.25	13429.6	4121.1	10372.5	6795.85	8784.71	5452.07	14221.2	9189.11	4458.66	6450.02	7868.74	4106.15	9153.22	9362.92	9730.24	10243.8	8168.53
NP_414660	VPPGVDEAAYVK	622.83	2	9.66343	999.478	1	b	10	5623.36	8023.94	3891.1	12010.7	4937.91	9152.46	N/A	23299.6	N/A	4023.87	N/A	5485.38	3170.19	13388.2	8426.74	6737.33	18410.8	7739.51
NP_414660	VPPGVDEAAYVK	622.83	2	9.66343	894.457	1	y	8	4141.54	2360.13	2380.16	3623.43	3830.6	3683.16	3137.74	7269.51	5706.23	2655.67	3930.43	3579.09	1764.83	N/A	3028.2	2183.96	3522.54	4016.63
NP_414660	VPPGVDEAAYVK	622.83	2	9.66343	1145.58	1	y	11	2329.75	3773.58	583.348	3333.67	3248.64	1946.03	2125.39	5034.11	2445.68	1606.48	1853.81	1479.7	2865.09	2006.46	1586.26	3487.75	2176.98	3054.77
NP_414660	VPPGVDEAAYVK	622.83	2	9.66343	836.415	1	b	9	1837.94	3518	1039.56	2746.02	1171.47	1528.85	3326.82	4451.13	2381.9	2467.88	2135.8	3327.33	2313.33	1622.69	3337.42	2269.28	5597.97	4001.29
NP_414660	VPPGVDEAAYVK	622.83	2	9.66343	1098.55	1	b	11	1783.44	1229.86	1142.9	5145.89	1220.2	1384.59	1276.44	4121.32	1370.14	576.958	1074.98	1329.93	1186.75	1973.89	2564.56	3035.64	1791.75	314.187
NP_414660	VPPGVDEAAYVK	622.83	2	9.66343	573.295	2	y	11	90809.7	124273	51150.3	132771	105320	71407.3	57524	120353	66025.4	45309.3	50080.2	53695.8	37578.1	51149.6	46933	41638.1	74305.7	46475.1
NP_415759	IEGVPESNISR	600.815	2	8.24989	802.405	1	y	7	168568	516627	401431	279035	418601	321117	99143.5	362325	403556	49858.5	196622	321650	48963	212150	262990	63110.8	364491	233104
NP_415759	IEGVPESNISR	600.815	2	8.24989	958.495	1	y	9	33818.7	164259	67676.2	56625.9	118051	98620.4	19672.3	136535	111036	11559.7	47780.3	75617.1	11649.9	61714.7	72882.5	16486.4	76313	68013.9
NP_415759	IEGVPESNISR	600.815	2	8.24989	705.353	1	y	6	9379.85	28335	13815.6	11780.2	24484.6	21907.2	5001.08	27056.9	21897.1	2783.79	6922	13060.1	3562.45	9678.52	12800.5	3494.2	15782.3	11311.3
NP_415759	IEGVPESNISR	600.815	2	8.24989	1087.54	1	y	10	4992.29	22404.8	11697.9	7199.25	18019.4	14551	3478.03	20160.9	16516.1	1983.11	7734.53	12679.4	2148.4	9795.59	8676.19	2315.85	10284.6	10075.6
NP_415759	IEGVPESNISR	600.815	2	8.24989	901.474	1	y	8	3353.51	11361.3	6187.18	6597.72	9186.74	6759.49	2630.24	8904.82	6577.63	N/A	3012.72	3847.35	1984.23	5176.43	3874.79	1278.28	5740.13	4791.74
NP_415759	IEGVPESNISR	600.815	2	8.24989	300.155	1	b	3	69595.8	239251	90938.3	89821.9	199606	194809	24640.9	113100	64854.7	6913.98	34619.9	57172	4579.07	12762.4	25502	N/A	29792.5	27362.5
NP_415759	IEGVPESNISR	600.815	2	8.24989	576.31	1	y	5	20280.4	81252.5	37355.1	25172.5	67062.9	57745.4	10946.1	63103.4	49590.7	N/A	18472.4	32786.6	4231.05	18825.1	21314.7	4426.79	30665.3	25124.3
NP_415759	IEGVPESNISR	600.815	2	8.24989	401.706	2	y	7	8688.68	34440.1	14684.9	12566.5	29915.5	25297.8	3408.91	17473.5	13372.3	933.543	4429.94	9134.46	879.01	3198.61	4383.46	883.545	7423.11	3808.8
NP_415759	IEGVPESNISR	600.815	2	8.24989	399.224	1	b	4	38766.4	107586	49163.1	56000.1	86439.2	87640.6	18422.2	55779.8	45259.2	5094.41	23856.9	40231.5	3473.62	14811	22045.8	5554.35	28084	15617.8
NP_415759	IEGVPESNISR	600.815	2	8.24989	375.235	1	y	3	N/A	7679.59	3114.42	N/A	6731.23	7121.9	N/A	5220.58	4093.72	N/A	2220.35	2858.7	N/A	2070.87	2461.7	N/A	1843.89	1237.4
NP_415759	DPLDNTYTR	547.759	2	7.77289	769.347	1	y	6	60268.2	187509	110210	73617	175586	146018	32513.6	159406	129490	16965.9	59576.6	83356.6	14629.2	81450.4	76122.5	22083.2	90803.7	83636.7
NP_415759	DPLDNTYTR	547.759	2	7.77289	654.321	1	y	5	34359.6	110868	62622.8	40287.1	104535	84386	16172.3	88195.2	71925.2	7723.06	27593.1	45785.4	7014.31	38568.3	39866.8	9389.58	42928.7	38035.4
NP_415759	DPLDNTYTR	547.759	2	7.77289	882.432	1	y	7	35615.3	98475.8	59122.6	37368.1	89418	69826.7	17786.5	90426.3	68278.9	8383.22	28111	45955.5	13640.4	44042.6	42445.6	12252.8	44817.7	48274.3
NP_415759	DPLDNTYTR	547.759	2	7.77289	555.241	1	b	5	3999.09	10275.2	5856.5	N/A	7463.23	7695.47	1692.16	9457.51	6018.5	N/A	N/A	N/A	N/A	N/A	N/A	N/A	N/A	N/A
NP_415759	DPLDNTYTR	547.759	2	7.77289	979.484	1	y	8	218.32	2192.32	1466.74	789.523	2164.23	1596.05	300.359	1730	1397.88	140.758	N/A	1256.93	200.182	731.999	962.912	N/A	907.921	1476.48
NP_415759	DPLDNTYTR	547.759	2	7.77289	656.289	1	b	6	7800.9	14090.7	8216.38	7187.76	15883.3	12224.6	3016.18	17424.5	12033.9	N/A	5945.34	8029.65	3821.06	7671.09	7791.75	N/A	8673.21	7703.48
NP_415759	DPLDNTYTR	547.759	2	7.77289	819.352	1	b	7	N/A	3570.99	1499.65	N/A	2552.83	4183.5	N/A	N/A	3632.48	N/A	N/A	N/A	N/A	N/A	1636.38	N/A	N/A	N/A
NP_415759	DPLDNTYTR	547.759	2	7.77289	920.4	1	b	8	648.417	3037.34	764.775	717.889	2906.99	2293.33	320.954	1494.33	2366.43	N/A	559.954	855.597	N/A	1219.96	1776.43	N/A	1310.37	1520.29
NP_415759	DPLDNTYTR	547.759	2	7.77289	326.171	1	b	3	21305.2	37060.6	19779	18594	45101.2	41147.7	3314.09	27505.9	22005.9	N/A	5121.73	18086.8	501.058	4440.11	3913.42	N/A	8312.86	5344.36
NP_415759	DPLDNTYTR	547.759	2	7.77289	439.23	1	y	3	11672.9	26992.3	15077	11856.3	31130.7	24183.6	3257.5	23825	16123.3	N/A	6183.23	11479.1	N/A	7487.51	10012	N/A	8164.45	8710.05
NP_415759	ADVPAGVTLAEK	585.822	2	10.2169	885.504	1	y	9	139687	354000	224780	172808	333723	228835	74837.2	334477	296521	35914.2	149613	200487	40229.8	182144	210471	49660.1	243717	191289
NP_415759	ADVPAGVTLAEK	585.822	2	10.2169	788.451	1	y	8	41417.4	146682	72589.9	59619.8	137826	98509.5	19560	160054	113773	9365.81	42599.3	63515.1	12079.3	55901	62785.6	14437.1	81047.7	59170.9
NP_415759	ADVPAGVTLAEK	585.822	2	10.2169	717.414	1	y	7	46978.7	152255	78588.7	57805.9	137493	100313	25183.3	156784	108078	10376.8	42089	58344.4	10204.3	56174.3	62932.8	12152.1	80450.8	57850.7
NP_415759	ADVPAGVTLAEK	585.822	2	10.2169	610.319	1	b	7	8036.6	27748.4	13625	7263.23	22086.6	21445.3	5255	29703.9	18780.7	1985.53	7483.47	10937.7	1976.7	10516.4	12336.1	2661.23	13236.4	12532.5
NP_415759	ADVPAGVTLAEK	585.822	2	10.2169	660.393	1	y	6	5746.49	20749.9	9174.08	7176.5	20816.5	13195.2	3634.96	22912.2	15318	1046.61	5618.66	8620	1155.67	6685.05	8480.46	1012.86	12207	7700.33
NP_415759	ADVPAGVTLAEK	585.822	2	10.2169	984.572	1	y	10	3275.01	12835.9	7047.18	4995.59	11765.3	7830.1	2113.51	13969.9	9081.51	940.062	3168.51	5196.13	763.783	4844.16	5415.26	1176.51	6289.16	5388.39
NP_415759	ADVPAGVTLAEK	585.822	2	10.2169	711.367	1	b	8	1641.01	4382.99	2347.28	1212.04	3834.02	3361.13	931.522	6552.97	2851.08	N/A	2108.56	2028.53	N/A	2252.49	2878.04	N/A	2297.16	2450.08
NP_415759	ADVPAGVTLAEK	585.822	2	10.2169	1099.6	1	y	11	643.531	2105.13	1267.54	587.944	1710.52	1415.19	200.964	2907.93	1431.65	150.112	448.004	1015.1	N/A	803.953	1215.87	N/A	978.3	608.584
NP_415759	ADVPAGVTLAEK	585.822	2	10.2169	443.256	2	y	9	103071	243231	128229	128990	252145	173389	42082.6	145838	115311	16562.1	52836.5	79014.8	10133.3	37888.6	42606.5	10267.3	57811.3	35141.5
NP_415759	ADVPAGVTLAEK	585.822	2	10.2169	1024.53	1	b	11	734.324	3051.11	1274.94	1051.94	2813.04	2247.55	695.257	3253.61	2196.18	148.088	689.792	1754.48	197.209	1218.21	1862.02	425.323	1586.93	1772.56
NP_415759	DPLDN[Dea]TYTR	548.251	2	7.77252	655.305	1	y	5	16339.3	57170.1	27408.5	18540.7	50581.4	44238.5	9490.84	64504.3	38262.4	N/A	16908	20845.6	3103.22	23579.8	25184.8	4134.13	25293.1	26984.8
NP_415759	DPLDN[Dea]TYTR	548.251	2	7.77252	770.332	1	y	6	30382.9	99169.4	57007.4	34238.3	94857.2	83584.6	16756.2	112013	73757.5	N/A	32296.9	41038.8	396.615	45517.9	44280.8	N/A	47667.2	47405.3
NP_415759	DPLDN[Dea]TYTR	548.251	2	7.77252	883.416	1	y	7	15440.4	54805.5	28201.7	14950.6	52830.8	41282.8	8804.27	57474	40281.4	3070.06	16453.6	21537	N/A	27137.3	24680.3	N/A	22255.9	27659.2
NP_415759	DPLDN[Dea]TYTR	548.251	2	7.77252	980.468	1	y	8	480.379	2499.01	1622.73	665.683	2276.61	1541.79	304.447	2085.26	1111.02	283.8	874.065	1298.32	3862.29	1012.55	1328.45	3807.9	1747.62	1166.71
NP_415759	DPLDN[Dea]TYTR	548.251	2	7.77252	326.171	1	b	3	N/A	37060.6	19779	18594	45101.2	41147.7	3314.09	27505.9	22005.9	2544.31	5121.73	18086.8	896.136	4440.11	3913.42	1061.51	8312.86	5344.36
NP_415759	DPLDN[Dea]TYTR	548.251	2	7.77252	439.23	1	y	3	11672.9	26992.3	15077	11856.3	31130.7	24183.6	3257.5	23825	16123.3	945.622	6183.23	11479.1	5744.25	7487.51	10012	6408.64	8164.45	8710.05
NP_415759	DPLDN[Dea]TYTR	548.251	2	7.77252	441.198	1	b	4	7936.87	26154.8	14889.1	13913.9	33877	22889.7	4084.88	28544.2	19660.1	N/A	6458.2	16727.3	2099.19	7051.21	6058.34	2009.16	11095.3	6710.19
NP_415759	DPLDN[Dea]TYTR	548.251	2	7.77252	490.738	2	y	8	6444.24	22154.1	10526.2	5578.14	20046.6	16804.1	3574	21094.7	13700.3	355.114	6027.97	7286.01	N/A	5852.8	5443.69	660.25	5922.68	6063.88
NP_415759	DPLDN[Dea]TYTR	548.251	2	7.77252	213.087	1	b	2	18859.6	49658.7	22203.6	18445.1	50208.7	38995.1	3471.81	26852.1	20547.1	N/A	10704.6	10221	1588.41	N/A	7583.63	2973.69	2353.82	N/A
NP_415759	DPLDN[Dea]TYTR	548.251	2	7.77252	175.119	1	y	1	3047.57	11779	10110.2	N/A	21619.6	15699.6	1390.06	5748.12	3006.61	2649.17	N/A	N/A	1063.19	705.957	N/A	N/A	3113.37	2109.54
NP_415759	NN[dAm]GSEVQSLDPHK	704.329	2	7.69752	923.495	1	y	8	3698.73	11283.6	6808.39	3659.69	12161.2	3222.77	771.383	4137.77	7356.59	287.47	1879.74	5923.61	1120.9	2158.72	6317.55	470.395	5888.05	2159.64
NP_415759	NN[dAm]GSEVQSLDPHK	704.329	2	7.69752	824.426	1	y	7	5266.13	14371.5	7075.06	4594.45	12735.5	3823.53	877.16	4294.33	8899.89	243.489	1895.7	5486.48	1074.78	3158.73	6083.25	401.797	7956.07	2426.67
NP_415759	NN[dAm]GSEVQSLDPHK	704.329	2	7.69752	1052.54	1	y	9	674.453	3022.93	1911.99	1140.41	3666.84	2169.8	458.227	2484.13	1997.8	590.194	714.787	1589.74	342.686	2027.04	2247.17	299.789	1433.54	1380.04
NP_415759	NN[dAm]GSEVQSLDPHK	704.329	2	7.69752	1139.57	1	y	10	629.037	1583.52	898.38	947.987	2003.51	1857.54	354.119	2091.01	1194.16	N/A	813.742	1133.63	309.719	930.871	1420.29	296.024	865.676	1121.01
NP_415759	NN[dAm]GSEVQSLDPHK	704.329	2	7.69752	1261.54	1	b	12	N/A	N/A	N/A	N/A	N/A	N/A	N/A	N/A	N/A	N/A	N/A	N/A	N/A	N/A	973.842	N/A	N/A	N/A
NP_415759	NN[dAm]GSEVQSLDPHK	704.329	2	7.69752	799.322	1	b	8	2075.15	3110.9	1211.1	N/A	1675.62	753.76	N/A	N/A	1936.17	N/A	N/A	1962.66	N/A	N/A	2232.76	N/A	N/A	1599.95
NP_415759	NN[dAm]GSEVQSLDPHK	704.329	2	7.69752	1196.59	1	y	11	N/A	1627.57	N/A	N/A	N/A	3445.08	1135.18	3148.57	N/A	322.325	1981.22	N/A	N/A	2068.5	1100.16	450.487	N/A	2505.77
NP_415759	NN[dAm]GSEVQSLDPHK	704.329	2	7.69752	1027.43	1	b	10	N/A	459.537	668.843	225.821	983.446	523.514	N/A	996.814	652.305	N/A	339.393	N/A	N/A	448.627	N/A	N/A	313.228	255.029
NP_415759	NN[dAm]GSEVQSLDPHK	704.329	2	7.69752	381.224	1	y	3	12526.6	47467.4	19987	13023	38738.2	19610.9	3434.37	18405.3	20418.9	785.109	5609.02	11871.2	1238.33	6128.42	6766.07	499.457	9833.96	3649
NP_415759	NN[dAm]GSEVQSLDPHK	704.329	2	7.69752	912.406	1	b	9	N/A	N/A	281.238	N/A	270.089	739.961	175.087	793.931	576.922	N/A	N/A	N/A	N/A	N/A	194.208	N/A	210.257	756.382
NP_418415	FTDMIDGQTITR	699.34	2	13.8811	790.405	1	y	7	16400.8	11435.4	N/A	36893.9	9993.38	7865.51	23717.9	20142.4	11277.9	17174.4	12090.6	14977.8	N/A	15846	14865.8	22227.4	20613.7	11786.4
NP_418415	FTDMIDGQTITR	699.34	2	13.8811	903.489	1	y	8	7538.56	4730.24	1059.89	13925.3	3204	2322.24	8734.96	7722	4145.13	7465.64	4040.57	4784.03	6316.68	5890.34	5594.07	8724.54	9258.09	5597.1
NP_418415	FTDMIDGQTITR	699.34	2	13.8811	1149.56	1	y	10	3780.91	2816.87	528.07	5980.91	1907.86	1118.96	5214.38	4608.81	1643.79	4191.62	2729.84	2793.59	3760.3	2304.03	2877.62	5742.74	3275.86	1962.88
NP_418415	FTDMIDGQTITR	699.34	2	13.8811	1034.53	1	y	9	2646.45	1007.53	224.132	3323.83	1105.06	586.431	2356.94	2790.56	1316.03	2592.08	1669.22	1798.42	N/A	2134.77	2960.97	3245.3	2065.76	1333.32
NP_418415	FTDMIDGQTITR	699.34	2	13.8811	1250.6	1	y	11	283.693	N/A	N/A	623.487	N/A	N/A	670.556	291.268	179.248	221.211	359.251	N/A	241.127	355.217	30.0427	554.939	234.626	308.31
NP_418415	FTDMIDGQTITR	699.34	2	13.8811	1122.51	1	b	10	N/A	845.915	N/A	N/A	N/A	183.977	N/A	241.199	N/A	286.714	566.537	N/A	N/A	268.081	N/A	139.068	305.259	N/A
NP_418415	FTDMIDGQTITR	699.34	2	13.8811	908.382	1	b	8	894.707	695.6	477.675	928.259	593.622	370.095	523.798	1239.73	515.93	525.049	897.283	764.139	N/A	N/A	413.381	475.012	259.282	180.108
NP_418415	FTDMIDGQTITR	699.34	2	13.8811	1009.43	1	b	9	689.788	587.113	N/A	1018.8	538.556	N/A	353.78	1190.03	349.728	184.246	432.233	430.019	250.987	623.786	853.468	1044.65	484.804	N/A
NP_418415	FTDMIDGQTITR	699.34	2	13.8811	675.378	1	y	6	8223.07	6583.96	1204.98	18240.3	4910.36	3073.97	11215.1	8951.95	5517.67	9295.39	6428.94	5862.3	6984.44	6152.39	6178.8	10407.3	9439.5	5716.8
NP_418415	FTDMIDGQTITR	699.34	2	13.8811	364.15	1	b	3	25005.6	16353	N/A	29176.5	15835.5	11471.9	22888.6	31747.4	18453.1	31833.3	16884.1	19852.5	N/A	28155.9	30280.5	45704.1	27927.6	24782.5
NP_418415	GDVISDGPEAPHDILR	564.285	3	13.9497	750.426	1	y	6	68851.6	39037.3	19996.1	104673	28000.9	24471.8	71884.5	46518.9	30442.5	50873.2	31854.8	40132.6	47673.7	39102	31325	52688.3	43286.3	34506.9
NP_418415	GDVISDGPEAPHDILR	564.285	3	13.9497	821.463	1	y	7	20566.4	11767.3	7329.66	27898.8	8365.25	6604.74	22018.3	14434.2	9015.17	13293.3	10041.5	11680.8	12897.6	11995.8	9791.32	17160.9	12787.3	10870
NP_418415	GDVISDGPEAPHDILR	564.285	3	13.9497	653.823	2	y	12	50907.7	31378.2	14950.3	80799.6	21742.1	18760.6	51406.8	33916.5	20501.5	33469.9	23073.6	26748.4	26188.1	25019.4	18228.1	34197.3	31259.7	21111.1
NP_418415	GDVISDGPEAPHDILR	564.285	3	13.9497	710.365	2	y	13	29465.9	13953.3	9623.59	43593.4	12825.2	10355.1	23434.6	20264	12151.7	15285	13178.6	13319.4	14992.9	14147.2	9481.49	20380	17109.4	10457.1
NP_418415	GDVISDGPEAPHDILR	564.285	3	13.9497	653.373	1	y	5	6887.54	4298.04	2006.04	10731.9	3209.48	2878.33	7374.85	4468.4	3050.25	5539.72	3367.04	4464.21	4531.47	3818.71	2850.33	5114.04	5599.16	4213.45
NP_418415	GDVISDGPEAPHDILR	564.285	3	13.9497	610.307	2	y	11	17023.6	9837.78	5061.27	29182.5	6919.71	4930.02	12690.1	10509.3	4843.42	8440.64	4864.12	8441.33	6716.2	5879.44	4242.6	9670.02	9588.43	5133.63
NP_418415	GDVISDGPEAPHDILR	564.285	3	13.9497	950.505	1	y	8	6899.85	4132.27	2542.03	11604.6	2874.07	2544.71	9120.95	5767.88	4369.33	5977.35	3795.69	5361.06	6725.97	4590.94	4322.89	5975.7	5638.27	5818.17
NP_418415	GDVISDGPEAPHDILR	564.285	3	13.9497	1104.58	1	y	10	3105.92	2199.41	957.55	5866.93	1947.73	1340.43	3330.27	3321.3	1576.16	3209.25	2175.02	2020.76	3372.85	2414.09	1924.6	3349.39	2268.56	1844.72
NP_418415	GDVISDGPEAPHDILR	564.285	3	13.9497	1047.56	1	y	9	4010.82	2383.11	835.13	6633.96	2125.63	1187.99	3834.7	4559.28	2348.53	3815.68	1889.76	2812.54	3345.24	2719.34	2197.59	3951.4	3460.49	2664.63
NP_418415	GDVISDGPEAPHDILR	564.285	3	13.9497	1219.61	1	y	11	1170.28	718.414	440.63	1610.19	829.265	497.052	1385.34	1107.59	727.73	869.423	721.651	750.749	1320	905.35	839.255	1714.01	546.217	1127.32
NP_418415	IALASPDMIR	543.802	2	15.7267	789.392	1	y	7	47055	26789.7	5356.39	81164.1	19663.2	12932.9	50958.1	42216.6	20119.8	41374.9	21671.3	27268	37952.2	29126.1	33470.6	53584.5	42815	27615.4
NP_418415	IALASPDMIR	543.802	2	15.7267	631.323	1	y	5	36053.1	17504.5	6777.16	66366.8	15359.6	11607	36649.7	22506.8	15342.7	28657.3	14108.1	15445.8	24911.7	15981.6	15713.1	25383.1	22856	19878
NP_418415	IALASPDMIR	543.802	2	15.7267	718.355	1	y	6	46424.3	23888.2	5566.07	77125.9	16637.3	12276.7	47998.5	37436.5	18782.5	35640.5	19454.6	22175.9	33715.1	24946	27526.7	48900.8	32896.3	21758.1
NP_418415	IALASPDMIR	543.802	2	15.7267	902.476	1	y	8	32208.4	19120.6	3858.99	59718.5	13819.8	10070.1	36554.2	33130.6	14467	29677.1	16318.5	20269.6	31522.1	24867.6	25664.2	43933.9	31735	22886.2
NP_418415	IALASPDMIR	543.802	2	15.7267	973.514	1	y	9	13469	7540.6	2127.24	23734.6	5811.54	3751.22	15500.8	11309.7	6104.25	12560	7460.85	9506.26	12394.9	10631.4	11626.6	17885.7	14074.6	9227.63
NP_418415	IALASPDMIR	543.802	2	15.7267	185.128	2	b	4	26562.3	13133.1	1817.69	40826.8	13355.8	9101.09	12221.8	6919.7	4090.23	4547	4031.89	6704.46	1793.95	1831.15	N/A	1914.07	1648.47	1691.24
NP_418415	IALASPDMIR	543.802	2	15.7267	799.402	1	b	8	N/A	N/A	1649.98	N/A	N/A	N/A	N/A	922.49	1910.21	N/A	N/A	N/A	N/A	N/A	N/A	N/A	N/A	N/A
NP_418415	IALASPDMIR	543.802	2	15.7267	912.486	1	b	9	N/A	N/A	189.958	N/A	N/A	N/A	N/A	N/A	N/A	459.834	101.173	215.303	1176.8	N/A	N/A	N/A	224.931	82.1107
NP_418415	IALASPDMIR	543.802	2	15.7267	419.243	1	y	3	13041.5	7871.74	1482.95	25972.3	6434.28	3699.06	12743.5	7319.5	4175.15	6206.63	3737.68	4221.1	6268.31	4620.78	4564.19	6793.03	5809.96	3015.87
NP_418415	IALASPDMIR	543.802	2	15.7267	298.212	1	b	3	15064.5	14717.9	2028.53	29155.7	8363.59	5546.27	12281.4	6439.81	5358.54	6373.97	2938.67	5053.54	4334.28	2258.84	2092.56	2882.27	3307.91	1823.44
NP_418415	QLNVFEGER	546.278	2	10.869	637.294	1	y	5	37994.8	28584.5	11142.4	75204.3	22607.9	16259.7	39715.1	35197.7	14359.2	26738.9	21264.7	25670.7	26191.5	N/A	1966.15	35077.9	27413.6	17556.8
NP_418415	QLNVFEGER	546.278	2	10.869	850.405	1	y	7	46962.6	29305.6	11924.5	67450.7	21093.8	15377.9	54096.3	44349.4	23598.4	39327.4	24503.3	31824.5	35002.2	N/A	9556.53	47877.1	35269.6	31245.9
NP_418415	QLNVFEGER	546.278	2	10.869	736.362	1	y	6	6073.59	10124.7	3995.94	22739.2	1910.2	4788.37	16051	15556.3	6570.25	2671.16	7288.65	13430.8	15599.9	N/A	2039.25	12234.8	13950.3	6541.8
NP_418415	QLNVFEGER	546.278	2	10.869	963.489	1	y	8	3341.6	2096.27	1049.06	4311.56	2092.76	1301.23	3217.85	2946.59	N/A	3367.6	1765.77	2392.63	2798.66	N/A	985.817	4461.07	N/A	2557.74
NP_418415	QLNVFEGER	546.278	2	10.869	361.183	1	y	3	16576	10960.9	5713.86	31210.7	8917.08	5737.42	16984.7	9041.8	4866.12	10494.5	5512.7	8616.11	4272.9	N/A	12644.7	N/A	8940.35	N/A
NP_418415	QLNVFEGER	546.278	2	10.869	490.226	1	y	4	17695.5	13131.7	N/A	30337.8	8144.35	8722	15471.7	11373.8	N/A	8244.02	7244.43	9147.8	6588.36	N/A	2491.39	11274	N/A	7491.42
NP_418415	QLNVFEGER	546.278	2	10.869	356.193	1	b	3	3447.46	2096.24	1032.33	4218.7	731.659	N/A	1753.54	1249.44	N/A	N/A	1798.63	N/A	1650.96	9012.1	N/A	453.169	N/A	N/A
NP_418415	QLNVFEGER	546.278	2	10.869	455.261	1	b	4	1524.4	457.711	N/A	3536.29	880.294	1014.45	2511.39	1145.05	492.07	665.154	1449.12	2215.81	451.688	2303.52	N/A	N/A	N/A	N/A
NP_418415	QLNVFEGER	546.278	2	10.869	537.272	2	b	9	20892.1	11849	6336.16	80277.7	11067.2	3240.32	22652.4	13797	8344.04	19594.3	14998.9	9673.2	10449	N/A	17882.9	10530.1	10873.8	4942.32
NP_418415	QLNVFEGER	546.278	2	10.869	546.278	2	y	9	67607.4	62265.1	24262.9	111522	44913.5	N/A	N/A	N/A	42515.9	45495.8	47363.6	65279.6	N/A	N/A	32683.6	N/A	N/A	N/A
NP_418415	VPYGAVLAK	459.276	2	9.76133	558.361	1	y	6	13355.1	8059.3	3386.32	19348.8	5403.19	4354.25	10675.5	8477.72	4963.63	9670.65	6014.3	5721.92	7877.58	7448.38	5510.62	7591.97	7692.07	5128.36
NP_418415	VPYGAVLAK	459.276	2	9.76133	721.424	1	y	7	21233.7	14633.5	6804.13	30354	8460.94	8489.77	18533.6	13515.8	9121.01	16446.1	10439.9	13653.9	15896.7	11076.8	10256.1	16564	14767.5	10908.7
NP_418415	VPYGAVLAK	459.276	2	9.76133	818.477	1	y	8	16360.8	5319.98	3766.74	13394.3	7554.03	6133.82	10833	6713.73	7830.39	9389.58	8504.43	5757.3	6939.24	6240.12	5248.57	13753.9	6939.6	5091.04
NP_418415	VPYGAVLAK	459.276	2	9.76133	488.25	1	b	5	6893.75	6238.26	N/A	8159.38	N/A	3591.43	6984.7	12262.3	6319.43	N/A	4153.47	N/A	N/A	4344.85	6812.58	N/A	7225.43	9200.41
NP_418415	VPYGAVLAK	459.276	2	9.76133	501.339	1	y	5	2560.81	N/A	N/A	3062.96	N/A	N/A	2058.59	N/A	N/A	1102.14	N/A	N/A	942.024	N/A	879.429	767.071	1835.23	866.858
NP_418415	VPYGAVLAK	459.276	2	9.76133	587.319	1	b	6	N/A	3341.01	N/A	N/A	N/A	N/A	N/A	N/A	N/A	N/A	N/A	N/A	N/A	N/A	N/A	N/A	N/A	4195.18
NP_418415	VPYGAVLAK	459.276	2	9.76133	700.403	1	b	7	2146.03	N/A	N/A	N/A	1202.5	N/A	1497.35	1342.03	708.254	1762.8	1827.34	1898.64	1306.34	1765.56	817.411	1158.11	1425.15	1448.93
NP_418415	VPYGAVLAK	459.276	2	9.76133	771.44	1	b	8	N/A	N/A	281.173	N/A	433.655	N/A	N/A	N/A	N/A	N/A	N/A	N/A	590.128	490.316	495.458	N/A	N/A	N/A
NP_418415	VPYGAVLAK	459.276	2	9.76133	409.742	2	y	8	24706.1	11734.7	5171.91	43156.5	9585.73	7096.74	12650.7	13259.5	6497.33	13351	5981.27	7764.52	5052.45	4810.17	2768.55	7528.47	6007.36	4573.88
NP_418415	VPYGAVLAK	459.276	2	9.76133	331.234	1	y	3	5233.76	2866.84	N/A	6891.02	4068.82	3086.33	3779.74	1753.91	1254.88	2673.67	1442.11	N/A	N/A	N/A	697.124	N/A	844.249	871.506
NP_417799	GGVIPGEYIPAVDK	707.882	2	19.115	1088.56	1	y	10	224298	152349	62544.5	334967	102166	90055.2	221988	197220	108037	210473	155883	181957	216200	205429	186589	302960	228002	189631
NP_417799	GGVIPGEYIPAVDK	707.882	2	19.115	991.51	1	y	9	30769.1	18691.1	8428.12	46320.3	12178.7	11939.6	31631.5	31215.9	13050.6	29669.4	19048.7	24648.5	27683.7	25847	25121.3	45187.1	30115.9	25263.9
NP_417799	GGVIPGEYIPAVDK	707.882	2	19.115	805.445	1	y	7	22490.4	14413	5054.13	34765.4	9141.73	6309.14	20557.5	19217.7	9374.77	19050.4	13911.8	16101.3	18113.4	15983.4	16258.9	26386.9	19576.5	13590.3
NP_417799	GGVIPGEYIPAVDK	707.882	2	19.115	934.488	1	y	8	14335.1	7254.7	3180.86	17679.8	4724.71	3802.38	11564.7	11536.3	5330.85	9512.71	8833.15	8743.76	10743.5	10178.3	8710	14723	11454	8788.09
NP_417799	GGVIPGEYIPAVDK	707.882	2	19.115	886.467	1	b	9	9341.35	5762.07	2369.92	14716.1	4599.13	3410.19	8605.04	11027	5113.83	8519.73	7359.8	8079.23	10251.6	8751.98	10110.6	12805.2	11704.6	8083.99
NP_417799	GGVIPGEYIPAVDK	707.882	2	19.115	1201.65	1	y	11	3070.72	1865.46	607.693	4305.4	1243.69	721.181	3462.51	3247.71	1562.92	2714.86	2597.03	1872.76	3300.59	2458.84	2385.46	4967.99	2741.9	2605.58
NP_417799	GGVIPGEYIPAVDK	707.882	2	19.115	773.383	1	b	8	3953.07	2964.13	1163.74	6657.19	1594.36	1619.9	3318.33	3271.3	2107.69	3789.58	2812.04	3215.83	4552.64	2870.42	2366.42	4135.88	3185.07	2784.41
NP_417799	GGVIPGEYIPAVDK	707.882	2	19.115	1153.62	1	b	12	2308.2	1056.98	328.468	2523.59	1222.33	519.58	2112.92	2324.08	1440.13	2017.72	899.98	1526.14	2036.61	1863.68	1580.98	2670.52	2259.74	1743.28
NP_417799	GGVIPGEYIPAVDK	707.882	2	19.115	214.119	1	b	3	138986	85395.4	25460.7	211631	64772.4	50039.6	87059.4	60581.3	24374.6	39945.7	28301.9	37048	15660.9	18486.3	10212.5	16955.2	15622.4	12670.2
NP_417799	GGVIPGEYIPAVDK	707.882	2	19.115	529.298	1	y	5	182729	119527	45577.9	306056	77106.4	68034.3	163219	123660	60204.4	122103	84877.4	102984	92184.7	82210.1	72276.8	124197	110124	67827.4
NP_417799	GYEFINDIK	549.777	2	16.1032	749.419	1	y	6	74063.1	53075.1	23105.7	129860	39175.6	27975.8	80648	62303.7	36830.7	71879.2	47337.1	58798.2	65533.6	62173.7	54232.8	90161.8	78071.9	59565.6
NP_417799	GYEFINDIK	549.777	2	16.1032	878.462	1	y	7	65605.1	49997.2	19256.1	121161	34178.8	26486.9	77209.8	63764.2	36837	74020.2	47615.4	52643.4	68008.3	62856.8	63236.6	99797.1	70593.1	64800.5
NP_417799	GYEFINDIK	549.777	2	16.1032	602.351	1	y	5	37084	27262.9	12046.3	76311.1	21409.2	18732.5	43658	30199.5	17789.6	35341	23149.2	27828.4	30853.9	28011.6	22203.7	44651.1	34292.3	22787.6
NP_417799	GYEFINDIK	549.777	2	16.1032	610.287	1	b	5	5079.17	4989.71	1661.33	10092.5	3227.36	3026.63	5475.95	7084.05	2501.1	3979.34	4070.15	4544.33	4522.08	4156.04	3071.15	6341.81	5179.47	3165.49
NP_417799	GYEFINDIK	549.777	2	16.1032	839.357	1	b	7	2019.87	936.16	286.284	3404.63	1544.45	1137.53	3097.1	1877.6	837.726	1892.82	1064.88	1341.86	1280.42	2162.23	1174.84	2216.61	1684.65	1595.23
NP_417799	GYEFINDIK	549.777	2	16.1032	952.441	1	b	8	2496.9	2158.91	538.53	2499.03	1591.41	946.07	3014.73	3484.66	1180.55	1901.66	1405.27	2654.09	2543.5	1811.46	2133.3	3052.98	2127.2	2005.75
NP_417799	GYEFINDIK	549.777	2	16.1032	489.267	1	y	4	43736	30029.4	13191	79088.8	18635.1	17068.1	40164.1	26783.1	16438.3	31829.3	18930.1	25027.7	24537.5	19771.9	16769.9	30484.5	26679.2	18132.2
NP_417799	GYEFINDIK	549.777	2	16.1032	724.33	1	b	6	1228.5	918.512	309.238	2481.93	N/A	1039.9	1097.83	3193.56	704.351	1639.47	1263.7	N/A	1044.81	651.612	N/A	1551.57	1564.55	785.518
NP_417799	GYEFINDIK	549.777	2	16.1032	249.105	2	b	4	25787.5	20551	6564.29	37184	16749.1	11017.2	32219.5	N/A	14344	27736.3	20073.5	20114.8	23107.8	14800.9	16494.8	27482	19498.7	16061
NP_417799	GYEFINDIK	549.777	2	16.1032	375.213	2	y	6	32675	21305.1	15047.1	59750.9	27444.2	17996.1	36123.5	18638.1	16908.7	33982.3	18557.4	36283.8	20395.9	13357.5	20553.2	24587.8	26586.8	14814
NP_417799	AGDIAAAIGLK	500.295	2	17.3344	643.414	1	y	7	209786	137462	55038.4	342342	102230	86970.7	189905	186089	98729	157722	127498	174791	169565	145570	130804	224303	189500	128751
NP_417799	AGDIAAAIGLK	500.295	2	17.3344	572.377	1	y	6	106043	61216.3	22373.8	166198	46013.7	38940.8	91697.2	85513.9	40744.9	76332.9	56035.1	79233.1	73514.3	61207.6	56918.1	95577.1	83305.6	50034.1
NP_417799	AGDIAAAIGLK	500.295	2	17.3344	756.498	1	y	8	38856.8	22383.1	8804.3	58460.5	16352.3	13706.5	35180.7	35368.4	15722.2	30715.5	22222.9	32279	38185.3	27596.3	26269.5	47683.4	38477.9	26346.6
NP_417799	AGDIAAAIGLK	500.295	2	17.3344	871.525	1	y	9	23955	14470.7	4757.8	37769.7	11134.3	8659.11	24509.4	25040	11960.3	22722.8	16239.6	19738	26165	19379.5	19012.4	33136.8	26298.4	20039.6
NP_417799	AGDIAAAIGLK	500.295	2	17.3344	928.546	1	y	10	16798.2	11849.7	4623.93	28255.5	8425.47	6763.65	18478.5	20361	10161.2	15843.8	13437.7	17176.4	19536.5	16856.4	17430.4	27726.9	20646.1	16035.4
NP_417799	AGDIAAAIGLK	500.295	2	17.3344	570.288	1	b	7	10083	6036.63	2377.01	12521	3379.46	4479.48	8618.77	7417.19	2754.89	8118.72	5577.78	6200.4	7296.67	4876.8	4477.44	10662.5	6391.42	5258.98
NP_417799	AGDIAAAIGLK	500.295	2	17.3344	244.093	1	b	3	125956	61144.9	24938.2	171098	58603.7	46561.7	69243.4	61546.8	32718.5	42687	31108.6	49643.7	29837.1	21130.6	23119.3	29221.9	29225.5	14414.9
NP_417799	AGDIAAAIGLK	500.295	2	17.3344	853.478	1	b	10	6908.53	2753.45	1798.97	9102.3	3380.45	2041.16	5086.8	6334.39	3653.12	5208.33	4147.34	5171.9	6113.76	4911.17	5126.98	7778.71	5748.72	4962.26
NP_417799	AGDIAAAIGLK	500.295	2	17.3344	740.394	1	b	9	4271.91	1315.31	786.434	6729.81	N/A	754.914	1711.9	2785.98	1648.65	3673.1	3236.15	4989.92	6082.61	4018.51	3782.76	4091.32	5596.51	2329.2
NP_417799	AGDIAAAIGLK	500.295	2	17.3344	317.218	1	y	3	61072.3	31554.3	12202.3	91340.1	26448.9	20931.6	36778.9	32683.6	14541.5	24971	17244.2	29122.8	14851.3	11185.3	10396.5	17913.5	15287.8	8231.83
NP_417799	HASDDEPFSALAFK	512.244	3	19.4982	655.232	1	b	6	239613	163231	60256.5	409264	117728	92304.1	233171	196646	91723.6	193026	125505	176378	156785	154804	140221	221845	195287	138494
NP_417799	HASDDEPFSALAFK	512.244	3	19.4982	526.189	1	b	5	121755	79306.5	29091.6	205123	58353.3	47018.3	113001	91667.2	37635.1	82257.4	52260.6	73590.6	64571.4	54284.7	53043.5	83251.2	71513.4	46660.7
NP_417799	HASDDEPFSALAFK	512.244	3	19.4982	636.371	1	y	6	135128	87352.8	28193.8	213605	61093.1	48448.4	120304	101852	44124.6	91635.4	60451.5	89904.1	77807.3	73796.1	69304.6	104202	97714.4	65054.3
NP_417799	HASDDEPFSALAFK	512.244	3	19.4982	783.44	1	y	7	69565.8	47900.6	17899.2	115900	32915.9	24013.7	76013.8	62477.8	27484.8	58609	39651.1	51730	56019.2	53620.6	49660.5	76406.6	66365.8	49470.8
NP_417799	HASDDEPFSALAFK	512.244	3	19.4982	549.34	1	y	5	38201.7	22563.9	6800.93	55538.4	17644.1	13397.9	32028.7	25211.3	11228.9	24555.2	14405.5	21723	20259.5	17989.7	14135.8	27716.1	24907.4	14099.3
NP_417799	HASDDEPFSALAFK	512.244	3	19.4982	880.493	1	y	8	64665.1	42599	16332.6	99522.2	26990.1	22805.6	69156	59830.1	26103.2	53370	36292.3	50386	53820.7	47567.6	44246.6	71753.2	56978.9	46788.7
NP_417799	HASDDEPFSALAFK	512.244	3	19.4982	899.353	1	b	8	5954.56	4913.29	1731.79	9687.08	3466.67	2716.02	6857.06	6138.05	3280.13	6186.36	4292.99	6017.59	6401.1	5656.63	3981	6552.48	5950.33	4778.82
NP_417799	HASDDEPFSALAFK	512.244	3	19.4982	752.284	1	b	7	3627.31	2903.14	945.57	7227.87	1990	2087.08	4341.19	4144.34	2296.89	3304.78	2667.73	4051.95	3783.01	3899.58	3649.6	4785.66	4101.19	2913.37
NP_417799	HASDDEPFSALAFK	512.244	3	19.4982	1057.42	1	b	10	3234.27	2302.57	795.455	4843.01	1578.95	1063.09	3407.93	3482	1125.54	2914.98	1099.1	1925.49	3793.76	2081.25	2217.68	3718.36	3134.91	3012.43
NP_417799	HASDDEPFSALAFK	512.244	3	19.4982	294.169	3	y	8	76053.6	50057	19148.6	119325	37326.6	33812.1	73263.3	64408.1	26114.6	57250.9	38249.6	51734.7	44239.2	29781.4	31455.8	49587.3	40566.2	25726.1
NP_417799	ASYTMEFLK	545.268	2	16.8227	768.396	1	y	6	49709.7	40253	9891.85	93772.3	30287.7	20308.6	59332.4	69417.6	28224.5	57977.2	36088	50743	58207.1	53774.8	64564	82530.1	71032.7	47856
NP_417799	ASYTMEFLK	545.268	2	16.8227	667.348	1	y	5	28294.2	19776.9	3263.42	52515.1	13681.4	8737.95	30536.9	35887	13638.1	29428.9	16097.8	25602.7	24738.5	26671.1	30702.9	39067.4	35301.2	20537.2
NP_417799	ASYTMEFLK	545.268	2	16.8227	931.459	1	y	7	33794.2	26042	4727.8	68275.2	19973.4	12900.1	40472.2	45956.7	18264.3	45614.7	27368	38794.3	43417.1	39160.3	50650.8	64924.6	54746.8	33710.2
NP_417799	ASYTMEFLK	545.268	2	16.8227	1018.49	1	y	8	6926.54	6161.52	742.321	15463.2	3644.81	2711.86	8228.21	9897.23	4707.68	8679.1	6613.94	8594.38	10466.9	9571.4	13126	15902.8	12671.7	6781.78
NP_417799	ASYTMEFLK	545.268	2	16.8227	554.228	1	b	5	1112.16	1019.46	321.972	3970.52	564.514	753.294	1944.87	892.509	963.439	743.999	1520.87	1416.36	815.269	860.586	1771.36	2794.18	180.909	667.94
NP_417799	ASYTMEFLK	545.268	2	16.8227	943.423	1	b	8	1578.63	1359.86	171.073	2893.74	1057.77	1325.33	2220.32	2251.06	730.918	2248.46	1385.55	1877.08	2640.64	3391.78	3115.77	3982.87	2291.93	1949.82
NP_417799	ASYTMEFLK	545.268	2	16.8227	683.27	1	b	6	1552.12	765.882	N/A	1355.7	833.444	160.459	1268.32	1274.69	923.832	2156.65	1252.83	1716.44	1218.93	N/A	N/A	3077.3	1708.14	670.027
NP_417799	ASYTMEFLK	545.268	2	16.8227	407.265	1	y	3	9785.26	8143.15	1230.56	24134.1	6143.81	2896.14	10927	9075.96	3969.42	7683.45	5202.27	7881.69	5597.52	3985.98	6821.62	7676	5463.84	3566.98
NP_417799	ASYTMEFLK	545.268	2	16.8227	466.233	2	y	7	11084.8	7464.29	2058.19	23841.7	4909.39	5882.1	8846.93	9015.29	4237.37	8095.98	4070.44	6880.54	8588.3	4411.33	4517.19	12101	7079.71	3167.58
NP_417799	ASYTMEFLK	545.268	2	16.8227	423.187	1	b	4	6237.57	5527.87	1376.73	9132.93	3306.09	2686.52	6521.91	7617.24	3795.54	6366.68	3377.09	5739.93	4991.38	4136.15	3961.21	7965.58	4587.33	3078.01
NP_418190	VVNTLGAPIDGK	592.338	2	9.85241	657.357	1	y	7	223541	174592	79962.5	321821	154519	119977	151382	187956	131432	119540	120288	155385	101489	136632	101944	118680	152278	109106
NP_418190	VVNTLGAPIDGK	592.338	2	9.85241	985.531	1	y	10	83766.6	69978.1	30887.2	109391	48984.4	39493.3	68208.1	99391	59136.8	50658.5	55479.1	70159.3	60158.7	57570.4	64228.1	74788	87362.4	70925.3
NP_418190	VVNTLGAPIDGK	592.338	2	9.85241	770.441	1	y	8	69292.9	50093.4	24538.8	92048.4	52427.1	36489.9	53755.2	62577.6	37677.4	40227.8	38041.7	48481.3	36453.4	48766.1	35805.7	47182.4	53717.1	42850.1
NP_418190	VVNTLGAPIDGK	592.338	2	9.85241	600.335	1	y	6	34880.9	22618.7	11532.4	41020.2	21257.3	19122.9	28179.8	36029.3	22395.1	16274.7	17694.5	20773	19016.3	16399.3	14365.9	21998.7	26033.6	16412.8
NP_418190	VVNTLGAPIDGK	592.338	2	9.85241	871.488	1	y	9	35633.2	27822.2	17804.5	48071.1	24722.3	18245.2	27466.9	38664.5	21953.7	31602.4	21230.7	28768.7	24636.6	23611.6	21759.6	28009	31009.7	25303.4
NP_418190	VVNTLGAPIDGK	592.338	2	9.85241	752.43	1	b	8	2390.36	2906.74	880.632	3216.08	2465.42	1705.93	2449.62	5137.61	2183.57	1866.08	2058.73	2971.16	1248.98	1899.45	2919.3	2072.34	3082.47	1902.56
NP_418190	VVNTLGAPIDGK	592.338	2	9.85241	1084.6	1	y	11	3654.87	2956.65	1176.02	5313.08	3127.39	1697.62	2870.63	4641.53	2525.1	3069.04	2975.15	3616.02	2483.25	2981.38	2138.71	3844.25	3655.51	2896.85
NP_418190	VVNTLGAPIDGK	592.338	2	9.85241	655.377	1	b	7	8437.03	5817.56	3381.61	13380.4	5385.55	3519.34	5433.03	9764.94	4084.72	4280.4	5467.51	6158.14	4078.33	5117.17	4310.38	4608.78	6338.86	4833.36
NP_418190	VVNTLGAPIDGK	592.338	2	9.85241	529.298	1	y	5	158453	105839	46297.2	193448	112724	72401.4	85114.2	118103	68873.5	66587.2	74680.4	82025.2	50431.8	56672.8	50664.6	55613.2	73976.7	54365.7
NP_418190	VVNTLGAPIDGK	592.338	2	9.85241	319.161	1	y	3	60896.7	46284.3	16155.8	74535.4	46064.6	31104.7	26679	38771.1	21618	16080.9	18425.8	20586.3	9864.06	8934.63	13051	7433.97	12011.4	7288.61
NP_418190	QSVDQPVQTGYK	675.338	2	7.07035	792.425	1	y	7	75249.1	61793.3	31229.8	107146	59244	45981.9	60208.5	92201.1	45432	53316.4	45529.9	71774.5	56132.1	57674.5	58231	66729.8	74633	50085.8
NP_418190	QSVDQPVQTGYK	675.338	2	7.07035	1035.51	1	y	9	24940	N/A	N/A	N/A	20211.5	16562.1	N/A	N/A	15814.2	18386	N/A	30637	N/A	17169.8	14662.2	N/A	25527.7	21248.2
NP_418190	QSVDQPVQTGYK	675.338	2	7.07035	1134.58	1	y	10	8889.33	7656.88	3474.62	10837.5	6199.95	5018.36	7064.72	12860.9	6203.23	7472.8	5765.15	7420.52	6497.91	7402.76	7825.62	7944.32	8294.8	7631.42
NP_418190	QSVDQPVQTGYK	675.338	2	7.07035	920.484	1	y	8	7519.49	7659.35	2738.1	10309.8	5318.14	4798.17	7118.86	11523.8	4884.13	5675.09	5693.09	7728.49	6423.68	6362.41	6097.06	7922.6	8740.34	6778.28
NP_418190	QSVDQPVQTGYK	675.338	2	7.07035	1221.61	1	y	11	3256.68	2449.57	1334.67	3240.93	2072.44	1853.87	2085.79	4748.94	1850.65	1707.86	2052.16	2388.75	2103.25	2309.65	2708.56	2949.98	2694.89	2221.89
NP_418190	QSVDQPVQTGYK	675.338	2	7.07035	882.432	1	b	8	N/A	523.694	243.919	3470.84	1250.64	383.456	883.455	1444.26	458.198	N/A	476.296	2063.38	2113.64	1333.63	1555.49	992.271	2302.94	N/A
NP_418190	QSVDQPVQTGYK	675.338	2	7.07035	754.373	1	b	7	1507.88	N/A	237.038	N/A	1186.69	950.111	N/A	N/A	1603.95	1610.6	N/A	2060.8	N/A	900.378	928.775	N/A	1495.09	1214.42
NP_418190	QSVDQPVQTGYK	675.338	2	7.07035	1203.56	1	b	11	1493.9	N/A	N/A	N/A	850.897	638.628	N/A	2042.73	552.616	761.92	N/A	1023.69	N/A	826.163	802.898	N/A	1234.2	796.493
NP_418190	QSVDQPVQTGYK	675.338	2	7.07035	983.479	1	b	9	N/A	N/A	254.373	890.8	87.6226	357.165	403.244	1234.11	N/A	631.848	345.075	655.931	463.056	N/A	159.298	N/A	396.89	534.704
NP_418190	QSVDQPVQTGYK	675.338	2	7.07035	666.333	2	b	12	27541.4	22951.3	12773.6	46448.4	21442.2	16073.5	20448.8	28503.8	15126.7	18680.3	16895.1	24184.7	15878.8	16661	16251.9	27240.3	23616.9	15165.7
NP_418190	PAVNPGISVSR	548.809	2	8.47468	715.41	1	y	7	113012	78541.3	46379.7	148597	91600.8	53106.3	84382.2	93781.1	78458.2	74408.8	76218.8	87140.6	76322.7	71926.3	68909.8	98199.1	88780	69154.2
NP_418190	PAVNPGISVSR	548.809	2	8.47468	829.453	1	y	8	51417.4	38436.4	21782.9	70277.1	38276.2	27533	44676.3	46529	37568.5	40237.8	37876.5	45457	36567.4	40600.9	38511	49946.8	45337.7	38143.6
NP_418190	PAVNPGISVSR	548.809	2	8.47468	928.521	1	y	9	33150.9	26925.2	14747.5	46010.3	27029.8	18773.4	28706.1	33966.4	27503.7	28605.8	23153.5	29153.2	27659.9	28332.5	26772.6	35792.4	32136.2	30930.6
NP_418190	PAVNPGISVSR	548.809	2	8.47468	618.357	1	y	6	13510.7	11606.8	5363.46	20519.4	11038.8	7549.12	9618.34	13156.1	8918.18	10447.9	8909.44	11468.2	9191.19	8164.45	6507.01	9193.15	8985.84	7710.2
NP_418190	PAVNPGISVSR	548.809	2	8.47468	999.558	1	y	10	14821.2	11123.6	6041.25	19409.2	13029.1	8725.14	13459.9	16494.8	11106.5	13770	12779.4	13893.1	13161.2	12458.1	13866.7	16469.1	16012.7	12296.9
NP_418190	PAVNPGISVSR	548.809	2	8.47468	561.336	1	y	5	6230.26	4336.64	2150.1	9869.2	3829.35	3437.72	3252.66	3713.97	2928.78	2272.47	3355.51	5375.37	2222.25	2481.19	2735.9	2933.67	3411.4	2863.29
NP_418190	PAVNPGISVSR	548.809	2	8.47468	649.367	1	b	7	1612.74	1878.21	1040.01	1985.21	1759.81	755.65	1081.1	1876.27	1341.94	1496	1511.97	1211.3	1504.02	1712.25	928.01	1698.74	1524.6	1279.72
NP_418190	PAVNPGISVSR	548.809	2	8.47468	268.166	1	b	3	30899.9	21521.3	9573.74	35652.9	26082.8	18052	15951	15495.1	11728.6	12624.6	11466.5	11760.2	4034.48	4402.86	5133.41	4466.76	5195.96	3315.22
NP_418190	PAVNPGISVSR	548.809	2	8.47468	169.097	1	b	2	34050.6	22659.5	8905.61	35716.1	32094.5	16442.5	12039.4	12037.4	7881.77	8351.18	6901.3	6865.99	N/A	N/A	3507.88	N/A	3649.31	1772.01
NP_418190	PAVNPGISVSR	548.809	2	8.47468	736.399	1	b	8	278.56	609.536	590.869	747.924	709.716	461.479	544.182	351.658	502.559	N/A	299.423	722.596	248.6	412.564	217.108	405.689	581.508	308.938
NP_418190	GYLADVELSK	547.79	2	13.6634	761.404	1	y	7	155912	132606	70545.7	222562	127382	94013.9	134236	179052	114800	100884	102525	145382	98442.6	127975	121247	117040	165483	114341
NP_418190	GYLADVELSK	547.79	2	13.6634	874.488	1	y	8	93221.9	85553.4	45149.5	138931	81698.8	59249.5	91342	128382	78811.5	65266.9	69136	91878.7	68547.7	87420.6	93647.7	83837.9	118497	88944.9
NP_418190	GYLADVELSK	547.79	2	13.6634	690.367	1	y	6	143555	103397	48262.4	219813	94498.9	68747.7	124071	131747	82218.3	82530.4	75970.6	112670	82000.4	96352.1	84456.4	92180	122372	83028.6
NP_418190	GYLADVELSK	547.79	2	13.6634	575.34	1	y	5	26895.1	26791.6	11249.3	40353.5	24945.4	16026.7	21931.8	30525.7	19587	19609	15348.8	22922.6	13654.6	17824.8	16306.9	15256.2	22829.9	15665.7
NP_418190	GYLADVELSK	547.79	2	13.6634	347.229	1	y	3	23523	21025.2	8518.8	34666.9	21753.9	13835.5	17035.1	20418.4	12027.1	10345.2	9517.88	14212.3	5068.77	4862.87	6596.81	5738.78	9112.21	4722.95
NP_418190	GYLADVELSK	547.79	2	13.6634	334.176	1	b	3	67632.8	50297.4	21039.6	91369.4	48238.3	37050.5	41870.2	51420.7	30337.6	26867.2	26395.5	33328.9	21925.6	20413.8	19985.7	26553.7	26110.3	18941.6
NP_418190	GYLADVELSK	547.79	2	13.6634	476.272	1	y	4	33782.7	25008.6	8697	52599.9	21999.6	15954.6	25210.8	29511.6	15939.7	15893.9	14062.3	19586.8	12748.1	14415.8	13749.5	15482.1	18273.3	10991
NP_418190	GYLADVELSK	547.79	2	13.6634	437.748	2	y	8	21637.7	17290	6974.99	31410.9	15273.1	10644.9	13716.2	17530	9734.68	8393.65	8998.18	12099.4	5081.3	6187.3	6010.48	6318.47	10341.5	4520.99
NP_418190	GYLADVELSK	547.79	2	13.6634	405.213	1	b	4	20607.1	15683.6	6308.7	28423.6	16212.3	11430.7	14026.5	16837.2	9948.11	10501.1	8033.84	12041.9	5765.26	6129.67	7580.57	5760.87	9336.88	5774.36
NP_418190	GYLADVELSK	547.79	2	13.6634	221.092	1	b	2	87783.6	71586.9	24775.5	121807	67508	53977.5	48307.8	63815.8	32232.5	26564.8	24421.1	33721.9	14282.9	9833.27	14897.9	14198.6	22138.4	8653.21
NP_418190	VNAEYVEAFTK	635.819	2	14.1828	857.44	1	y	7	88987.8	78461.4	33526.5	135457	63880.9	48648.7	73235.2	111503	59116.2	53375.6	49419.4	69576	55767.6	69709.4	67135.9	74386.5	82777	77301.7
NP_418190	VNAEYVEAFTK	635.819	2	14.1828	1057.52	1	y	9	82635.5	71862	34474.5	122509	62258.6	47920.6	71222.1	105283	63375.2	59437.1	54151.9	70518.1	54975	69971.1	74249.8	76128.6	82065.8	78942.9
NP_418190	VNAEYVEAFTK	635.819	2	14.1828	694.377	1	y	6	55150.1	47561.3	21394.8	86656.8	38240.8	30763.3	46200.5	62407.3	34917.5	33780.9	29714.7	42545.8	30014.3	34807.4	35272.6	38848.2	49187.6	37515.9
NP_418190	VNAEYVEAFTK	635.819	2	14.1828	986.483	1	y	8	45842	41357.4	19012.2	71272.5	33791.2	28542.3	42996.6	65912.8	33129.5	33315.4	32687.3	42457.8	33287.9	43259.7	44562.4	43041.5	53561.9	47098.1
NP_418190	VNAEYVEAFTK	635.819	2	14.1828	1171.56	1	y	10	19128.3	17056.6	6841.65	27482	13878.4	11334.6	19277.2	26981.9	11267.6	13646.5	12828.5	16181.4	12990.2	14469.3	17489.2	17605.1	19630.8	19824.8
NP_418190	VNAEYVEAFTK	635.819	2	14.1828	676.33	1	b	6	5540.47	5853.09	2282.11	11132.7	4433.6	3942.63	3599.2	8390.05	3938.19	2604.53	4556.99	7831.58	4744.71	5570.49	5983.14	5915.65	5081.57	4872.56
NP_418190	VNAEYVEAFTK	635.819	2	14.1828	1023.48	1	b	9	3286.57	4346.02	1158.04	3201.57	2875.11	2623.09	4445.46	5960.71	3974.5	3383.63	2330.38	3069.01	2482.99	4225.49	3136.32	4290.69	4695.99	3724.83
NP_418190	VNAEYVEAFTK	635.819	2	14.1828	805.373	1	b	7	N/A	N/A	1339.92	N/A	N/A	575.989	N/A	N/A	N/A	N/A	N/A	2427.51	N/A	N/A	N/A	N/A	N/A	N/A
NP_418190	VNAEYVEAFTK	635.819	2	14.1828	876.41	1	b	8	2500.44	2677.38	905.916	2124.58	2860.09	1323.09	2247.36	3443.79	2501.53	1990.05	1228.18	N/A	1851.97	2934.78	2963.61	N/A	N/A	2271.03
NP_418190	VNAEYVEAFTK	635.819	2	14.1828	595.309	1	y	5	43940.8	39723.1	13999.7	72504.5	35147.3	22823.6	40292.6	49401.8	26573.4	28696.3	26044.8	33477.4	21703.6	28229.2	27066.7	30242.9	36624.7	27904.6
NP_414878	VDEDQPFPAVPK	671.338	2	12.7618	755.445	1	y	7	67309.9	50964.9	29986.2	139565	42663	31587.9	63535.7	53681.2	33620.7	80457.2	26114.9	38557.7	80029.8	37943.9	37002.6	159061	56626.8	43436.8
NP_414878	VDEDQPFPAVPK	671.338	2	12.7618	1098.51	1	b	10	16330.1	14083.7	6455.85	30214.7	9785.27	7849.8	16854.7	14315.8	6685.07	18455.8	6571.96	11651.7	22704.3	9799.76	9040.03	44071.6	13022	13228.2
NP_414878	VDEDQPFPAVPK	671.338	2	12.7618	998.531	1	y	9	8520.96	7338.84	3692.34	15831.8	5075.82	3467.05	8740.12	7687.38	4177.52	10401.6	4827.52	6538.33	12712.1	5801.79	4651.44	25365.6	8458.71	7399.52
NP_414878	VDEDQPFPAVPK	671.338	2	12.7618	831.352	1	b	7	5498.56	5317.2	2477.49	10589.7	6470.75	4191.53	5569.16	6109.57	4026.04	5566.95	2691.25	4442.73	6639.51	2911.11	3516.14	18741.9	3265.02	4360.51
NP_414878	VDEDQPFPAVPK	671.338	2	12.7618	1127.57	1	y	10	4975.77	4538.9	1638.8	8452.5	3186.99	2061.61	4782.92	4450.01	2567.76	5571.96	2439.3	3310.23	7478.49	3124.18	3184.62	15032.1	3962.03	3442.02
NP_414878	VDEDQPFPAVPK	671.338	2	12.7618	883.504	1	y	8	5098.99	3565.28	2862.62	10232.7	2307.67	2168.04	3975.19	4749.9	2579.52	5840.29	2085.6	2822.16	7516.12	2720.93	3204.48	14777.2	4421.5	3485.62
NP_414878	VDEDQPFPAVPK	671.338	2	12.7618	1242.6	1	y	11	3547.18	2753.7	1690.11	6228.31	1825.09	1622.76	3119.86	2996.59	1163.25	4236.05	1408.02	1974.27	4816.71	1463.27	2071.33	11329.1	3072.74	2451.59
NP_414878	VDEDQPFPAVPK	671.338	2	12.7618	999.442	1	b	9	3598.36	3641.77	2112.11	8678.85	2965.49	1818.09	3443.01	N/A	1583.62	5356.11	1971.86	2522.15	4980.15	2240.74	1782.59	10579	2388.71	2125.72
NP_414878	VDEDQPFPAVPK	671.338	2	12.7618	684.284	1	b	6	2897.76	N/A	2170.86	5475.69	3655.65	4813.13	3668.86	3366.53	N/A	4415.07	1978.5	1490.09	4295.74	1991.57	2247.49	4498.49	N/A	2455.05
NP_414878	VDEDQPFPAVPK	671.338	2	12.7618	511.324	1	y	5	33514.9	25458.4	12028.6	64131.1	18938.1	12304.2	24826.7	17535.9	11790.4	29034.7	8774.62	16830.8	22336.6	8933.7	8741.37	45522.9	18765.6	10323
NP_414878	APLDNDIGVSEATR	729.365	2	10.3428	832.452	1	y	8	35012.4	27118.9	14211.6	70015	22047.2	15842.3	34638.3	26163.1	15775.5	40352.2	14070.1	24395.6	41079	19892.5	20246.8	87320.7	27605.7	26686.6
NP_414878	APLDNDIGVSEATR	729.365	2	10.3428	1176.55	1	y	11	29762.9	23030.5	10986.3	54828.3	15892.9	13843.5	28146	24333.6	14521	35382.2	12117.4	17586.9	35421.1	17528.4	15213.2	86576.5	23557.7	24567.8
NP_414878	APLDNDIGVSEATR	729.365	2	10.3428	1289.63	1	y	12	20067.5	16956.3	8123.48	32190.9	10352.7	7034.82	18769.5	14773.4	7902.32	21200.3	7030.27	15066	22510.3	10120.2	12529.7	50122.9	13328.7	12634.3
NP_414878	APLDNDIGVSEATR	729.365	2	10.3428	1061.52	1	y	10	17866	15413.1	7639.49	35944.7	11188.7	9257.6	18474.1	15857.4	8244.81	24552.3	7680.92	15208.7	28314.3	11349.6	10964.1	59885.7	17043.8	14722
NP_414878	APLDNDIGVSEATR	729.365	2	10.3428	947.479	1	y	9	12015.9	10170.4	5329.02	24495.8	8272.93	4785.44	11759.2	9311.54	5362.52	15598.8	5277.19	8430.8	18112.1	8259.65	7139.8	36338.7	10295.1	10125.2
NP_414878	APLDNDIGVSEATR	729.365	2	10.3428	895.452	1	b	9	2531.07	1802.11	1011.81	5207.9	1835.13	947.595	2279.12	2149.35	1401.36	2751.4	812.643	2261.24	3395.81	1443.57	1285.48	6910.3	1538.91	1810.97
NP_414878	APLDNDIGVSEATR	729.365	2	10.3428	719.368	1	y	7	55080.2	46794.2	24186.5	118652	33859.1	26409.7	52280.5	45385.2	26854.7	67151.5	25348.8	40846.3	65998	29663.4	32033.8	135335	47509.5	37167.1
NP_414878	APLDNDIGVSEATR	729.365	2	10.3428	563.278	1	y	5	21269.3	16688.1	8388.3	42112.7	12603.9	9975.58	18987.9	16662.2	11060.7	19201	7356.08	11797.5	17742.8	8559.1	8558.97	38654.8	11813.8	8617.09
NP_414878	APLDNDIGVSEATR	729.365	2	10.3428	693.847	2	y	13	11511.4	8467.07	4274.66	24660.1	6302.46	4739.69	8857.21	7276.4	4847.27	13361.4	4024.83	7034.9	10638.5	6851.07	3764.44	25374.1	7531.33	5635.68
NP_414878	APLDNDIGVSEATR	729.365	2	10.3428	720.36	2	b	14	31917.6	25025.5	11223.8	57982.4	17406.8	14041.2	26490.9	25639.6	13870.1	37201.8	10074.8	21710.5	33606.4	17848.7	13385.2	81370.4	20354	23540.1
NP_414878	IDPNAWVER	550.28	2	12.173	871.442	1	y	7	58069.2	42565	16143.7	101433	21171.2	24086.4	50516.6	45874.1	24337.7	52569.1	25484.2	42640.1	50632.2	35111.4	37421.5	119419	45380.7	33612.8
NP_414878	IDPNAWVER	550.28	2	12.173	660.346	1	y	5	26967.3	20410.5	10244.2	55836.9	11236.7	15304	26084.5	19122.7	10773.5	25956.4	11549.8	17993.2	20382	14778.5	9302.68	43875.8	26521.6	12859
NP_414878	IDPNAWVER	550.28	2	12.173	774.389	1	y	6	34261.9	25792.4	10045.7	64323.4	12164.3	15670.4	27246.6	29563.7	15108.3	31082.7	14192.3	26766.3	31857	16513.5	17078.7	66673.7	33120.3	21756.5
NP_414878	IDPNAWVER	550.28	2	12.173	589.309	1	y	4	20709.5	15617.8	6964.2	41104.2	7986.95	9039.27	16865.6	14504.1	8005.33	17476	7911.04	11420.2	15373	8227.4	8532.83	34158.9	16065.3	7814.78
NP_414878	IDPNAWVER	550.28	2	12.173	986.469	1	y	8	6725.1	6637.33	2542.16	14960.6	3039.37	2274.78	5462.16	6370.29	2595.29	6349.94	4521.47	4101.81	8504.58	4309.33	4344.42	18341.3	4926.5	4889.14
NP_414878	IDPNAWVER	550.28	2	12.173	697.33	1	b	6	4852.93	2208.75	2359.98	4435.89	2326.25	2949.22	3020.77	2359.15	1969.49	4649.2	1972.7	2361.72	3091.84	N/A	2275.05	5544.13	3588.68	2798.91
NP_414878	IDPNAWVER	550.28	2	12.173	436.225	2	y	7	94425.5	70395.6	27696.7	154407	46858.3	38846.2	57779.1	70122	34182.8	52348.1	28746.3	50679.7	32414.9	27059	24225	55953.9	43289.3	18377.7
NP_414878	IDPNAWVER	550.28	2	12.173	403.23	1	y	3	19078.5	18090	5630.08	35934.9	10837.3	9996.93	14605.1	9988.09	8394.06	18045.9	7307.33	14221.5	9874.66	N/A	N/A	12223.6	11197.7	N/A
NP_414878	IDPNAWVER	550.28	2	12.173	175.119	1	y	1	N/A	2659.94	N/A	11551.3	3839.01	1665.58	5748.85	1950.21	454.802	1499.91	N/A	N/A	2847.89	N/A	302.366	1473.34	1808.83	N/A
NP_414878	IDPNAWVER	550.28	2	12.173	796.399	1	b	7	N/A	N/A	N/A	N/A	N/A	N/A	977.259	2589.09	1863.58	513.826	N/A	N/A	1918.55	N/A	1203.15	2652.56	N/A	N/A
NP_414878	DWENPGVTQLNR	714.847	2	12.6404	884.495	1	y	8	65093.8	43572.4	20414.5	127384	27457.7	25474.5	54475.5	38875.8	24982.9	62795.7	22030.1	38114.8	63954.2	27972.1	28032.4	137079	41585.9	32282.4
NP_414878	DWENPGVTQLNR	714.847	2	12.6404	998.538	1	y	9	18608.2	12045.8	5845.99	32284.5	8017.18	7004.76	13846.4	11608.6	6481.57	17735.7	6517.18	9686.57	17273.5	9287.88	7190.81	37985.1	9992.75	9289.59
NP_414878	DWENPGVTQLNR	714.847	2	12.6404	1127.58	1	y	10	7746.51	6141.21	2786.19	15206.2	3601.32	2255.04	6926.81	5745.21	2893.4	9200.75	2789.7	5919.43	10757.1	3797.91	4577.29	22010.5	6436.8	5455.26
NP_414878	DWENPGVTQLNR	714.847	2	12.6404	787.442	1	y	7	8931.19	6735.39	2814.72	18968.8	4514.16	4777.35	7992.43	6159.81	3615.7	10687.6	2663.83	5941.86	9847.31	3351.91	4301.16	21310.5	7023.42	4972.28
NP_414878	DWENPGVTQLNR	714.847	2	12.6404	730.421	1	y	6	7243.93	4850.82	1884.32	12007.6	3221.97	2608.26	6374.9	5704.52	2965.55	5485.96	2194.53	4575.94	6269.97	3169.29	3639.02	11150.4	4748.62	3620.97
NP_414878	DWENPGVTQLNR	714.847	2	12.6404	798.342	1	b	7	5521.34	3205.48	1754.89	7391.82	2228.21	1966.75	5006.87	4504.81	1615.82	3568.88	1656.27	4273.86	5445.9	3990.15	2967.08	8923.2	2442.89	2203.51
NP_414878	DWENPGVTQLNR	714.847	2	12.6404	1140.53	1	b	10	1739.16	1829.16	N/A	3066.16	1690.74	1270.86	1128.34	2290.11	N/A	705.173	N/A	2623.16	2494.54	2058.71	1865.4	3684.31	N/A	2357.81
NP_414878	DWENPGVTQLNR	714.847	2	12.6404	899.389	1	b	8	N/A	N/A	318.274	2671.99	675.12	419.889	570.893	1261.03	N/A	1108.3	376.521	932.576	752.609	N/A	281.155	3293.93	N/A	N/A
NP_414878	DWENPGVTQLNR	714.847	2	12.6404	1027.45	1	b	9	844.552	541.733	629.681	1867.32	495.908	798.785	889.975	1083.14	526.409	1044.2	571.507	1243.92	523.891	598.669	602.233	1327.93	824.061	1297.5
NP_414878	DWENPGVTQLNR	714.847	2	12.6404	631.352	1	y	5	23696.7	15265.9	7995.02	41597.3	9654.97	8918.61	19312.6	12253.5	9176.18	19758.6	6169.2	13098.5	18257.7	8469.38	8136.79	34528.1	11849.9	9036.95
NP_414878	YSQQQLMETSHR	503.237	3	7.05903	629.304	2	y	10	17346.7	18342	6481.09	38779.7	11116.5	5822.96	N/A	16720.3	9905.87	19610.8	9039.27	12455.8	19023.2	8670.39	8940.5	38363.4	13952.4	11323.9
NP_414878	YSQQQLMETSHR	503.237	3	7.05903	760.341	1	y	6	3007.78	N/A	N/A	N/A	1318.82	N/A	35672.4	N/A	N/A	N/A	N/A	N/A	N/A	N/A	3859.48	N/A	N/A	1558.42
NP_414878	YSQQQLMETSHR	503.237	3	7.05903	873.425	1	y	7	4372.79	2993.74	706.364	7818.5	N/A	1551.59	N/A	3596.65	1842.19	5932.47	1520.17	N/A	10214.2	N/A	3599.49	18498.6	4749.84	2945.79
NP_414878	YSQQQLMETSHR	503.237	3	7.05903	635.278	1	b	5	3512.78	3764.42	633.351	9200.63	1821.49	2499.29	17310.2	4534.82	1613.71	5199.21	2035.7	2416.66	N/A	1518.59	3220.12	12340.2	N/A	1977.53
NP_414878	YSQQQLMETSHR	503.237	3	7.05903	1001.48	1	y	8	1964.54	1734.77	400.001	3476.29	1006.34	940.265	N/A	2079.59	1553.34	3283.28	898.468	1260.21	3332.37	1253.02	2277.09	6680.33	1656.57	2213.27
NP_414878	YSQQQLMETSHR	503.237	3	7.05903	672.82	2	y	11	8669	9147	1921.32	16524.8	4989.48	4209.74	N/A	12498.9	6036.21	9374.43	5115.7	6129.88	11131.8	6928.13	9739.51	15756.7	10414.3	7514.06
NP_414878	YSQQQLMETSHR	503.237	3	7.05903	1129.54	1	y	9	1164.46	748.674	114.324	2284.53	722.634	355.123	159.02	1121.78	547.128	1710.55	832.889	867.979	1845	724.839	889.6	3562.93	1138.93	781.079
NP_414878	YSQQQLMETSHR	503.237	3	7.05903	748.362	1	b	6	N/A	3265.36	N/A	13992.8	2821.96	N/A	N/A	N/A	N/A	N/A	N/A	N/A	N/A	N/A	N/A	16319.5	N/A	3411.71
NP_414878	YSQQQLMETSHR	503.237	3	7.05903	565.275	2	y	9	2579.06	1843.87	377.034	5153.17	1196.47	321.266	N/A	2301.23	773.233	2521.85	1044.91	1172.87	2050.19	1241.8	1052.52	4179.7	1203.2	791.46
NP_414878	YSQQQLMETSHR	503.237	3	7.05903	879.403	1	b	7	N/A	662.177	353.326	1855.33	N/A	N/A	12207.3	988.171	N/A	N/A	N/A	N/A	N/A	N/A	N/A	1927.59	1052.88	N/A
NP_418164	GNFDLEGLER	575.28	2	15.9379	603.31	1	y	5	454417	370545	220809	645505	340438	282415	153049	349163	249245	246159	121389	213822	196949	208582	130567	265074	250238	146865
NP_418164	GNFDLEGLER	575.28	2	15.9379	716.394	1	y	6	425353	344890	210838	596867	325193	267342	144326	372745	256093	254384	124083	200835	217451	234784	139280	317233	277891	177484
NP_418164	GNFDLEGLER	575.28	2	15.9379	831.421	1	y	7	439397	339140	214718	551888	324897	258478	154797	395812	273580	293630	141100	233652	270788	277411	172308	388819	307035	220704
NP_418164	GNFDLEGLER	575.28	2	15.9379	978.489	1	y	8	222987	183237	103079	272743	169757	139288	72692.8	224674	148900	153418	80250.3	123928	137964	150073	96033.8	213137	146691	126771
NP_418164	GNFDLEGLER	575.28	2	15.9379	676.294	1	b	6	94696	74269.3	36398.5	96321.6	63667.7	51094.9	60500	123941	54458.4	64440.5	47407.8	65953.9	81488.1	65232.5	79578.2	N/A	82125.8	63034.8
NP_418164	GNFDLEGLER	575.28	2	15.9379	474.267	1	y	4	528156	415916	215196	719643	398042	310509	156472	324623	222948	231780	106712	188970	157157	156573	92837.2	172311	189673	97622.1
NP_418164	GNFDLEGLER	575.28	2	15.9379	846.399	1	b	8	13965.9	11740.4	6657.56	16478.3	10000.8	8424.48	5705.16	13478.7	8821.16	8433.11	4040.05	8735.84	9931.29	10081.2	5438.17	13709.1	10119.7	8017
NP_418164	GNFDLEGLER	575.28	2	15.9379	274.129	2	b	5	38232.2	31068.4	12772.7	48739.5	25420.8	23191.5	8776.77	16167.1	9178.36	9057.29	4333.57	8370.31	8246.98	7189.58	5903.66	N/A	6735.41	3833.73
NP_418164	GNFDLEGLER	575.28	2	15.9379	733.315	1	b	7	6598.18	6384.07	3475.98	9447.75	5920.27	3803.93	3336.93	5866.76	3347.16	6687.32	3878.22	3545.51	4077.73	5307.3	3365.73	5537.61	4454.69	2074.96
NP_418164	GNFDLEGLER	575.28	2	15.9379	975.442	1	b	9	9420.11	7003.24	3853.72	9602.65	6240.34	4954.42	2894.49	8166.8	4702.17	5234.03	3100.74	4643.39	5641.34	5673.59	4170.96	9867.54	5896.05	5374.15
NP_418164	FAENAYFIK	551.782	2	14.1675	884.451	1	y	7	296955	256137	147370	412151	212991	166318	114454	326166	210756	169440	116851	190308	184077	210690	144752	265194	237466	186410
NP_418164	FAENAYFIK	551.782	2	14.1675	955.488	1	y	8	157486	132192	69671	210966	111302	85046.1	51570.5	192553	112024	92193.6	60039.7	96915.1	96972.8	110288	76812	153068	121393	97391.8
NP_418164	FAENAYFIK	551.782	2	14.1675	755.409	1	y	6	150249	122954	63456	201990	102821	80796.4	47047.8	178896	94321.4	77026.1	46818.3	83282.6	78868.7	89069.2	57210.3	120665	102544	72239
NP_418164	FAENAYFIK	551.782	2	14.1675	641.366	1	y	5	76204.6	61857.4	29923.5	100190	51013.1	37321.1	21236.3	75724	44439.4	33333.6	21215.1	37955	32313.9	35336.4	25349.2	46715.9	42319.1	29731.6
NP_418164	FAENAYFIK	551.782	2	14.1675	696.299	1	b	6	23713.5	17110.3	8703.52	30332	14848.8	10224.1	7161.1	24262.2	12917.7	12450.3	6466.97	13544.8	10763.7	13319.7	8085.49	15481	14112.3	10090.5
NP_418164	FAENAYFIK	551.782	2	14.1675	956.451	1	b	8	76547.6	67440.4	29780.7	68952	57687.7	55841.2	24061.7	104201	49452.8	51156.1	25730.7	42840.5	46092.6	39887.9	38727.5	72508.4	40788.4	46600
NP_418164	FAENAYFIK	551.782	2	14.1675	843.367	1	b	7	8657.58	7072.65	3214.31	12980.2	6650.73	6091.03	3051.49	9869.24	5336.16	4062.98	2928.91	6029.68	5769.47	6090	3321.84	6728.61	5463.68	4074.08
NP_418164	FAENAYFIK	551.782	2	14.1675	407.265	1	y	3	125870	99583.8	43039.7	165844	84369.7	65746.5	31030.4	96588.3	52577.8	39616.1	24562.2	43195.5	24986.8	31856.1	19751.4	40748.5	33795.9	22216.8
NP_418164	FAENAYFIK	551.782	2	14.1675	348.155	1	b	3	40774.2	34303.9	14363.1	104827	26549.7	41351.7	N/A	52064.7	26834.7	N/A	6453.25	15716.4	N/A	7506.19	5282.58	N/A	N/A	4591.99
NP_418164	FAENAYFIK	551.782	2	14.1675	533.235	1	b	5	29053.5	20015.6	8557.82	40423.9	17260.2	14167.9	9662.6	31880.7	11934.8	16754.4	8291.87	13383.9	9136.64	11012	7113.66	14406.6	11261.2	8755.8
NP_418164	DWTIEQITR	581.299	2	18.7729	860.484	1	y	7	599860	478323	280055	868804	360901	356047	220100	513142	352201	360615	218998	383283	349304	349670	221758	478342	388195	282986
NP_418164	DWTIEQITR	581.299	2	18.7729	646.352	1	y	5	470266	338796	191057	659371	268457	259949	146417	330185	222769	223703	139973	242111	196166	199084	122256	254490	226169	140817
NP_418164	DWTIEQITR	581.299	2	18.7729	759.436	1	y	6	354103	271169	139504	483399	193619	200856	114519	295956	183159	189151	110390	204520	180643	173046	110418	244991	191798	144218
NP_418164	DWTIEQITR	581.299	2	18.7729	645.288	1	b	5	23792	17430.8	7662.62	30540.5	14009.9	10716.2	7935.17	20147.7	13387.4	12005.5	6297.84	12783.2	11863.3	11081.9	6390.36	13792.9	11983.5	8671.52
NP_418164	DWTIEQITR	581.299	2	18.7729	886.431	1	b	7	20383	15856.8	7914.4	27066.6	13120.3	11109	5709.47	18829.6	9678.57	13294.7	6558.21	12036.3	12132.5	10184.5	8655.1	15551.5	12220.5	10165.1
NP_418164	DWTIEQITR	581.299	2	18.7729	773.346	1	b	6	12444.8	10782.5	4686.28	16324.1	6416.19	6633.49	4829.86	12996.2	7288.42	6632.82	5328.14	8059.51	8168.42	8189.38	5063.02	9473.43	8369.41	5129.57
NP_418164	DWTIEQITR	581.299	2	18.7729	987.478	1	b	8	15155.8	11086.3	5137.17	20016.3	9310.94	8007.18	7348.71	17535.4	8489.03	10393.4	6883	10568.1	9530.24	9930.69	10320.1	11631.1	10239.5	10063
NP_418164	DWTIEQITR	581.299	2	18.7729	517.309	1	y	4	199652	141302	68081.7	274298	101971	102638	48826.8	131614	81760	82289.3	46998.1	79733.6	58661.8	53190.3	34484.9	75454.4	65686.5	42692.7
NP_418164	DWTIEQITR	581.299	2	18.7729	302.113	1	b	2	319527	214425	91612	366928	174207	172439	66017.7	133620	90348.2	84970.5	49032.4	79165.7	38805.3	31096.8	25814	42962	46038.8	24768.2
NP_418164	DWTIEQITR	581.299	2	18.7729	175.119	1	y	1	100290	57272.9	16245.7	107682	39563.5	34260	6226.33	27070.9	17356.9	19726.7	5676.47	12666.6	2672.48	N/A	1315.68	4819.96	5690.85	2120.08
NP_418164	GLTFTYEPK	528.274	2	12.8739	637.319	1	y	5	413497	331026	167691	575463	320755	203853	241903	359949	212668	252317	179008	298439	224372	224632	198630	325103	315137	174845
NP_418164	GLTFTYEPK	528.274	2	12.8739	784.388	1	y	6	215617	183010	114102	300175	187508	126715	82731.2	231162	138627	138653	88156.6	145021	133825	139317	104474	177692	168905	116937
NP_418164	GLTFTYEPK	528.274	2	12.8739	885.435	1	y	7	247934	209762	134062	323874	217627	154206	93724.1	269442	172479	163207	102616	168860	163862	173285	135256	255883	210750	142706
NP_418164	GLTFTYEPK	528.274	2	12.8739	373.208	1	y	3	143013	116258	60108	155329	117136	83894.6	37762.5	140131	77412.6	70454.9	39492.8	68885.9	54538.1	49907.4	36979.3	78618.3	62673.2	38288.7
NP_418164	GLTFTYEPK	528.274	2	12.8739	272.161	1	b	3	113340	92875.3	41191.7	129104	105002	61585.2	28572	60628.3	37286.5	33451.9	21265.8	39309	12586	10619.7	8890.24	15054	12888.4	10160.5
NP_418164	GLTFTYEPK	528.274	2	12.8739	519.269	2	b	9	203099	186007	111177	281790	198720	132531	71814.2	137653	93609.2	85581	61285.8	104554	62910.7	59545.2	51296.1	77485.9	93605.8	43790.4
NP_418164	GLTFTYEPK	528.274	2	12.8739	443.221	2	y	7	60209.1	50270.3	25657.5	71893.9	50770.9	36388.7	15254.6	43156.9	25971.4	22703.7	17281.5	28349	16941.6	16483.6	13436	27834.3	N/A	13292.5
NP_418164	GLTFTYEPK	528.274	2	12.8739	392.697	2	y	6	4970.94	3613.76	1931.41	5742.53	5132.39	2045.86	1589.46	3117.38	1354.68	1766.65	808.05	1868.51	751.582	532.856	570.911	1139.43	1425.18	N/A
NP_418164	GLTFTYEPK	528.274	2	12.8739	210.118	2	b	4	6281.61	4738.27	2462.87	5734.27	5483.66	2470.62	2711.99	3335.45	2714.18	1912.4	1335.11	1818.8	1317.23	1062.64	871.205	1986.18	1945.66	1415.05
NP_418164	GLTFTYEPK	528.274	2	12.8739	520.277	1	b	5	51923.1	44049.6	23427.2	69435.7	41205.4	27672.2	17631.3	33333.1	21997.2	18497.4	14696.8	21630.5	12637.9	15666.3	12566.1	18202.8	23067	10244.5
NP_418164	SYYALAESVK	565.79	2	11.4985	880.477	1	y	8	381619	371375	266799	558396	339496	276581	180476	387309	312638	299992	211775	305189	232000	333397	226027	461244	358400	283371
NP_418164	SYYALAESVK	565.79	2	11.4985	717.414	1	y	7	315717	280853	171626	448005	255982	207500	113905	271193	209587	204863	122722	204239	150405	193398	131357	301366	217757	152526
NP_418164	SYYALAESVK	565.79	2	11.4985	646.377	1	y	6	253412	211901	124404	332459	200629	154776	80362.6	206176	152287	147390	84472.9	140041	103083	127386	87463.3	206079	150723	105038
NP_418164	SYYALAESVK	565.79	2	11.4985	598.287	1	b	5	39092.5	29156.4	17210.5	49476.7	27882.8	20170.7	11483.8	33464.6	20996.5	19852.9	11746.5	17453.3	13946.6	17515.4	10909.1	26305.9	16104.8	14397.5
NP_418164	SYYALAESVK	565.79	2	11.4985	669.324	1	b	6	24026.4	19586.5	10918.5	26031.3	16755.7	10899.4	4677.45	21043.8	13671.7	17014.3	N/A	9061.98	N/A	16036.3	N/A	25870.4	16219.5	12549.6
NP_418164	SYYALAESVK	565.79	2	11.4985	1043.54	1	y	9	5392.18	4022.65	2480.78	5793.43	3184.9	2593.87	1734.7	5626.01	2856.1	2482.57	1703.31	2460.45	3158.91	2701.31	2277.4	5344.44	3209.44	2626.65
NP_418164	SYYALAESVK	565.79	2	11.4985	798.367	1	b	7	11329.2	9326.63	5098.85	14642.5	8748.15	6159.09	3923.77	11491.4	7301.66	7639.86	3098.53	5371.48	7362.78	7378.4	4547.01	12922.3	6846.51	6261.12
NP_418164	SYYALAESVK	565.79	2	11.4985	533.293	1	y	5	218866	182054	103420	320264	169159	137012	64404.6	166334	120772	106931	61371	112377	69968	87433.3	55809.3	128743	98958.4	68179.6
NP_418164	SYYALAESVK	565.79	2	11.4985	333.213	1	y	3	109451	90694.5	43504.5	136260	79262.1	64139.1	25985.5	55048.8	37244.2	34292.8	19034.7	33078.7	16494.6	15772.5	11727.9	25144.4	18960.9	11852.8
NP_418164	SYYALAESVK	565.79	2	11.4985	885.399	1	b	8	3383.14	3006.83	1719.29	4111.74	3157.54	2599.22	944.068	3379.36	2365.54	2461.83	1639.59	1207.59	2242.72	2584.28	1028.08	3583.18	1325.47	1599.33
NP_417177	VGDAVQADVDEAR	672.823	2	7.60094	903.417	1	y	8	17451.1	12468.9	5293.05	28006.6	10658.6	8837.25	19467.8	16110.9	9433.96	17114.6	22230.8	23163.5	19608.1	20982.5	25249.6	28134.1	27997.3	26026.3
NP_417177	VGDAVQADVDEAR	672.823	2	7.60094	775.358	1	y	7	12403.4	8810.12	4002.81	18428.9	6764.78	5856.09	12084.4	9973.37	5864.06	13058.8	N/A	12022.6	8854.11	N/A	N/A	14083.7	12994.7	N/A
NP_417177	VGDAVQADVDEAR	672.823	2	7.60094	704.321	1	y	6	6844.81	3779.36	1734.27	7598.67	3870.74	4578.26	6755.09	5289.41	4144.67	4419.96	3878.29	5328.81	4712.85	4425.22	4468.19	7388.71	5240.54	4642.19
NP_417177	VGDAVQADVDEAR	672.823	2	7.60094	1002.49	1	y	9	9535.78	N/A	N/A	N/A	7433.44	N/A	N/A	N/A	N/A	7486.27	N/A	N/A	N/A	N/A	5190.63	9210.01	N/A	N/A
NP_417177	VGDAVQADVDEAR	672.823	2	7.60094	1073.52	1	y	10	1497.1	N/A	N/A	3568.31	N/A	N/A	2251.28	N/A	N/A	3682.39	N/A	N/A	N/A	N/A	N/A	N/A	N/A	N/A
NP_417177	VGDAVQADVDEAR	672.823	2	7.60094	1245.57	1	y	12	632.384	373.278	206.286	1242.55	592.536	188.173	676.758	352.681	333.032	775.986	401.819	374.999	580.703	680.763	308.199	767.472	685.284	1008.42
NP_417177	VGDAVQADVDEAR	672.823	2	7.60094	1188.55	1	y	11	603.29	490.369	N/A	864.442	195.747	N/A	572.916	412.159	255.195	687.662	634.756	524.444	577.472	321.933	571.726	571.237	473.473	487.845
NP_417177	VGDAVQADVDEAR	672.823	2	7.60094	855.421	1	b	9	N/A	1586.32	N/A	829.727	471.222	N/A	N/A	575.843	294.798	364.929	N/A	528.983	274.509	N/A	N/A	N/A	361.274	1069.2
NP_417177	VGDAVQADVDEAR	672.823	2	7.60094	756.352	1	b	8	N/A	296.253	176.889	N/A	N/A	N/A	509.299	N/A	N/A	N/A	N/A	N/A	N/A	N/A	N/A	N/A	N/A	N/A
NP_417177	VGDAVQADVDEAR	672.823	2	7.60094	1170.53	1	b	12	N/A	N/A	N/A	N/A	N/A	N/A	N/A	N/A	N/A	N/A	N/A	N/A	N/A	121.128	N/A	N/A	277.654	N/A
NP_417177	LLVSELSGVEPK	635.866	2	18.9381	1044.56	1	y	10	23352.9	15852.2	6748.2	35514.6	11667.7	10159	21615.9	23209.1	11285.2	15857.1	13468.9	16911.1	17207.4	16414.3	17953.4	23915.3	21709.4	17997.9
NP_417177	LLVSELSGVEPK	635.866	2	18.9381	945.489	1	y	9	24924.7	17481.1	6939.44	40742.2	13119	11244.3	24719.4	25984.4	12307	19858.2	16396.4	18219.9	20427.2	20660.1	18779.8	24791.7	23596.3	18776.4
NP_417177	LLVSELSGVEPK	635.866	2	18.9381	858.457	1	y	8	21906.2	10346.6	6529.77	27140.5	4939.87	5251.84	12685.7	19018.1	7448.52	7357.07	8054.95	8661.73	N/A	8591.12	12173.4	14004	11830.4	9104.69
NP_417177	LLVSELSGVEPK	635.866	2	18.9381	729.414	1	y	7	9842.98	6154.48	3126.85	15037.3	5337.38	3166.97	9514.54	9927.64	4603.09	7370.3	4174.64	5655.91	5547.38	5643.04	4842.13	6608.11	8883.76	6478.9
NP_417177	LLVSELSGVEPK	635.866	2	18.9381	1157.64	1	y	11	N/A	1184.44	231.059	2246.95	1143.67	N/A	1778.47	N/A	N/A	1603.63	N/A	N/A	2243.47	N/A	N/A	1644.67	N/A	N/A
NP_417177	LLVSELSGVEPK	635.866	2	18.9381	898.524	1	b	9	2915.99	2123.18	719.922	5098.38	1839.93	1473.01	2844.79	2585.61	1843.63	2628.18	1869.16	2193.39	2573.35	2167.7	1698.48	3217.06	3383.24	2565.13
NP_417177	LLVSELSGVEPK	635.866	2	18.9381	655.403	1	b	6	7242.61	5069.75	1068.81	14763.5	3298.28	2311.06	7897.23	5974.36	3348.32	4809.71	3120.17	4911.39	3908.13	4030.2	3031.98	4815.03	5375.83	2254.93
NP_417177	LLVSELSGVEPK	635.866	2	18.9381	1027.57	1	b	10	3553.61	2630.6	1191.53	5020.93	2103.48	1334.58	4151.28	3744.7	1997.89	2661.93	3350.21	2772.95	2883.85	3338.84	2353.37	2485.52	3532.1	2150.11
NP_417177	LLVSELSGVEPK	635.866	2	18.9381	742.434	1	b	7	N/A	N/A	N/A	3209.25	N/A	N/A	N/A	N/A	381.182	N/A	N/A	1203.54	N/A	N/A	N/A	N/A	N/A	N/A
NP_417177	LLVSELSGVEPK	635.866	2	18.9381	799.456	1	b	8	N/A	N/A	N/A	N/A	N/A	N/A	N/A	N/A	N/A	N/A	N/A	N/A	N/A	N/A	N/A	N/A	N/A	2936
NP_417177	AVEDLVNTQIR	629.343	2	13.3414	730.421	1	y	6	18942.6	13075.8	7573.23	29810.7	9637.93	8047.38	16853.3	15045.5	10017.9	13433.1	10225.9	10606.7	11408.9	10825.4	11925.9	15464.6	16490.5	11263.3
NP_417177	AVEDLVNTQIR	629.343	2	13.3414	1087.57	1	y	9	12316.7	8157.52	3036	18101.7	5931.75	4908.88	11196.6	10339.8	6710.91	8706.2	6292.5	7778.58	8554.28	8191.35	8965.91	11831.6	10225.8	9140.3
NP_417177	AVEDLVNTQIR	629.343	2	13.3414	958.532	1	y	8	9611.49	6223.41	2571.42	15470.4	4536.73	4644.26	9083.34	8241.24	4872.42	7524.14	5126.39	6525.73	5936.92	6332.15	7544.84	9024.67	9546.03	6415.25
NP_417177	AVEDLVNTQIR	629.343	2	13.3414	843.505	1	y	7	7305.82	4141.86	2164.46	11849.9	3460.97	3269.14	6260.15	5972.98	3735.17	4903.21	3797.97	4747.58	4494.63	4180.84	5139.14	5784.57	5251.8	4265.45
NP_417177	AVEDLVNTQIR	629.343	2	13.3414	741.378	1	b	7	891.187	882.743	N/A	1410.03	364.427	704.414	1166.13	972.129	507.713	626.213	477.741	864.472	874.632	1121.54	649.289	1390.66	2056.7	654.867
NP_417177	AVEDLVNTQIR	629.343	2	13.3414	842.425	1	b	8	934.255	775.055	346.015	N/A	539.368	680.517	995.354	797.654	N/A	N/A	509.939	N/A	N/A	831.308	N/A	N/A	N/A	681.26
NP_417177	AVEDLVNTQIR	629.343	2	13.3414	1083.57	1	b	10	1092.27	906.593	N/A	1019.38	311.057	N/A	893.693	772.844	412.684	481.078	564.537	N/A	475.736	303.957	294.848	665.777	N/A	N/A
NP_417177	AVEDLVNTQIR	629.343	2	13.3414	970.484	1	b	9	1651.82	N/A	N/A	1138.5	N/A	N/A	N/A	N/A	N/A	1101.13	N/A	1572.35	389.911	744.484	N/A	N/A	N/A	314.236
NP_417177	AVEDLVNTQIR	629.343	2	13.3414	1186.64	1	y	10	75.075	N/A	N/A	N/A	N/A	N/A	92.7576	146.823	75.053	N/A	109.168	N/A	155.031	N/A	N/A	26.6882	N/A	N/A
NP_417177	AVEDLVNTQIR	629.343	2	13.3414	517.309	1	y	4	6968.76	5336.95	1442.83	12638.6	3970.23	2707.29	5564.32	5291.63	2821.73	4418.17	2889.25	3328.5	3138.75	2148.28	2908.88	4222.91	3698.92	2483.38
NP_417177	VTALFVDGK	475.271	2	11.8028	749.419	1	y	7	21765.6	14160.9	7144.32	32985.6	12142.9	10792.7	22019.2	19598.3	11055.7	16228.5	12199.7	17021.6	16750.6	14206	13435.1	18392.2	20684.4	18052.3
NP_417177	VTALFVDGK	475.271	2	11.8028	565.298	1	y	5	8784.37	7706.15	2643.59	15528.6	6255.73	5052.99	9549.71	9585.18	4428.67	9621.47	6238.47	8377.84	8261.64	5139.1	5385.05	12597	8737.05	6351.88
NP_417177	VTALFVDGK	475.271	2	11.8028	850.467	1	y	8	7847.34	5355.49	1353.19	11722.6	4529.24	3789.99	7902.31	7766.8	4819.99	6643.34	4977.64	5567.21	6753.71	5521.77	5301.49	6714.35	6235.52	5478.62
NP_417177	VTALFVDGK	475.271	2	11.8028	678.382	1	y	6	5994.74	5622.98	1938.03	9018.66	4628.69	3637.13	7207.74	8375.17	3386.11	4180.3	4492.48	4585.89	4584.69	4661.73	5472.06	6004.42	6185.25	5993.98
NP_417177	VTALFVDGK	475.271	2	11.8028	532.313	1	b	5	723.678	399.652	N/A	1889.66	347.63	267.907	978.885	1249.8	N/A	710.237	759.613	593.644	780.448	1224.34	N/A	N/A	570.468	N/A
NP_417177	VTALFVDGK	475.271	2	11.8028	746.408	1	b	7	N/A	996.814	1533.43	N/A	1403.26	N/A	N/A	N/A	417.099	N/A	483.842	1543.09	N/A	N/A	N/A	N/A	1510.26	N/A
NP_417177	VTALFVDGK	475.271	2	11.8028	319.161	1	y	3	N/A	6192.13	2756.4	14626.9	4407.91	2783.9	N/A	N/A	2159.43	N/A	N/A	N/A	N/A	3990.13	N/A	N/A	4248.77	N/A
NP_417177	VTALFVDGK	475.271	2	11.8028	418.23	1	y	4	6157.73	2767.19	1325.05	5879.92	4675.39	1619.63	4063.89	2309.71	2286	2070.8	2296.1	1490.38	1804.32	753.043	2243.14	2116.59	2107.37	1408.2
NP_417177	VTALFVDGK	475.271	2	11.8028	283.153	2	y	5	N/A	N/A	339.735	N/A	N/A	711.362	N/A	N/A	N/A	N/A	257.72	537.703	610.622	N/A	N/A	842.342	N/A	607.03
NP_417177	VTALFVDGK	475.271	2	11.8028	272.161	1	b	3	1439.03	N/A	N/A	N/A	N/A	N/A	N/A	N/A	N/A	N/A	N/A	N/A	N/A	N/A	N/A	N/A	N/A	N/A
NP_417177	LSGDTLDGETAFR	691.333	2	12.0182	795.363	1	y	7	94622.1	N/A	N/A	126195	20034.8	N/A	36650.9	N/A	14634	N/A	N/A	30155.3	32077	N/A	N/A	N/A	N/A	N/A
NP_417177	LSGDTLDGETAFR	691.333	2	12.0182	908.447	1	y	8	9836.38	4783.1	3342.37	13006.1	4380.89	3417.23	9062.49	7284.24	5186.87	7766.61	4057.72	7114.04	7190.51	5368.7	6166.32	10562.4	10432	5901.27
NP_417177	LSGDTLDGETAFR	691.333	2	12.0182	1181.54	1	y	11	111.79	5485.84	1978.01	12012.6	4386.73	4008.38	7415.34	9335.64	4503.77	5808.27	4453.71	6199.61	6722.79	5623.54	5793.17	8707.87	7654.27	6585.72
NP_417177	LSGDTLDGETAFR	691.333	2	12.0182	1009.5	1	y	9	N/A	5794.94	3439.78	571.566	3636.56	3273.63	7048.12	8159.85	2950.2	6352.4	4477.93	5312.63	5503.11	5777.6	4782.71	8543.2	6542.34	4795.85
NP_417177	LSGDTLDGETAFR	691.333	2	12.0182	1268.58	1	y	12	3610.73	2485.49	1246.84	5146.55	1745.37	2299.6	3531.94	4170.6	1863.27	2766.59	2636.25	3008.28	3464.72	3231.19	2630.52	4053.46	3440.55	3559.18
NP_417177	LSGDTLDGETAFR	691.333	2	12.0182	1124.52	1	y	10	5672.57	N/A	1053.18	5917.2	2288.7	1553.12	4323.64	2618.85	2091.45	3647.62	N/A	4381.42	2504.56	4127.23	3016.94	2581.6	N/A	3724.17
NP_417177	LSGDTLDGETAFR	691.333	2	12.0182	702.33	1	b	7	5030.64	3538.44	1335.8	5121.88	2811.63	2044.17	5087.25	4708.87	N/A	3148.81	N/A	3402.82	4194.29	4130.47	3455.47	4080.23	N/A	1531.12
NP_417177	LSGDTLDGETAFR	691.333	2	12.0182	888.394	1	b	9	471.239	372.13	246.496	2109.91	N/A	218.524	797.776	303.858	207.023	752.803	514.334	290.688	567.351	520.541	1135.62	563.558	N/A	529.907
NP_417177	LSGDTLDGETAFR	691.333	2	12.0182	989.442	1	b	10	N/A	511.894	170.285	3034.59	693.114	358.529	680.718	296.881	1014.65	610.3	235.838	484.05	N/A	394.541	409.162	519.842	N/A	160.8
NP_417177	LSGDTLDGETAFR	691.333	2	12.0182	1060.48	1	b	11	6349.89	N/A	N/A	8128.84	N/A	N/A	N/A	N/A	N/A	N/A	N/A	N/A	756.506	N/A	N/A	N/A	N/A	N/A
NP_415534	GIYEGPGISIK	567.314	2	14.4059	671.409	1	y	7	33655.7	16335.7	7315.55	54596.7	14336.5	10942.5	13850.6	27572.4	11445.5	14283.3	15212.1	18454.3	16833.4	19617	14666.9	19195.3	23375.9	14621.7
NP_415534	GIYEGPGISIK	567.314	2	14.4059	963.515	1	y	9	16756.3	8831.1	4295.14	26324.8	7683.8	N/A	N/A	N/A	5952.23	N/A	8820.02	N/A	9772.47	N/A	10738.4	11509.5	13307.3	9974.82
NP_415534	GIYEGPGISIK	567.314	2	14.4059	800.451	1	y	8	12576.4	7859.56	4232.12	28263.9	6935.68	6654.6	8195.99	13482.9	5120.24	8455.83	7228.92	8764.96	10091.2	13150.5	9305.65	9934.84	14736.7	7304.28
NP_415534	GIYEGPGISIK	567.314	2	14.4059	614.387	1	y	6	9337.56	5867.3	2519.89	16831.3	4571.14	2978.48	3643.83	6565.34	3870.88	3321.37	3799.94	5420.37	3854.78	7862.57	3623.22	5318.63	9131.02	4643.3
NP_415534	GIYEGPGISIK	567.314	2	14.4059	617.293	1	b	6	N/A	N/A	N/A	N/A	N/A	723.023	N/A	N/A	N/A	N/A	N/A	N/A	N/A	N/A	N/A	N/A	N/A	N/A
NP_415534	GIYEGPGISIK	567.314	2	14.4059	787.399	1	b	8	12538.7	3632.8	2537.66	15185	4144.34	7064.38	9266.54	N/A	7982.1	N/A	7332.3	5876.81	9868.12	N/A	11957.6	N/A	7390.26	N/A
NP_415534	GIYEGPGISIK	567.314	2	14.4059	674.314	1	b	7	N/A	N/A	N/A	N/A	N/A	N/A	N/A	N/A	N/A	N/A	N/A	N/A	N/A	N/A	N/A	N/A	N/A	N/A
NP_415534	GIYEGPGISIK	567.314	2	14.4059	987.515	1	b	10	505.011	N/A	42.8939	638.586	285.231	N/A	N/A	405.593	131.616	N/A	295.793	N/A	481.312	N/A	N/A	614.255	N/A	N/A
NP_415534	GIYEGPGISIK	567.314	2	14.4059	874.431	1	b	9	N/A	6693.8	4033.51	2100.86	5447.1	6223.2	N/A	5418.72	3763.2	1737.53	3168.96	N/A	2738.13	N/A	N/A	N/A	N/A	N/A
NP_415534	GIYEGPGISIK	567.314	2	14.4059	347.229	1	y	3	11764.2	6926	2991.05	21410.5	7833.68	4633.57	5028.12	6899	3554.86	3506.79	2784.73	6480.57	2381.21	2347.42	2658.19	3215.89	4136.48	1522.68
NP_415534	TFSNAIAEVR	554.293	2	11.0407	859.463	1	y	8	42578.8	23663.9	9321.01	73441.5	20430.7	15373.2	25364	42123.2	18691	36300	28561.9	28566.5	N/A	42034.3	41387.3	32670.7	38008.7	26807.5
NP_415534	TFSNAIAEVR	554.293	2	11.0407	587.351	1	y	5	13338.8	6020.03	2934.49	23762.4	7024.44	4261.25	6662.39	11941.4	4826.3	5700.06	6276.33	8989.32	3582.66	5947.16	6141.16	7974.73	9955.33	7566.9
NP_415534	TFSNAIAEVR	554.293	2	11.0407	658.388	1	y	6	8602.21	5579.83	2536.66	17910.4	N/A	4229.97	N/A	8193.3	N/A	N/A	8918.97	7273.35	N/A	10285.3	4152.91	5097.68	N/A	N/A
NP_415534	TFSNAIAEVR	554.293	2	11.0407	772.431	1	y	7	10159	7579.65	2436.52	18108.7	5984.29	3980.69	6289.29	11460	4088.88	N/A	8417.31	7659.94	N/A	7847.24	7485.23	N/A	12574.5	8946.97
NP_415534	TFSNAIAEVR	554.293	2	11.0407	1006.53	1	y	9	689.593	797.716	N/A	1467.19	734.001	187.627	546.557	1150.53	397.181	422.015	1024.12	533.873	N/A	673.516	561.298	422.18	992.382	285.184
NP_415534	TFSNAIAEVR	554.293	2	11.0407	634.319	1	b	6	2470.17	1097.02	241.319	3120.99	1391.7	N/A	1406.65	2588.56	N/A	1330.62	674.775	1545.6	5313.45	910.267	1189.82	1978.92	2938.09	1346.96
NP_415534	TFSNAIAEVR	554.293	2	11.0407	834.399	1	b	8	N/A	N/A	N/A	N/A	621.092	N/A	N/A	3465.36	N/A	N/A	7399.98	N/A	N/A	7331.84	11513.9	N/A	N/A	N/A
NP_415534	TFSNAIAEVR	554.293	2	11.0407	705.357	1	b	7	N/A	N/A	N/A	N/A	N/A	N/A	N/A	N/A	N/A	N/A	222.137	N/A	2114.17	3706.92	4528.68	N/A	986.876	N/A
NP_415534	TFSNAIAEVR	554.293	2	11.0407	474.267	1	y	4	15543	N/A	4300.99	22504.7	N/A	N/A	N/A	N/A	5188.3	5760.97	6079.19	N/A	N/A	4272.4	6075.53	6613.51	7518.12	5492.24
NP_415534	TFSNAIAEVR	554.293	2	11.0407	545.288	2	b	10	N/A	N/A	N/A	N/A	N/A	N/A	N/A	N/A	N/A	N/A	13088.7	N/A	N/A	20291.9	25957.7	N/A	N/A	N/A
NP_415534	DNSAGLDLANEHR	471.224	3	7.73823	626.301	1	y	5	9779.75	4641.22	3305.66	13580.1	N/A	3781.45	4484.9	4686.17	3696.79	3474.77	6328.55	6660.76	4659.73	4820.96	6219.12	7562.23	7318.42	3951.04
NP_415534	DNSAGLDLANEHR	471.224	3	7.73823	854.412	1	y	7	7261.79	4055.27	136.242	11659.5	4093.22	2348.91	4677.34	5387.46	2959.39	4780.15	4248.43	4209.95	4196.82	4077.12	4835.35	6247.51	N/A	4602.85
NP_415534	DNSAGLDLANEHR	471.224	3	7.73823	555.263	1	y	4	N/A	N/A	N/A	N/A	N/A	N/A	N/A	N/A	N/A	N/A	12496.9	4231.01	8221.99	N/A	N/A	N/A	N/A	N/A
NP_415534	DNSAGLDLANEHR	471.224	3	7.73823	739.385	1	y	6	7639.97	N/A	1817.12	10724	2370.54	4477.03	N/A	N/A	N/A	3521.64	4057.94	10357.6	2368.75	3886.62	2295.13	N/A	N/A	4548.55
NP_415534	DNSAGLDLANEHR	471.224	3	7.73823	512.762	2	y	9	11018.5	5327.64	359.753	15453.6	4349.18	3852.68	4404.08	3495.72	3171.61	2505.77	364.79	3472.32	2588.06	2313.33	2660.12	2247.99	557.401	2631.54
NP_415534	DNSAGLDLANEHR	471.224	3	7.73823	1024.52	1	y	9	1023.16	N/A	75.042	2115.98	376.547	446.545	735.27	675.188	568.942	545.032	708.884	364.186	528.772	405.993	685.001	665.126	N/A	978.972
NP_415534	DNSAGLDLANEHR	471.224	3	7.73823	548.281	2	y	10	3963.02	2903.07	N/A	5328.7	1996.99	N/A	3807.52	1905.15	955.082	1229.35	5012.7	3416.38	1368.32	N/A	3798.62	1322.67	N/A	N/A
NP_415534	DNSAGLDLANEHR	471.224	3	7.73823	484.251	2	y	8	N/A	N/A	714.384	N/A	N/A	N/A	N/A	N/A	N/A	N/A	8583.73	N/A	5373.08	N/A	N/A	N/A	N/A	N/A
NP_415534	DNSAGLDLANEHR	471.224	3	7.73823	591.797	2	y	11	6726.7	5022.91	N/A	12625.1	3805.66	3033.58	3517.63	3995	2466.02	3437.22	2780	3717.32	3040.61	2961.77	3627.02	4095.82	N/A	2406.26
NP_415534	DNSAGLDLANEHR	471.224	3	7.73823	967.495	1	y	8	N/A	N/A	486.095	N/A	195.412	131.08	351.777	N/A	N/A	N/A	531.543	N/A	N/A	305.18	N/A	N/A	N/A	468.59
NP_415534	YPVDAQLK	467.256	2	7.62005	673.388	1	y	6	2763.17	3902.79	N/A	5238.09	5272.82	N/A	N/A	4069.8	N/A	6543.44	3703.73	4964.15	N/A	3213.45	N/A	5708.06	N/A	3641.51
NP_415534	YPVDAQLK	467.256	2	7.62005	574.319	1	y	5	129540	174413	112876	163979	154700	106340	N/A	153761	40319.2	98793.4	105932	89361	85634.6	108959	N/A	34306.1	N/A	64866.1
NP_415534	YPVDAQLK	467.256	2	7.62005	770.441	1	y	7	N/A	N/A	803.339	655.16	N/A	924.265	3298.88	N/A	N/A	N/A	N/A	N/A	N/A	824.377	N/A	N/A	N/A	N/A
NP_415534	YPVDAQLK	467.256	2	7.62005	475.219	1	b	4	N/A	N/A	N/A	N/A	N/A	2717	N/A	2254.61	N/A	N/A	N/A	5974.07	N/A	N/A	N/A	4421.76	N/A	N/A
NP_415534	YPVDAQLK	467.256	2	7.62005	546.256	1	b	5	1503.27	N/A	N/A	N/A	N/A	1415.3	N/A	N/A	2412.48	N/A	N/A	N/A	N/A	N/A	N/A	N/A	3962.08	N/A
NP_415534	YPVDAQLK	467.256	2	7.62005	674.314	1	b	6	N/A	N/A	N/A	N/A	N/A	N/A	3874.59	N/A	N/A	N/A	N/A	N/A	N/A	N/A	9253.13	N/A	17747.4	N/A
NP_415534	YPVDAQLK	467.256	2	7.62005	787.399	1	b	7	N/A	2971.69	2110.05	3611.19	943.857	1774.35	N/A	2451.05	763.447	2639.37	N/A	N/A	N/A	2847.58	N/A	4200.17	N/A	1911.87
NP_415534	YPVDAQLK	467.256	2	7.62005	385.724	2	y	7	48684.7	42164.9	32737.9	N/A	36809.7	42498.5	6399.54	23630	N/A	21987.2	28204.2	24929.2	17742.3	12622	N/A	10259	N/A	9582.81
NP_415534	YPVDAQLK	467.256	2	7.62005	388.255	1	y	3	N/A	N/A	N/A	290.597	N/A	N/A	N/A	N/A	N/A	N/A	233.251	N/A	171.641	N/A	N/A	N/A	N/A	N/A
NP_415534	YPVDAQLK	467.256	2	7.62005	360.192	1	b	3	N/A	N/A	N/A	N/A	N/A	N/A	7095.06	N/A	N/A	N/A	N/A	N/A	N/A	N/A	N/A	N/A	N/A	N/A
NP_415534	LTTDIGPVIDSEAK	729.888	2	15.5203	915.478	1	y	9	37317	21901.9	7653.13	62211.9	17842.7	13623	16291.9	30801.8	13472.9	16391.6	18600.7	23405.9	24528.9	22946.2	20889.5	22355.2	30432.7	25340.3
NP_415534	LTTDIGPVIDSEAK	729.888	2	15.5203	858.457	1	y	8	15618.5	9744.88	3634.56	28119.3	8648.38	5773.75	9604.55	13046.3	5419.61	6717.72	9002.34	11667.9	10645.6	13121.5	10281.8	10160.3	15605.8	10747.1
NP_415534	LTTDIGPVIDSEAK	729.888	2	15.5203	1028.56	1	y	10	6820.02	4187.25	2032.77	9730.34	3961.36	2641.64	4136.41	4869.11	2475.74	3427.6	3589.42	4102.73	5435.08	5231.86	5566.88	4564.41	5828.1	4967.73
NP_415534	LTTDIGPVIDSEAK	729.888	2	15.5203	1244.64	1	y	12	6711.05	4992.58	1345.57	10798.3	3552.75	1872.84	2497	6749.02	3478.22	3517.76	3811.68	4311.37	3986.39	5739.48	4875.33	4524.35	5794.8	4780.51
NP_415534	LTTDIGPVIDSEAK	729.888	2	15.5203	1143.59	1	y	11	4251.7	2627.39	1038.81	6525.34	2156.3	1426.88	2297.19	4176.39	1459.54	2062.22	2437.72	2716.94	2244.35	3452.12	2610.32	3670.61	3671	2915.32
NP_415534	LTTDIGPVIDSEAK	729.888	2	15.5203	761.404	1	y	7	N/A	N/A	N/A	1881.28	1356.37	N/A	N/A	N/A	N/A	N/A	715.368	N/A	N/A	N/A	N/A	N/A	N/A	N/A
NP_415534	LTTDIGPVIDSEAK	729.888	2	15.5203	1345.68	1	y	13	880.955	563.849	366.49	1520.99	176.978	309.892	448.707	765.459	182.416	247.2	149.025	89.6064	189.058	444.476	510.104	357.516	537.089	445.213
NP_415534	LTTDIGPVIDSEAK	729.888	2	15.5203	910.524	1	b	9	888.164	288.714	N/A	N/A	140.821	75.042	N/A	1036.62	200.577	79.0412	N/A	318.845	193.308	520.942	327.253	362.774	590.237	278.162
NP_415534	LTTDIGPVIDSEAK	729.888	2	15.5203	797.44	1	b	8	724.638	260.994	N/A	1124.27	388.03	305.776	272.602	495.349	350.865	N/A	484.756	772.848	N/A	474.406	721.12	656.405	407.272	391.043
NP_415534	LTTDIGPVIDSEAK	729.888	2	15.5203	1241.63	1	b	12	N/A	112.574	N/A	N/A	75.042	N/A	N/A	215.982	81.3404	N/A	75.031	N/A	387.56	317.771	150.084	243.577	N/A	N/A
NP_415477	IGSDAYNQGLSER	705.336	2	7.55436	803.401	1	y	7	251979	234851	97454.7	368840	153726	112440	176874	281041	122598	185114	190479	217553	177853	182827	164913	294981	310570	154923
NP_415477	IGSDAYNQGLSER	705.336	2	7.55436	966.464	1	y	8	207028	216962	90730.8	311428	128926	95029.2	158895	263875	111046	179003	179274	194743	182673	190313	164528	294056	298846	173486
NP_415477	IGSDAYNQGLSER	705.336	2	7.55436	1037.5	1	y	9	121738	127169	48478.4	180112	75782.9	58158.8	99538.5	166537	65162	102652	112099	106688	102022	107945	103903	164110	176022	104736
NP_415477	IGSDAYNQGLSER	705.336	2	7.55436	1296.58	1	y	12	95053.3	108218	41688.2	144114	61744.6	47249	75589.7	135673	55743.7	79824.3	83123.4	87672.1	86071.9	94660.1	87222.7	125618	124393	92447.2
NP_415477	IGSDAYNQGLSER	705.336	2	7.55436	1152.53	1	y	10	49820.8	65187.6	25089.3	82392.9	29421.9	26347	36302.2	70307.8	26243.5	39183.9	41950.5	51142.6	42433.3	45646.5	45173.1	74997.3	69569.5	45217.9
NP_415477	IGSDAYNQGLSER	705.336	2	7.55436	1239.56	1	y	11	38905.7	47707.9	17902.8	54411.5	25497.2	19130.1	31472.2	53761.6	22769.9	32431.5	30216.1	35609.8	35495.6	34971.1	40798.2	53874.2	54835.8	35227.3
NP_415477	IGSDAYNQGLSER	705.336	2	7.55436	1019.48	1	b	10	13145.1	15553.8	6571.16	19073.2	9580.84	9257.34	13740.7	25884.6	9087.67	11818.1	14409.8	12886.4	15230.9	15228	14393.4	18099.6	26003.3	14041.3
NP_415477	IGSDAYNQGLSER	705.336	2	7.55436	849.374	1	b	8	12134.1	13929.2	5404.04	27662.7	7993.05	6206.49	11452.7	19755.1	6242.04	9661.38	10971.8	11836.1	12108.7	12499.7	10941.6	17401.3	19460.2	11756.4
NP_415477	IGSDAYNQGLSER	705.336	2	7.55436	906.395	1	b	9	6351.75	7825.06	2717.96	9388.69	4337.6	3532.37	5004.52	11531	4012.37	4942.78	6407.44	5431.47	6164.15	4881.64	4378.62	8371.26	7966.45	5749.2
NP_415477	IGSDAYNQGLSER	705.336	2	7.55436	1235.55	1	b	12	2882.08	3538.86	1279.09	4645.66	1976.19	956.374	2395.29	4156.32	1545.13	1885.54	3423.12	2067.52	2099.58	3773.71	3132.71	4200.55	4147.33	3380.98
NP_415477	GMGESNPVTGNTC[Cmc]DNVK-[Ami]	890.385	2	6.96957	1204.56	1	y	11	67194.8	140669	22805	213860	80690.8	50989.9	122092	243425	84896.9	123977	116294	132248	132139	134722	174186	217299	225917	144765
NP_415477	GMGESNPVTGNTC[Cmc]DNVK-[Ami]	890.385	2	6.96957	907.394	1	y	8	36737	84799.5	10651.2	130074	46545.2	27247.1	63012.3	149698	40108.4	62956.7	60345.2	73042.1	68480.1	74615	94176.1	119181	127867	76785.2
NP_415477	GMGESNPVTGNTC[Cmc]DNVK-[Ami]	890.385	2	6.96957	1008.44	1	y	9	43879.5	106624	13053.6	161441	57882.3	34468.9	79013.9	175222	55519.6	92191.8	82020	89412.7	99482.5	103890	123473	162728	160584	104718
NP_415477	GMGESNPVTGNTC[Cmc]DNVK-[Ami]	890.385	2	6.96957	1318.61	1	y	12	7487.03	16752.7	1845.78	25245.6	9551.33	5328.73	12942.4	28822.6	9698.78	13643.2	13392.4	12386.1	13970.7	16972.9	23055.3	23534.8	24392.7	16023.6
NP_415477	GMGESNPVTGNTC[Cmc]DNVK-[Ami]	890.385	2	6.96957	1405.64	1	y	13	9266.99	16653	1752.09	24294.3	7375.13	5848.77	11798.4	25071	8405.87	11524.6	13651.6	13573.5	11828.8	15671.2	19865.9	20918.1	19071.3	13171.4
NP_415477	GMGESNPVTGNTC[Cmc]DNVK-[Ami]	890.385	2	6.96957	1107.51	1	y	10	6517.11	22615.5	2678.54	28756.7	11568.5	8257.53	15620.6	38030.6	10430.7	16779.3	15731.7	17187.4	16218.1	19128.6	27742.9	31790.5	30207.3	20684.7
NP_415477	GMGESNPVTGNTC[Cmc]DNVK-[Ami]	890.385	2	6.96957	1044.44	1	b	11	N/A	2992.81	542.71	5873.08	1329.98	426.949	1823.75	4027.68	1376.77	1708.43	2131.24	2051.5	2548.02	2699.83	3245.65	3975.28	4781.21	3313.78
NP_415477	GMGESNPVTGNTC[Cmc]DNVK-[Ami]	890.385	2	6.96957	930.399	1	b	10	302.104	2185.58	521.709	4240.27	1222.38	609.685	1741.31	4102.53	1213.85	2017.91	1916.44	2252.15	1539.62	2101.98	2658.7	3165.18	3613.95	2573.78
NP_415477	GMGESNPVTGNTC[Cmc]DNVK-[Ami]	890.385	2	6.96957	1591.7	1	y	15	2313.36	2307.07	200.683	2341.05	1014.09	560.667	2079.86	2609.24	780.713	2042.32	1520.75	1272.27	1100.33	1972.37	2216.51	2534.42	2446	2014.48
NP_415477	GMGESNPVTGNTC[Cmc]DNVK-[Ami]	890.385	2	6.96957	1145.49	1	b	12	508.565	2509.99	461.544	2338.88	1179.12	351.661	1070.51	2657.87	990.061	1044.89	659.301	1376.25	1304.33	1405.73	2145.52	2307.16	1895.89	976.722
NP_415477	AALIDC[Cmc]LAPDR	608.306	2	15.7607	847.361	1	y	7	428552	467818	149233	487038	287397	183727	319975	612391	233671	309402	325316	328010	344225	341791	384852	547704	543837	372708
NP_415477	AALIDC[Cmc]LAPDR	608.306	2	15.7607	960.446	1	y	8	195604	220560	75869.6	224879	136633	88790.5	150701	287971	106514	156706	146445	157048	161028	152704	181914	254417	235174	173958
NP_415477	AALIDC[Cmc]LAPDR	608.306	2	15.7607	732.335	1	y	6	164618	183454	58427.2	207489	112151	73874.1	128677	238666	90015.1	130771	121451	125672	132319	134066	151012	220119	226782	145852
NP_415477	AALIDC[Cmc]LAPDR	608.306	2	15.7607	1073.53	1	y	9	46860.6	51518.1	16683.2	55446.1	31952.1	20649.9	38220.2	65006.5	25648.7	39345.6	37415.6	38130.2	38892.2	41140.6	43899.6	58475.9	57068.2	40859.7
NP_415477	AALIDC[Cmc]LAPDR	608.306	2	15.7607	829.412	1	b	8	64487	70257.9	24006.6	79032.2	45727.6	30383	52544.8	89112.2	36946	48588.9	48924.6	47026.4	53745.3	51611.7	57386.8	80749	84707.3	56549.3
NP_415477	AALIDC[Cmc]LAPDR	608.306	2	15.7607	387.199	1	y	3	441030	455167	160986	691123	321539	199570	264139	306414	165796	171218	166264	194926	111548	116475	99799	118574	199511	87166.4
NP_415477	AALIDC[Cmc]LAPDR	608.306	2	15.7607	256.166	1	b	3	314262	344782	97369	440529	227785	155304	156448	154444	91865.2	80305.2	74190	97318.9	41416.3	38526.7	34205.6	34132.2	60721.2	28554.7
NP_415477	AALIDC[Cmc]LAPDR	608.306	2	15.7607	458.236	1	y	4	367699	393269	129366	614986	265319	155093	235926	295372	148233	164617	157858	175522	125666	131839	118106	149609	244498	100156
NP_415477	AALIDC[Cmc]LAPDR	608.306	2	15.7607	758.375	1	b	7	33541.4	35487.2	11762.6	41127.5	23501.5	14094.5	24858.5	48466.8	19391.9	24415.9	24486.8	24144.8	28085.3	28876.2	28344.7	42412.7	40823.8	26080.4
NP_415477	AALIDC[Cmc]LAPDR	608.306	2	15.7607	645.291	1	b	6	24566	26756.9	8493.43	27415.4	14710.3	11399.3	19048.1	33465.6	12766.5	18239.5	17620	17504.5	19475.7	19338.3	22214.2	33590.6	31830.3	24159.3
NP_415477	DGSVVVLGYTDR	640.828	2	13.9574	724.362	1	y	6	424590	462282	177540	693060	304578	187461	321840	530999	271188	303467	316234	338466	278278	344268	363608	401177	608106	313538
NP_415477	DGSVVVLGYTDR	640.828	2	13.9574	823.431	1	y	7	486179	532077	215558	799633	353344	218315	383480	662312	316238	376595	397265	430699	376981	463256	472620	527367	780535	445169
NP_415477	DGSVVVLGYTDR	640.828	2	13.9574	922.499	1	y	8	421893	469539	187443	686198	301368	182087	353932	631960	277935	350281	359825	385808	361189	427910	465032	509843	733499	424202
NP_415477	DGSVVVLGYTDR	640.828	2	13.9574	670.377	1	b	7	84930.1	94024.8	35330.4	131240	62934.2	39980.9	64797	105644	53455.9	59338.4	65627.6	68513.2	52969.1	68596.8	65829.1	77773.5	103229	58969.1
NP_415477	DGSVVVLGYTDR	640.828	2	13.9574	1021.57	1	y	9	48402.5	62328	20344.5	77119.8	31438.9	22214.3	40240.2	81404.9	30154.4	43182.9	44379.2	46457.2	45266.8	51109	52459.3	65864.2	81769.6	51129.4
NP_415477	DGSVVVLGYTDR	640.828	2	13.9574	727.399	1	b	8	30051	38732.5	13833.6	44689.5	19524.9	10315.2	23902.8	37764.9	22555.5	19944.4	22228.6	25144.4	20846.4	22854.4	25931.1	26012.3	38510.4	27833.9
NP_415477	DGSVVVLGYTDR	640.828	2	13.9574	1108.6	1	y	10	5699.18	5806.33	1579.29	6262.14	3526.31	1967.67	4108.88	9153.05	3179.78	3511.2	4310.72	4276.61	4708.96	4339.86	4805.6	7047.63	8916.81	5270.85
NP_415477	DGSVVVLGYTDR	640.828	2	13.9574	890.462	1	b	9	7744.14	11632.2	4350.25	15306.6	7324.49	4467.79	7859.12	14521.6	6312.91	8139.9	7923.23	8520.46	8272.26	11900.9	10010.4	12363.9	14918.8	10644.6
NP_415477	DGSVVVLGYTDR	640.828	2	13.9574	611.278	1	y	5	544201	516717	237549	832087	386623	242050	387531	529945	302528	318751	358332	393634	253557	331777	292337	319338	515198	274563
NP_415477	DGSVVVLGYTDR	640.828	2	13.9574	991.51	1	b	10	5073.89	6877.56	2158.42	6058.78	3938.75	2138.07	5118.94	7883.96	3450.9	3160.47	4559.91	4730.45	4132.43	4642.05	6766.76	7012.13	8507.38	4721.13
NP_415477	AQSVVDYLISK	611.837	2	20.8583	1023.57	1	y	9	394563	462716	221138	599941	344098	209919	373968	567974	286506	374145	369459	395859	383147	426005	454147	589273	685426	414316
NP_415477	AQSVVDYLISK	611.837	2	20.8583	837.472	1	y	7	269179	323020	124179	405649	210912	126893	239035	374105	169358	218312	230149	238858	218680	249186	261726	355644	441738	226982
NP_415477	AQSVVDYLISK	611.837	2	20.8583	738.403	1	y	6	149887	185544	62573.4	246221	118502	64222.3	129217	214287	84281.9	119980	122224	123668	114519	125468	133429	181297	239247	119889
NP_415477	AQSVVDYLISK	611.837	2	20.8583	936.54	1	y	8	125080	156181	50889.4	192825	91305.7	55105.5	108587	187952	79959.9	101939	107016	104439	106899	123603	134948	178186	213433	117703
NP_415477	AQSVVDYLISK	611.837	2	20.8583	876.446	1	b	8	24620.8	24970.9	8042.32	21073.9	22196.3	14435.4	16374.9	35298.5	17780.2	15438.4	15297	23262.3	19924.3	23788.8	25904.6	32545.1	31098.4	18922
NP_415477	AQSVVDYLISK	611.837	2	20.8583	989.53	1	b	9	28201.4	28306	7459.39	34526.4	N/A	N/A	N/A	29590.1	N/A	N/A	12418.2	15623.7	N/A	16559.2	26850.8	34668.2	24829.2	N/A
NP_415477	AQSVVDYLISK	611.837	2	20.8583	763.362	1	b	7	5942.24	7053.91	2688.29	8037.17	4413.77	3033.01	5159.11	9532.8	3795.96	3159.84	N/A	4019.43	4237.25	4955.44	2753.79	8280.02	8452.34	9447.11
NP_415477	AQSVVDYLISK	611.837	2	20.8583	1076.56	1	b	10	2682.65	4511.6	1315.51	3192.51	2553.26	579.921	2428.56	4915.21	1797.21	2574.68	2516.93	2583.86	2528.48	3034.79	3380.27	3791.54	4594.82	2374.61
NP_415477	AQSVVDYLISK	611.837	2	20.8583	287.135	1	b	3	125514	137072	40090.5	175653	84479.2	43129.5	61755	95278.5	41675.8	45759.2	47038.5	51097.3	26528.9	22761.8	22039.3	29397.4	41813.6	20966.1
NP_415477	AQSVVDYLISK	611.837	2	20.8583	1151.63	1	y	10	976.375	1388.03	434.789	1399.33	586.386	423.391	761.581	1237.21	429.273	753.97	691.456	1163.16	366.6	904.633	1050.45	1583.2	865.185	784.843
NP_415254	YSSTISDPDTNVK	713.838	2	7.46998	875.41	1	y	8	34461.1	31026.6	15131.3	56481.3	18799.8	17752.5	28083.2	34976.8	23154.8	26198.6	18391.8	26677.6	30578.3	21271.1	18084.8	34617.5	27147.5	23698.1
NP_415254	YSSTISDPDTNVK	713.838	2	7.46998	988.495	1	y	9	7502.23	8879.9	3831.97	14377.7	4966.77	5085.43	7309.5	8641.83	6340.31	7217.81	6553.36	6005.4	7945.48	4919.22	4639.52	8931.51	6391.61	6327.79
NP_415254	YSSTISDPDTNVK	713.838	2	7.46998	788.379	1	y	7	11756	13643.7	6101.97	17771.5	8054.45	5862.57	10703.4	13018.1	8437.75	10939	N/A	8830.42	9538.07	9015.41	7990.04	12496.1	12922.1	8171.06
NP_415254	YSSTISDPDTNVK	713.838	2	7.46998	1176.57	1	y	11	5923.11	4951.2	2277.27	9295.08	3697.07	3319.08	5309	7828.65	4521.03	5997.68	3732.2	4838.97	3994.52	2651.3	3028.6	6447.61	4915.69	4108.14
NP_415254	YSSTISDPDTNVK	713.838	2	7.46998	1089.54	1	y	10	4194.09	4246.26	1904.1	8531.39	2616.22	2282.61	3523.1	5623.2	3192.89	3173.62	2900.19	3578.74	3210.16	3155.42	1688.98	4491.51	3841.22	3825.8
NP_415254	YSSTISDPDTNVK	713.838	2	7.46998	754.325	1	b	7	2170.92	2373.65	1324.73	3792.2	1641.83	2037.65	3450.74	3544.45	2221.29	2127.96	1857.76	2678.82	2313.43	2090.13	1481.06	2455.2	2179.28	1433.54
NP_415254	YSSTISDPDTNVK	713.838	2	7.46998	1263.61	1	y	12	1956.02	2913.85	949.726	3267.42	1094.6	725.512	1767.57	3497.32	1984.72	2592.76	1609.06	1815.76	2139.03	1500.4	551.42	1987.84	1724.37	1597.39
NP_415254	YSSTISDPDTNVK	713.838	2	7.46998	1280.56	1	b	12	N/A	N/A	N/A	N/A	N/A	N/A	N/A	N/A	N/A	N/A	N/A	N/A	N/A	N/A	N/A	N/A	N/A	N/A
NP_415254	YSSTISDPDTNVK	713.838	2	7.46998	966.405	1	b	9	N/A	N/A	N/A	N/A	N/A	N/A	N/A	N/A	N/A	N/A	N/A	N/A	N/A	N/A	N/A	26485.2	N/A	N/A
NP_415254	YSSTISDPDTNVK	713.838	2	7.46998	673.351	1	y	6	38145.5	41445.9	18243	63597.9	22273.1	19163.1	30654	38085.6	25462.8	29462.3	23473.9	29194.7	25602.4	17233.7	15263.8	33347.7	30795.3	22565.6
NP_415254	ISTVPEAVEMQSR	723.866	2	11.0763	1046.49	1	y	9	74122.4	87557.3	17335	141886	57587.9	39811	74271	180480	65954.7	70672.1	58434.4	64991.9	78425.7	62325.9	61520.6	114058	71639.4	60420
NP_415254	ISTVPEAVEMQSR	723.866	2	11.0763	820.398	1	y	7	10354.6	13300.3	2421.03	21841	6955.68	5474.36	8778.15	20080.2	9740.42	8864.37	7980.76	7434.74	8807.04	7992.86	6115.15	10954.9	7839.63	5950.41
NP_415254	ISTVPEAVEMQSR	723.866	2	11.0763	749.361	1	y	6	5563.64	5610.57	1002.6	9666.99	3147.3	2408.56	4670.07	10733.4	3639.76	3747.66	3043.39	3724.03	4661.84	2993.92	2935.54	6111.25	4024.49	2855.19
NP_415254	ISTVPEAVEMQSR	723.866	2	11.0763	949.441	1	y	8	6686.29	5298.31	1529.66	11732.5	4107.15	4164.99	6025.3	11265.1	5762.14	5986.44	4140.41	7532.99	5023.88	6237.19	5800.67	10359.6	8062.58	5549.07
NP_415254	ISTVPEAVEMQSR	723.866	2	11.0763	1246.61	1	y	11	1833.95	1773.21	440.686	3485.64	1586.16	762.345	1560.47	3723.8	1345.96	1572.65	1113.31	1432.7	1712.71	1507.93	1339.75	2429.48	1512.48	1192.63
NP_415254	ISTVPEAVEMQSR	723.866	2	11.0763	1145.56	1	y	10	3275.78	2796.48	182.244	3879.95	1981.84	804.922	1801.14	4391.32	2050.42	2783.97	2642.82	2923.68	3407.72	3346.28	3579.25	3693.39	3360.05	2387.29
NP_415254	ISTVPEAVEMQSR	723.866	2	11.0763	1333.64	1	y	12	860.986	1198.66	N/A	1742	842.149	515.921	957.326	2057.25	899.498	955.392	572.442	788.96	778.023	829.784	978.554	1696.62	847.565	767.38
NP_415254	ISTVPEAVEMQSR	723.866	2	11.0763	797.44	1	b	8	488.355	301.47	N/A	261.139	131.351	224.037	N/A	950.33	114.275	N/A	153.975	196.782	257.731	276.649	218.836	273.907	N/A	150.117
NP_415254	ISTVPEAVEMQSR	723.866	2	11.0763	1185.58	1	b	11	619.066	N/A	N/A	N/A	N/A	N/A	182.569	N/A	N/A	165.079	N/A	N/A	N/A	N/A	N/A	N/A	1028.45	N/A
NP_415254	ISTVPEAVEMQSR	723.866	2	11.0763	926.483	1	b	9	249.897	281.838	N/A	569.222	N/A	100.955	N/A	646.044	178.392	N/A	N/A	350.64	N/A	249.638	771.087	N/A	815.107	526.632
NP_415254	EVIPFGASLR	544.809	2	19.2769	747.415	1	y	7	110924	102129	35373.4	205096	67118.5	51092.6	78041	183268	57060.6	73853.9	56405.4	70002.4	50487.5	65795.8	57889.8	97819.3	97702.4	58243.8
NP_415254	EVIPFGASLR	544.809	2	19.2769	650.362	1	y	6	18345.1	20796.4	6510.27	32242.2	10047.8	8760.24	13226.5	29259.9	11784	11900.9	10498.4	12065.6	6940.36	9257.8	9645.2	12765.5	15888.4	9383.23
NP_415254	EVIPFGASLR	544.809	2	19.2769	860.499	1	y	8	9531.08	9348.55	2965.45	15221.9	5377.12	3807.42	6330.45	15035.3	5931.22	9227.14	8523.33	7653.9	6317.06	5897.69	5392.42	8715.33	7229.55	5594.88
NP_415254	EVIPFGASLR	544.809	2	19.2769	374.211	2	y	7	23348.9	23501.9	5834.5	49877.3	15007.9	12500.2	13641.2	26555.4	6915.29	8443.52	6605.62	10513.4	6538.7	4072.55	4044.46	7710.54	7700.47	3272.12
NP_415254	EVIPFGASLR	544.809	2	19.2769	503.294	1	y	5	20517.6	21393	6562.24	40084.1	12866.9	9000.25	13747	28338.3	9143.99	12422.4	8118.26	11990	7384.72	7119.79	6975.74	10411.6	10401.5	7014
NP_415254	EVIPFGASLR	544.809	2	19.2769	430.753	2	y	8	4672.38	5117.26	1386.2	9751.6	2491.14	2216.32	2763.94	6382.6	2038.2	2085.17	1650.62	2318.42	811.57	1332.88	1280.92	1673.37	2175.89	894.066
NP_415254	EVIPFGASLR	544.809	2	19.2769	446.272	1	y	4	2710.71	N/A	906.919	7422.19	1636.42	N/A	N/A	4201.99	N/A	N/A	N/A	N/A	N/A	N/A	N/A	2271.76	N/A	N/A
NP_415254	EVIPFGASLR	544.809	2	19.2769	342.202	1	b	3	22113.7	16273.8	4919.93	38800.2	14605.8	7830.39	12798.4	21464	7022.51	7162.73	6657.51	10242.3	4001.63	3743.33	6027.96	6441.75	6366.11	5223.22
NP_415254	EVIPFGASLR	544.809	2	19.2769	375.235	1	y	3	4704.85	3702.25	1245.96	5819.17	2910.43	1706.2	2605.38	3948.89	1422.04	1496.46	1047	1413.81	1071.38	1213.47	926.855	1004.26	1032.76	813.684
NP_415254	EVIPFGASLR	544.809	2	19.2769	229.118	1	b	2	37837.6	35225.6	8096.14	71204	28591.3	18350.9	21308.4	34399.7	11858.6	10219.5	12589.4	15885.2	7542.12	4514.39	3492.1	7593.57	7262.99	4726.79
NP_415254	LGELLEALK	493.3	2	22.0895	872.509	1	y	8	63180.2	55398.4	19113	93933.3	39945.9	33240.6	46756.5	91825	44349.6	45526.7	35082.8	43042.3	45455.5	38153.1	31086.5	40984.2	49330.9	32602.9
NP_415254	LGELLEALK	493.3	2	22.0895	573.361	1	y	5	28191.4	24938.6	8592.03	49769	21365.2	14997.4	22106.3	37053	16248.6	18014.2	12834.2	15887.7	15160.9	12720.2	9473.42	13479.9	17760	11710.6
NP_415254	LGELLEALK	493.3	2	22.0895	686.445	1	y	6	27006.3	25024.4	9180.56	42747.7	18725.4	15503.6	20240.2	36186.7	18999.3	18527.2	12353.2	15413.4	16735.7	15183.1	11816.8	15775.4	20233.3	12487.2
NP_415254	LGELLEALK	493.3	2	22.0895	815.487	1	y	7	28088.2	21903.8	9139.95	40419.8	19578.1	14210	20791.5	36684.4	17996.2	18828.7	15499.6	17965.5	16663.4	14460.7	12673	18713.3	20592.8	14842.1
NP_415254	LGELLEALK	493.3	2	22.0895	726.403	1	b	7	3846.28	3669.46	892.262	6744.22	2865.18	2095.95	2592.05	6059.57	2785.91	3713.29	2534.76	3602.79	5073.4	2269.39	1838.71	3606.29	4300.58	2001.63
NP_415254	LGELLEALK	493.3	2	22.0895	300.155	1	b	3	29866.8	26781.6	8233.14	49019.7	22004.5	14125.3	15694.4	24373.1	10493.1	10077	8557.36	8600.25	5257.19	3827.7	3447.32	3631.54	5883.52	3647.78
NP_415254	LGELLEALK	493.3	2	22.0895	331.234	1	y	3	14113.1	13314.6	3597.31	21222.5	13223.1	6555.28	7540.17	13715.6	5460.75	5908.09	4119.54	4596.17	3454.12	2040.69	1842.81	2501.57	3464.17	1829.83
NP_415254	LGELLEALK	493.3	2	22.0895	460.277	1	y	4	23023.4	16879.1	5203.15	36858.8	15715.9	12489	15246.2	24643.3	11523.6	14016.3	8279.52	8552.05	7541.65	5519.75	3124.66	11698	6775.39	5254.89
NP_415254	LGELLEALK	493.3	2	22.0895	413.24	1	b	4	10547.9	8763.84	3358.44	15335.5	7199.23	4033.17	6237.48	11008.1	4460.67	4619.78	3340.68	3666.67	3140.63	2632.17	1680.96	1808.88	2113.69	1842.63
NP_415254	LGELLEALK	493.3	2	22.0895	260.197	1	y	2	8800.01	9002.12	1919.66	8785.14	6050.53	3469.51	3886.89	4611.68	2452.05	1563.59	1595.97	1809.63	N/A	1078.24	578.299	725.641	995.685	559.926
NP_415254	VYYDLLEQR	599.809	2	16.0813	936.479	1	y	7	52362.2	51915.2	23331.3	98757	44721	35398.1	49839.6	96308.1	45661.8	48563.2	34508.8	39569	49104.2	38850.3	34158.5	64299.4	52492.4	41248
NP_415254	VYYDLLEQR	599.809	2	16.0813	658.388	1	y	5	19552.1	18722.7	7687.41	40300.6	14767.6	11379.1	17304	33338.9	14203.6	13430.7	10181.6	11654.4	13912.7	9841.68	6757.25	16330.8	14598.9	9076.91
NP_415254	VYYDLLEQR	599.809	2	16.0813	773.415	1	y	6	25501.6	25346	11525.5	50512.9	20658.8	17224.9	23668.2	38195.6	20512.1	19336.4	13733.7	17963.3	19118.8	16915.2	11392	27054.8	22955.5	14671
NP_415254	VYYDLLEQR	599.809	2	16.0813	1099.54	1	y	8	6086.68	6041.58	3415.74	12377.4	5315.37	4677.44	5829.28	11942.2	6214.18	6159.26	4962.08	4091.73	7144.74	4986.85	4523.52	7624.76	7278.81	4600.27
NP_415254	VYYDLLEQR	599.809	2	16.0813	654.313	1	b	5	1397.66	2171.2	1537.9	2802.92	1690.08	1640.84	2549.25	3657.22	1875.51	1471.38	1407.87	820.896	1465.61	1876.61	1139.9	1233.58	1698.27	999.194
NP_415254	VYYDLLEQR	599.809	2	16.0813	767.397	1	b	6	2051.19	1518.25	633.375	3570.15	1423.8	923.498	1697.87	3555.33	2582.94	1725.79	932.34	1020.5	1292.64	1318.44	1406.43	1073.03	1352.59	379.632
NP_415254	VYYDLLEQR	599.809	2	16.0813	896.44	1	b	7	596.193	398.643	293.762	1208.17	478.825	481.281	N/A	863.024	514.088	637.804	326.694	540.799	1005.95	653.864	N/A	643.906	N/A	467.686
NP_415254	VYYDLLEQR	599.809	2	16.0813	1024.5	1	b	8	257.043	N/A	185.201	N/A	497.489	431.191	328.823	400.295	192.146	N/A	N/A	523.638	N/A	475.114	276.054	332.891	280.342	185.551
NP_415254	VYYDLLEQR	599.809	2	16.0813	545.304	1	y	4	13392.9	14078.3	5735.48	27687.2	10683.3	9785.07	11577.1	19971.8	10472.1	9782.41	7541.37	6915.69	8953.07	6895.57	4382.25	8639.31	10012.3	6497.4
NP_415254	VYYDLLEQR	599.809	2	16.0813	432.22	1	y	3	22538	18152.6	9913.38	33868.5	15641.8	14702.7	11892.5	20670.4	10537.6	10688	5901.64	12140.4	7436.49	3947.52	N/A	11443.7	10609.1	7535.15
NP_414555	ASSGLNEDEIQK	645.812	2	7.161	875.41	1	y	7	26805	29815.9	13625.3	42626.8	21724.1	14411.5	33705.4	34611.6	18829.2	23554.7	17534.3	30950.5	32131.9	28011.9	23301.9	50255.5	32985.7	23698.4
NP_414555	ASSGLNEDEIQK	645.812	2	7.161	761.368	1	y	6	13707.6	11396.5	5486.81	16744	8520.25	6533.21	13708.6	15116.9	7781.7	10016.1	6425.25	13590.6	12871.7	10198.4	7667.53	29045	13445.9	8009.24
NP_414555	ASSGLNEDEIQK	645.812	2	7.161	1045.52	1	y	9	9026.17	10354.7	3293.34	13055.8	6065.24	4215.67	12390.3	12718.5	6039.85	8285.34	6383.32	13822	10973.4	10179.7	7940.01	23225.8	10274.2	7972.52
NP_414555	ASSGLNEDEIQK	645.812	2	7.161	1132.55	1	y	10	4949.43	6377.13	2723.25	6751.1	4108.72	3378.51	6733.82	7211.69	3181.08	5969.79	3604.56	6375.24	7763.76	6353.43	7195.58	11681.7	6610.78	5467.29
NP_414555	ASSGLNEDEIQK	645.812	2	7.161	988.495	1	y	8	4735.6	5816.54	3081.42	6908.91	5282.98	3544.53	7444.66	7259.47	4426.22	4535.42	4565.46	7855.06	7078.15	7550.34	5777.68	9865.38	6817.34	6484.29
NP_414555	ASSGLNEDEIQK	645.812	2	7.161	659.299	1	b	7	N/A	2303.8	N/A	N/A	1916.01	2046.32	N/A	N/A	N/A	N/A	N/A	N/A	2782.71	N/A	N/A	N/A	N/A	N/A
NP_414555	ASSGLNEDEIQK	645.812	2	7.161	1016.45	1	b	10	N/A	N/A	N/A	N/A	N/A	N/A	N/A	N/A	N/A	N/A	N/A	1695.89	N/A	N/A	N/A	4454.3	N/A	N/A
NP_414555	ASSGLNEDEIQK	645.812	2	7.161	1144.51	1	b	11	1528.44	2144.96	819.099	N/A	1443.01	1227.82	2020.58	N/A	824.645	862.537	1597.9	2380.93	1327.74	1836.6	1416.79	3615.56	2917.28	2047.55
NP_414555	ASSGLNEDEIQK	645.812	2	7.161	903.369	1	b	9	1467.83	1174.55	1191.16	2055.76	1347.26	N/A	1574.26	2375.04	N/A	1748.03	1167.91	1704.29	2117.01	1325.17	922.66	1831.07	1616.14	2048.16
NP_414555	ASSGLNEDEIQK	645.812	2	7.161	1219.58	1	y	11	570.626	406.028	112.574	492.216	390.963	206.344	678.302	708.462	112.546	519.328	241.319	364.195	768.608	490.804	446.708	599.691	200.135	411.579
NP_414555	DVSIMPFK	468.747	2	19.093	722.391	1	y	6	92847	86200.6	17360.2	167979	59655.6	38066.4	102541	107019	56456.2	85009.8	51894.1	77630.3	89621.7	79225	84511.6	146004	109652	59132.5
NP_414555	DVSIMPFK	468.747	2	19.093	522.274	1	y	4	18679.6	17023.8	3347.83	32249.7	12672.3	8481.4	20230.4	21078.6	8963.89	14704.5	8288.39	15501.6	10728.6	10918.4	11774.7	19560.9	14175.4	8393.05
NP_414555	DVSIMPFK	468.747	2	19.093	635.359	1	y	5	8609.55	7007.11	1434.32	16353.7	4208.84	2739.46	7164.32	10120	4507.83	6661.21	4920.35	6599.08	7649.44	8322.28	7257.1	12857.1	10003.8	4710.82
NP_414555	DVSIMPFK	468.747	2	19.093	391.234	1	y	3	37949.8	37483.9	5076.11	74734	24809.8	17005.2	33249.9	36546.3	15449.4	23058.6	13615.6	21372.1	14523.5	11630	15734.7	24514.8	19123	9292.23
NP_414555	DVSIMPFK	468.747	2	19.093	302.135	1	b	3	7855.33	8407.78	N/A	11200.7	5782.86	3400.2	5740.16	6641.09	3650.12	5690.1	N/A	4844.28	1700.9	N/A	4279.46	5410.71	N/A	N/A
NP_414555	DVSIMPFK	468.747	2	19.093	147.113	1	y	1	10378	8487.08	N/A	17269.3	5751.8	2296.43	8149.5	5988.6	1527.74	1606.74	1048.86	N/A	731.88	86.2622	382.593	692.098	257.153	241.834
NP_414555	DVSIMPFK	468.747	2	19.093	294.181	1	y	2	12417.8	11963	1620.82	18246.3	8873.39	5793	6276.91	9465.37	3499.82	5253.24	3362.5	5743.86	2888.53	1342.86	2294.13	5379.13	2687.01	N/A
NP_414555	DVSIMPFK	468.747	2	19.093	468.747	2	y	8	51049.3	51968.2	19230.2	84974.6	42770.7	33168.4	39925.2	41266.6	24680.6	25790.1	19586	31909.5	19297	17719.5	16189.1	25281.6	28716.9	15138.1
NP_414555	LMEIAQQQHAQQQTAGADASANNAK	875.421	3	6.79905	918.428	1	y	10	3356.58	7937.64	2077.74	19310.5	5987.42	3431.99	9645.01	3634.86	1469.26	3005.43	5774.43	10450.6	10340.1	7976.79	10298.3	19542.8	11112.8	4019.89
NP_414555	LMEIAQQQHAQQQTAGADASANNAK	875.421	3	6.79905	989.465	1	y	11	1895.18	3798.82	1567.92	9783.49	3442.18	2283.29	4337.58	1792.79	1302.98	1502.37	2546.39	5316.6	5441.67	5479.43	5018.21	13478.4	6561.22	2169.78
NP_414555	LMEIAQQQHAQQQTAGADASANNAK	875.421	3	6.79905	1090.51	1	y	12	1139.84	3952.12	944.784	8608.4	1875.01	1664.98	4344.6	1351.97	944.987	1151.57	3281.2	5388.86	4749.23	4876.39	5508.45	11119.2	6340.96	1788.11
NP_414555	LMEIAQQQHAQQQTAGADASANNAK	875.421	3	6.79905	1069.5	2	y	21	912.71	1244.58	787.612	2438.46	1099.75	842.188	1969.19	677.314	353.048	1274.68	1142.71	1475.43	1329.93	1366.06	2154.21	3443.25	1792.59	769.764
NP_414555	LMEIAQQQHAQQQTAGADASANNAK	875.421	3	6.79905	1278.63	1	b	11	112.563	1093	N/A	1793.31	864.878	580.219	1421.69	133.545	N/A	N/A	725.028	935.084	1374.14	1177.17	1574.4	3315.33	1009.12	N/A
NP_414555	LMEIAQQQHAQQQTAGADASANNAK	875.421	3	6.79905	1126.04	2	y	22	367.491	570.673	275.733	1446.95	416.771	204.194	520.086	122.365	120.842	233.178	398.269	195.865	482.313	511.475	498.893	1250.62	557.625	389.916
NP_414555	LMEIAQQQHAQQQTAGADASANNAK	875.421	3	6.79905	1218.57	1	y	13	473.604	512.531	463.755	1096.04	557.989	330.145	1653.84	791.74	275.199	445.588	547.702	638.992	1134.25	787.906	1120.09	1958.95	1350.76	526.766
NP_414555	LMEIAQQQHAQQQTAGADASANNAK	875.421	3	6.79905	1150.57	1	b	10	75.042	455.481	148.162	1130.06	821.676	173.98	692.614	81.9296	N/A	111.871	496.048	1001.62	772.778	771.692	741.473	2109.33	644.125	N/A
NP_414555	LMEIAQQQHAQQQTAGADASANNAK	875.421	3	6.79905	917.947	2	b	17	N/A	105.566	N/A	441.372	N/A	N/A	221.715	112.546	N/A	N/A	75.0585	303.904	213.303	175.56	237.205	385.347	119.422	75.031
NP_414555	LMEIAQQQHAQQQTAGADASANNAK	875.421	3	6.79905	1033.98	2	y	20	187.795	290.535	102.352	646.047	246.232	N/A	380.217	133.272	111.147	56.8017	223.292	256.698	467.455	572.957	584.533	883.877	221.584	363.107
NP_414555	DDDVVDAEFEEVK	755.333	2	16.486	1065.51	1	y	9	36283.5	30968.5	17043.9	55139	28225.7	23783.4	47845.6	38573	27155.2	36769.6	25784.5	34944.8	46103.8	36562.4	33913.6	71863.6	40270.4	33339.3
NP_414555	DDDVVDAEFEEVK	755.333	2	16.486	966.442	1	y	8	33894.5	26235.4	15584.8	54180.7	27246.7	20383.6	39167.2	35746	23408.8	32286.9	23512.9	32382.5	40748.5	33358	27175.2	63763.3	38100	28215.4
NP_414555	DDDVVDAEFEEVK	755.333	2	16.486	851.415	1	y	7	10834.7	7673.11	4267.5	17697.8	8405.49	6856.3	13423.6	9418.64	7956.17	10752.1	6584.29	11110	11722.8	9389.67	7314.14	20581.5	11533	9119.04
NP_414555	DDDVVDAEFEEVK	755.333	2	16.486	780.377	1	y	6	6570.28	5537.27	2811	11777.3	5382.36	4258.42	8344.77	5640	5569.2	6236.48	3815.69	6032.23	7076.3	6043.84	6049.74	10160.6	7945.83	3881.28
NP_414555	DDDVVDAEFEEVK	755.333	2	16.486	1164.58	1	y	10	3188.94	2163.22	1631.74	3963.38	2435.81	1906.24	4481.1	4380.45	2534.39	3087.8	2598.42	2581.98	4096.66	3509.77	2554.81	7026.56	2742.64	2692.22
NP_414555	DDDVVDAEFEEVK	755.333	2	16.486	1279.61	1	y	11	1821.27	1646.64	986.487	2220.12	1127.75	1081.22	2090.85	1669.89	1193.37	2149.08	1793.18	1797.32	1944.57	1113.21	1447.3	3370.85	2157.47	1437.83
NP_414555	DDDVVDAEFEEVK	755.333	2	16.486	1264.48	1	b	11	329.721	321.436	132.477	795.555	384.624	381.044	712.116	414.266	410.021	537.67	187.762	281.827	534.096	357.373	298.652	774.052	323.481	175.695
NP_414555	DDDVVDAEFEEVK	755.333	2	16.486	859.332	1	b	8	1484.52	1534.27	677.566	2163.69	1124.52	1041.77	1315.35	1314.83	1106.46	1268.41	784.808	1215.3	1823.49	1097.45	1513.48	2525.41	1176.58	1222.7
NP_414555	DDDVVDAEFEEVK	755.333	2	16.486	1363.55	1	b	12	419.664	406.671	N/A	551.274	478.266	165.869	471.28	241.338	130.473	561.958	441.609	215.623	578.613	257.973	367.817	695.997	384.238	247.528
NP_414555	DDDVVDAEFEEVK	755.333	2	16.486	1135.44	1	b	10	737.253	336.267	188.959	1242.02	577.146	166.836	678.744	854.503	373.49	N/A	N/A	N/A	N/A	494.103	1171.35	321.556	495.678	N/A
NP_414555	KFEELVQTR	575.317	2	8.03058	1021.53	1	y	8	5962.81	5467.03	2577.38	8169.85	4531.09	3471.75	6225.17	8773.73	3420.06	7490.8	4278.19	5488.69	7752.07	5306.33	6663.17	14204.1	8341.48	6336.79
NP_414555	KFEELVQTR	575.317	2	8.03058	874.463	1	y	7	N/A	9402.22	N/A	N/A	7162.17	2538.86	N/A	9619.03	7243.45	12566.2	9244.15	9978.51	N/A	10465.2	9737.42	22038.9	13977.5	7895.88
NP_414555	KFEELVQTR	575.317	2	8.03058	616.378	1	y	5	2343.77	1854.11	1326.92	3773.87	946.111	1054.31	2349.73	2764.17	1336.02	1764.44	929.357	1700.36	2164.04	2681.68	1263.34	3787	2404.4	1300.44
NP_414555	KFEELVQTR	575.317	2	8.03058	745.42	1	y	6	2887.05	2189.79	1148.4	5165.97	1699.64	1460.03	2484.26	3701.7	2867.85	2781.58	1650.79	2232.79	3732.57	2320.42	2718.75	5768.46	3310.4	1980.42
NP_414555	KFEELVQTR	575.317	2	8.03058	503.294	1	y	4	1954.69	1298.46	589.087	3259.01	1496.32	945.544	1035.06	1336.55	945.833	1188.35	961.757	1296.18	897.077	1536.01	982.842	3137.4	2238.1	1004.53
NP_414555	KFEELVQTR	575.317	2	8.03058	404.225	1	y	3	2025.5	1357.36	539.789	3189.54	1138.75	1034.75	918.544	976.655	N/A	282.824	669.768	N/A	468.555	1598.86	462.191	1978.36	671.046	378.699
NP_414555	KFEELVQTR	575.317	2	8.03058	175.119	1	y	1	7667.83	6310.43	N/A	N/A	9499.9	4451.32	N/A	N/A	2314.39	N/A	1554.1	2063.4	N/A	N/A	764.865	1019.91	565.528	1638.02
NP_414555	KFEELVQTR	575.317	2	8.03058	276.167	1	y	2	5560.21	5268.88	2061.41	9412.22	4804.36	3613.99	3820.2	4940.9	1666.91	2483.34	1870.38	2461.02	1238.44	1584.55	1390.33	1947.05	1915.93	1023.09
NP_414555	KFEELVQTR	575.317	2	8.03058	575.317	2	y	9	38579.7	24569.6	14830.5	39819.9	28924.9	16854.1	26598.5	30409.9	20537	24453.1	16657.7	28409.8	29818.4	20706.9	16794.8	36159.2	24435.5	14597.5
NP_414656	LVPIIADEAR	548.822	2	14.5403	674.347	1	y	6	159486	90433.6	43461.3	226534	77799.9	55031.4	168348	99317.7	67606.1	126315	64715.9	85138.2	105106	75870	73974.9	129533	102406	74873
NP_414656	LVPIIADEAR	548.822	2	14.5403	561.263	1	y	5	65935.6	38342.2	20334.9	97773.1	29802.4	22868.7	68678.5	38351.4	25203	44877	25189.3	31020.7	39394.9	23684.6	22317.9	45892.4	33461.4	22560.4
NP_414656	LVPIIADEAR	548.822	2	14.5403	884.484	1	y	8	123151	72143.8	34233.1	184353	56980.2	44977.7	141941	85701.7	54980.7	107341	56810	76082.1	106383	71022	75237.3	135017	93351.6	82566.3
NP_414656	LVPIIADEAR	548.822	2	14.5403	787.431	1	y	7	40226.9	21157.9	11632.9	53617.9	19518.4	17219.8	42732.2	25866.4	17126.2	33956.3	17060	19511	29977.6	24564.9	21033.7	44229.8	26895.9	24992.7
NP_414656	LVPIIADEAR	548.822	2	14.5403	375.199	1	y	3	31402.3	21005.7	9443.48	48980.7	21416.4	13621.3	35040.7	25255.1	12758.7	19835.4	11258.2	16019.8	18834.4	12579.6	13977.5	25517.7	18100.9	15740.1
NP_414656	LVPIIADEAR	548.822	2	14.5403	246.156	1	y	2	46865.2	25668.1	10384.3	63980	19845.2	16507.2	N/A	N/A	N/A	9802.55	N/A	N/A	N/A	N/A	N/A	N/A	N/A	N/A
NP_414656	LVPIIADEAR	548.822	2	14.5403	983.552	1	y	9	506.414	450.322	124.536	1339.64	412.537	194.762	854.032	N/A	191.025	983.183	474.814	754.288	559.978	494.85	565.961	782.465	1175.63	688.277
NP_414656	LVPIIADEAR	548.822	2	14.5403	442.745	2	y	8	166710	113558	44234	261076	94490	66289.2	143027	79247	58710.7	87966.3	57970.2	76911.4	55401.6	42809.2	26557	72808	68035.6	36380.1
NP_414656	LVPIIADEAR	548.822	2	14.5403	490.226	1	y	4	17452.7	11344.7	5264.74	24761.6	12479.8	7226.07	17038	15694	9144.26	17083.5	8892.8	9568.11	11412	8450.71	9974.43	14745.7	8394.31	11507.4
NP_414656	LVPIIADEAR	548.822	2	14.5403	175.119	1	y	1	5986.28	3562.93	3056.28	14693.5	3124.49	4381.75	4839.2	5364.85	2019.41	2113.44	N/A	8872.18	1202.9	2155.77	N/A	1171	N/A	566.366
NP_414656	TYVPADDYR	550.256	2	7.4603	736.326	1	y	6	125474	74977.7	37619.5	184851	67782.7	45787.8	123462	69644.7	58993.9	93875.6	60756.1	86780.1	97645	73356.3	56236	117878	85432.9	83146.8
NP_414656	TYVPADDYR	550.256	2	7.4603	835.394	1	y	7	29055.8	17596	7524.04	48327.3	11801.2	10339.1	30559.9	16218.7	14475.9	25534.4	15477.8	16783.3	23249.5	18229.7	15997.1	31907.4	19920.3	18077.8
NP_414656	TYVPADDYR	550.256	2	7.4603	639.273	1	y	5	12066.5	6545.09	2613.13	16836.7	5285.96	4401.29	12120.5	8895.96	4247.27	8592.58	6171.88	8295.16	8056.35	4187.62	4569.26	12307.1	6550.97	N/A
NP_414656	TYVPADDYR	550.256	2	7.4603	368.667	2	y	6	12701.5	8502.19	2534.29	18569.3	5378.68	4872.64	11479.6	4691.65	3003.43	6619.96	3901.42	4483.84	2920.06	2009.36	1547.36	4473.34	2135.04	1418.91
NP_414656	TYVPADDYR	550.256	2	7.4603	453.209	1	y	3	11164.5	7277.18	2408.76	13867.3	5347.53	3466.08	10749.8	6559.29	3828.37	5799.31	N/A	5137	4425.02	3027.78	3756.12	7644.43	4582.08	4243.34
NP_414656	TYVPADDYR	550.256	2	7.4603	364.187	1	b	3	28486.3	17738.4	11438.6	34836.2	13428.9	11370.2	20925.4	11900.1	9201.89	12862.1	9758.27	17676.5	6324.85	4892.83	6417.47	9128.91	7967.9	6035.89
NP_414656	TYVPADDYR	550.256	2	7.4603	418.201	2	y	7	8800.45	7370.53	5649.35	15840.9	5700.05	4370.98	8024.91	5787.04	5518.14	5278.88	4367.06	9187.33	5269.58	5172.28	2532.71	5371.23	4480.39	4343.43
NP_414656	TYVPADDYR	550.256	2	7.4603	320.14	2	y	5	3217.85	N/A	N/A	3374.91	N/A	N/A	2836.7	N/A	N/A	3899.18	N/A	N/A	3931.94	N/A	N/A	N/A	N/A	N/A
NP_414656	TYVPADDYR	550.256	2	7.4603	338.182	1	y	2	57785.9	33697.6	13629.9	77237.5	29441.9	20220.8	39797.7	27966.9	13259	25120.7	16778.4	21631.5	12855.5	9015.29	10785.4	14643.9	10157.1	8157.88
NP_414656	TYVPADDYR	550.256	2	7.4603	998.458	1	y	8	683.351	569.089	136.302	1705.71	505.319	469.115	1159.36	512.652	N/A	734.019	N/A	N/A	N/A	209.988	N/A	1569.71	399.201	584.989
NP_414656	LTQEQLDNFR	632.32	2	10.255	921.442	1	y	7	35034.3	19789.2	10417.1	65780	19184.2	13992.8	51215.8	31337.1	18729.8	36571.9	21400	24378.8	33240.1	25052.5	24646.1	42377	28978	24429.7
NP_414656	LTQEQLDNFR	632.32	2	10.255	664.341	1	y	5	31579.4	18274.1	9891.89	54651.6	17171	13046.2	36058.1	22039	14061.4	27130.3	13380.3	22567.8	24620.7	14479.7	14662.4	26988.8	18505.1	15939.3
NP_414656	LTQEQLDNFR	632.32	2	10.255	792.4	1	y	6	27415.4	18167.5	8836.45	54456.8	14319.1	10840.1	39880.2	22395.5	16359.5	26291.8	16016.4	25853.7	30130.1	18453.7	21233.1	33727.1	26164.1	22961.5
NP_414656	LTQEQLDNFR	632.32	2	10.255	1049.5	1	y	8	17006	12592.1	6018.85	30171.8	10465.3	6364.57	24234	16466.2	10506.3	18219.3	9935.48	15064.7	19133.1	13452.7	12591.2	22698.3	18099.8	14589.5
NP_414656	LTQEQLDNFR	632.32	2	10.255	1150.55	1	y	9	4133.78	2649.48	1058.57	6804.84	2046.28	2123.53	5223.35	3036.1	2016.5	4247.95	1692.5	3027.99	4457.52	2068.61	3992.44	6000.78	3701.62	3339.42
NP_414656	LTQEQLDNFR	632.32	2	10.255	713.383	1	b	6	5361.19	3528.62	953.856	8699.4	2004.34	1755.61	5755.56	4406.05	1964.11	4039.94	2240.75	3380.26	3460.04	2440.99	3215.21	6749.24	N/A	3227.33
NP_414656	LTQEQLDNFR	632.32	2	10.255	828.41	1	b	7	N/A	N/A	N/A	N/A	N/A	N/A	N/A	N/A	N/A	N/A	N/A	N/A	N/A	N/A	N/A	N/A	N/A	N/A
NP_414656	LTQEQLDNFR	632.32	2	10.255	1089.52	1	b	9	1176.19	906.015	N/A	2680.25	296.791	200.315	1708.12	448.695	539.547	587.839	572.841	987.837	1391.59	583.4	1363.22	1797.14	N/A	1118.89
NP_414656	LTQEQLDNFR	632.32	2	10.255	942.453	1	b	8	1874	1354.3	526.362	2545.34	988.807	879.899	1543.03	1589.51	1629.83	1230.82	867.92	1086.87	1060.81	881.944	1635.3	1662.96	N/A	1135.56
NP_414656	LTQEQLDNFR	632.32	2	10.255	436.23	1	y	3	27734	16836.8	7393.34	43714	12761.8	10939.3	27013.6	15613.2	9058.8	17229.1	8420.29	13768.1	12650.8	7502.05	6815.96	11331.1	10494.8	6112.25
NP_414656	AFLGDGEMDEPESK	762.83	2	11.1641	1193.46	1	y	11	14541.1	8010.67	2356.34	22021.1	6543.61	5942.42	23515.4	9244.35	7312.9	17512.8	7759.17	10289.8	16432.9	9041.34	11861	23243.8	10266.1	12724.6
NP_414656	AFLGDGEMDEPESK	762.83	2	11.1641	1021.41	1	y	9	6790.97	3314.37	1044.76	11620	3330.65	1960.18	10937.2	4105.24	3754.65	7234.19	3342.69	3921.25	6833.97	4846.56	4356.92	9461.31	5204.06	5279.78
NP_414656	AFLGDGEMDEPESK	762.83	2	11.1641	835.35	1	y	7	9039.45	3919.91	716.741	13675.8	3570.55	3500.54	10464	5151.08	3826.53	9638.67	4717.92	6144.89	8460.42	5497.38	5917.69	11864.5	4440.02	5899.14
NP_414656	AFLGDGEMDEPESK	762.83	2	11.1641	1306.55	1	y	12	4244.48	2041.27	483.505	6027.62	2008.58	1863.13	6009.7	2985.66	2294.37	5648.07	2777.71	2868.13	5340.69	2373.43	3868.11	6960.25	3494.86	3964.88
NP_414656	AFLGDGEMDEPESK	762.83	2	11.1641	1136.44	1	y	10	3924.58	2115.98	582.45	5920.18	1900.41	921.49	6428.04	2478.57	1931.5	4129.62	2279.77	2127.02	4497.84	3590.98	3312.81	5900.05	2445.21	3441.48
NP_414656	AFLGDGEMDEPESK	762.83	2	11.1641	964.393	1	y	8	2994.16	N/A	178.534	3362.86	N/A	N/A	3908.33	1374.81	1622.77	3220.92	1711.3	1669.48	2721.13	1849.61	1458.17	3380.29	1455.75	1546.77
NP_414656	AFLGDGEMDEPESK	762.83	2	11.1641	1065.42	1	b	10	1351.09	1067.3	N/A	2964.53	720.536	462.828	2706.29	1126.14	1074.83	1853.38	1159.59	1143.27	1579.06	876.596	1399.75	2497.03	1195.5	1680.35
NP_414656	AFLGDGEMDEPESK	762.83	2	11.1641	936.377	1	b	9	478.547	471.36	346.074	1013.19	N/A	283.527	971.798	517.438	114.172	768.293	541.802	310.014	1034.28	668.126	1316.85	1010.52	668.916	645.282
NP_414656	AFLGDGEMDEPESK	762.83	2	11.1641	821.35	1	b	8	496.949	N/A	187.638	773.636	159.101	334.844	515.113	443.737	317.401	880.372	225.17	469.985	610.476	375.253	499	730.184	N/A	563.986
NP_414656	AFLGDGEMDEPESK	762.83	2	11.1641	1291.52	1	b	12	264.802	N/A	75.064	517.32	210.868	N/A	372.365	303.957	N/A	131.693	N/A	168.394	294.917	110.384	464.958	473.966	245.25	N/A
NP_414656	VLGTDGFGR	461.243	2	9.05577	709.326	1	y	7	130494	69389.2	36473.5	194768	63702.1	57529	148547	85222.5	54122.7	108919	62842.5	87816.1	117137	71078.5	69535.4	125839	91591	75524.1
NP_414656	VLGTDGFGR	461.243	2	9.05577	822.41	1	y	8	21651.7	15210	7973.41	34727.9	13576.1	8457.95	34624.9	20118.4	8916.35	24485.5	9003.04	19517.1	21947	20143.6	18606.4	24454.5	16489.9	17815.1
NP_414656	VLGTDGFGR	461.243	2	9.05577	551.257	1	y	5	13116.9	6325.35	4617.5	18197	11373.8	6636.62	14906.3	7207.75	5154.72	10008	5765.86	8041.84	8640.76	4529.85	7720.74	10788.2	6662.85	6501.71
NP_414656	VLGTDGFGR	461.243	2	9.05577	652.305	1	y	6	23740.4	16443.9	3872.95	26113.9	6284.22	11785.6	20399.5	18990.2	4787.97	14216.1	9110.28	10565.4	21424.1	15272.7	9408.93	40799	9747.43	7001.18
NP_414656	VLGTDGFGR	461.243	2	9.05577	436.23	1	y	4	40204.3	19065.8	10315.6	84298	19096.5	16686.5	39022.4	22129.4	11554.9	28096.5	15505.9	19713.5	19521	12008.1	10840	19463.5	15907.4	9326.71
NP_414656	VLGTDGFGR	461.243	2	9.05577	486.256	1	b	5	7349.5	N/A	469.214	5079.51	N/A	N/A	6184.42	N/A	N/A	4127.65	N/A	N/A	N/A	N/A	N/A	2628.16	N/A	N/A
NP_414656	VLGTDGFGR	461.243	2	9.05577	379.209	1	y	3	5901.27	3488.23	2735.75	5017.95	3737.21	3234.06	3935.5	N/A	1621.99	3160.13	3048.25	2765.24	1718.58	1056.9	N/A	1055.54	N/A	N/A
NP_414656	VLGTDGFGR	461.243	2	9.05577	270.181	1	b	3	4544.71	1327.52	706.62	5126.75	1543.55	2922.25	2558.55	1501.2	615.24	1226.08	1007.09	N/A	691.761	N/A	N/A	295.852	N/A	N/A
NP_414656	VLGTDGFGR	461.243	2	9.05577	190.108	2	y	3	N/A	1966.83	337.711	810.527	328.344	836.833	1212.71	1231.16	630.079	200.736	421.913	810.891	N/A	N/A	652.424	N/A	N/A	261.064
NP_414656	VLGTDGFGR	461.243	2	9.05577	272.142	2	b	6	N/A	N/A	N/A	N/A	N/A	N/A	N/A	N/A	1628.2	N/A	N/A	N/A	N/A	N/A	N/A	N/A	N/A	N/A
NP_418663	ILTGDSELVAAK	608.843	2	11.0387	990.51	1	y	10	35770.2	215850	107788	24706.5	171526	128095	11170.6	273147	180718	17741.7	238500	341638	2222.51	242134	240828	14020.8	297251	277126
NP_418663	ILTGDSELVAAK	608.843	2	11.0387	889.462	1	y	9	10786.8	70620.7	30408	6914.79	48209.6	43947.7	4520.03	107195	58648.2	7469.18	75987.3	110671	2439.35	72847	73091.3	N/A	90731.8	86466.6
NP_418663	ILTGDSELVAAK	608.843	2	11.0387	717.414	1	y	7	4257.35	28566.8	12723.1	2110.25	17716	16693	1364.5	36422.8	18766	1832.31	28715	45086.5	N/A	24858.7	26192.7	1146.73	31689.4	28818.2
NP_418663	ILTGDSELVAAK	608.843	2	11.0387	1103.59	1	y	11	2823.45	24244.9	10031	2157.43	17516	12953.4	610.637	31657.2	18092.7	1633.14	26041.5	36228.2	N/A	24242.8	25702.8	1569.65	29813.8	30053.6
NP_418663	ILTGDSELVAAK	608.843	2	11.0387	832.441	1	y	8	2985.63	21903.2	8615.79	1993.51	15987.1	12886.8	703.365	30072.7	18097.6	1337.52	22039.8	32732	588.119	19447.4	26288.6	1135.71	25045.3	28695.4
NP_418663	ILTGDSELVAAK	608.843	2	11.0387	630.382	1	y	6	1010.32	9397.1	3761.85	1452.11	6685.93	4619.06	343.422	12102.5	7647.03	1146.87	9198.97	13918.1	N/A	7731.61	7526.72	476.543	9525.43	7911.52
NP_418663	ILTGDSELVAAK	608.843	2	11.0387	716.346	1	b	7	1392.26	3145.86	1259.16	N/A	2215.87	1891.45	522.81	6227.27	3496.86	613.764	2931.72	8930.31	N/A	6335.62	6138.75	1517.13	4041.16	5010.6
NP_418663	ILTGDSELVAAK	608.843	2	11.0387	928.499	1	b	9	N/A	3913.01	2065.69	271.94	3123.53	2444.84	N/A	4451.87	3959.41	883.228	5756.13	6132.01	N/A	6911.36	3915.11	N/A	4924.77	6557.72
NP_418663	ILTGDSELVAAK	608.843	2	11.0387	999.536	1	b	10	N/A	2486.58	550.419	N/A	1530.59	1430.81	N/A	3481.68	1469.93	N/A	2815.18	3689.25	N/A	3462.13	1854.28	N/A	4532.16	3458.34
NP_418663	ILTGDSELVAAK	608.843	2	11.0387	829.43	1	b	8	N/A	4159.07	1259.07	N/A	3873.06	2531.44	4632.71	6593.3	3885.91	N/A	5283.21	7122.33	N/A	5880.69	3794.25	N/A	N/A	3993.02
NP_418663	VSEQESEPNAFQQGISR	953.451	2	9.52257	1117.58	1	y	10	11175.4	77984.6	26932.1	6724.28	57831	40372.2	2388.04	141714	69288.8	5174.89	92246.7	137949	2196.15	96589	113821	3057.21	116365	114771
NP_418663	VSEQESEPNAFQQGISR	953.451	2	9.52257	1333.65	1	y	12	1857.32	16831.7	5032.4	1153.06	10950	9115.72	600.717	30757.4	13685	1393.5	20453.4	26551.8	412.298	19866.9	23134.4	813.184	22674.4	24585.2
NP_418663	VSEQESEPNAFQQGISR	953.451	2	9.52257	1246.62	1	y	11	1161.43	8964.7	2801.18	795.336	5797.28	4827.44	186.965	13818.2	7048.65	633.751	9483.18	14735.5	434.733	9202.6	11940.5	523.408	13212.6	10805
NP_418663	VSEQESEPNAFQQGISR	953.451	2	9.52257	1462.69	1	y	13	1040.9	6838.58	2075.14	478.139	4921.05	3788.55	408.222	12103.2	5053.46	508.255	8262.45	11437.2	320.576	6798.43	9722.31	315.403	9599.21	10296
NP_418663	VSEQESEPNAFQQGISR	953.451	2	9.52257	1071.46	1	b	10	199.875	1438.5	626.997	350.016	1182.2	921.919	89.9935	2165.99	1156.77	172.993	1530.85	2147.94	37.5265	1359.53	2160.54	N/A	1547.89	1657.5
NP_418663	VSEQESEPNAFQQGISR	953.451	2	9.52257	1020.52	1	y	9	337.7	4117.26	1040.02	664.701	2887	1684.99	67.5022	5531.05	2826.75	270.626	3937.46	5598.25	172.379	3677.96	4365.43	N/A	4455.79	4201.17
NP_418663	VSEQESEPNAFQQGISR	953.451	2	9.52257	1218.53	1	b	11	N/A	1212.74	334.042	N/A	492.588	263.357	N/A	1321.26	451.419	136.578	826.76	1699.55	N/A	772.065	1067.59	N/A	1005.09	1028.01
NP_418663	VSEQESEPNAFQQGISR	953.451	2	9.52257	1644.75	1	b	15	67.6584	621.207	150.073	75.042	449.632	206.186	N/A	1138.47	441.887	85.0796	710.57	821.057	22.2593	337.858	619.925	37.5155	675.021	533.501
NP_418663	VSEQESEPNAFQQGISR	953.451	2	9.52257	1346.59	1	b	12	299.798	788.143	276.849	513.801	416.126	689.256	212.937	798.514	425.789	112.546	350.175	1121.96	75.086	527.895	464.328	47.6062	1140.11	719.742
NP_418663	VSEQESEPNAFQQGISR	953.451	2	9.52257	1000.42	1	b	9	N/A	536.605	131.105	88.6573	443.307	284.831	N/A	724.92	361.195	N/A	407.813	594.37	N/A	671.834	326.066	111.37	740.359	486.912
NP_418663	AMVSNTATVLR	581.816	2	9.50902	861.479	1	y	8	10453.7	86329.1	12064.4	7826.29	53611.8	40274.6	3020.45	146429	85017.5	6556.24	90509.8	134217	2996.11	105928	152136	5469.21	135756	108719
NP_418663	AMVSNTATVLR	581.816	2	9.50902	960.547	1	y	9	5212.41	45384.2	6908.96	5018.03	31367.4	19545	1862.55	78849.8	48618.9	2828.15	48258.8	77200.7	1718.91	62507.5	86659.7	2716.96	74580.4	62095.6
NP_418663	AMVSNTATVLR	581.816	2	9.50902	660.404	1	y	6	2535.35	19315.2	3041	1860.06	13053.9	10570.8	456.71	31408.9	16629.8	1387.04	18037.9	29076.4	446.586	19245	30501.5	598.123	26756.8	21176.8
NP_418663	AMVSNTATVLR	581.816	2	9.50902	774.447	1	y	7	3207.28	28790.8	3096.1	3383.45	14939.4	10567.1	754.623	42068.2	24779.4	2137.55	26167.3	40151.4	863.079	29278.4	43976.4	1907.52	38740.4	31482.3
NP_418663	AMVSNTATVLR	581.816	2	9.50902	604.276	1	b	6	1020.76	3585.19	N/A	N/A	2097.48	1902.03	N/A	3628.28	2869.76	965.192	2583.43	4181.32	N/A	3698.78	6047.06	N/A	4217.72	3828.41
NP_418663	AMVSNTATVLR	581.816	2	9.50902	559.356	1	y	5	2983.73	24343.8	2926.12	4670.53	14409.2	10487.1	N/A	36772.7	19414.5	1810.48	19623.2	34665.9	N/A	18995.4	31960.8	N/A	30844.9	21003.4
NP_418663	AMVSNTATVLR	581.816	2	9.50902	488.319	1	y	4	2303.3	16077.3	1917.07	2445.15	10351.5	7407.58	756.474	22831	12187.8	849.306	12941.7	19248.6	404.338	10064.4	14458.5	1243.22	15383	10799.6
NP_418663	AMVSNTATVLR	581.816	2	9.50902	302.153	1	b	3	3432.91	13062.1	2038.53	3626.08	10374	6643.21	N/A	12401.1	7404.84	N/A	7249.24	13500.2	1146.08	4641.17	5606.02	N/A	8718.23	3850.28
NP_418663	AMVSNTATVLR	581.816	2	9.50902	387.271	1	y	3	582.776	6694.63	559.64	913.601	4063.54	3071.92	N/A	6421.81	3768.23	351.66	4428.61	5520.52	N/A	2170.24	4049.72	N/A	3969.72	2229.3
NP_418663	AMVSNTATVLR	581.816	2	9.50902	572.811	2	b	11	840.072	6576.75	1069.4	294.614	3989.88	2941.49	N/A	8393.54	5783.14	666.73	5145.55	7383.25	N/A	5440.44	6224.33	N/A	7433.14	3860.35
NP_418663	EAADIILLEK	557.821	2	18.2548	615.408	1	y	5	21338.4	153140	67096.6	14315.4	132979	108310	5423.24	202788	124069	8536.4	147859	196754	4275.36	121123	123712	5668.46	178790	133932
NP_418663	EAADIILLEK	557.821	2	18.2548	728.492	1	y	6	9256.52	65502.9	27533.5	5857.53	52475.8	43996.2	1773.34	99505.9	57973.6	4032.65	73510	94506.5	2110.58	66862.6	69851.4	1966.67	92665.5	74833.9
NP_418663	EAADIILLEK	557.821	2	18.2548	843.519	1	y	7	7951.41	57921.2	27062.5	4004.2	48573.1	38417.9	2081.44	89771.6	54357.2	3065	66874.8	85806.5	1900.89	64646.6	70104	2944.17	86562.8	77637.6
NP_418663	EAADIILLEK	557.821	2	18.2548	914.556	1	y	8	7352.75	49565.5	25230.1	4758.04	43798.6	35827.6	1804.91	84334.1	52710.4	3832.4	67313.2	88836.8	1921.93	62130.5	67668.7	2097.07	84594.4	72070.7
NP_418663	EAADIILLEK	557.821	2	18.2548	985.593	1	y	9	727.78	4727.21	2623.05	372.048	4688.73	3587.32	187.616	9371.73	5817.7	533.102	6508.43	8869.68	66.878	6586.44	7621.25	340.615	9406.73	6454.31
NP_418663	EAADIILLEK	557.821	2	18.2548	613.319	1	b	6	N/A	3385.66	1746.98	N/A	2155.7	2492.93	N/A	4379.32	2198.43	N/A	N/A	2972.55	N/A	2023.62	N/A	N/A	N/A	N/A
NP_418663	EAADIILLEK	557.821	2	18.2548	726.403	1	b	7	N/A	2941	1288.35	N/A	2695.6	1557.16	N/A	6643.08	2871.47	111.041	4602.95	4540.33	N/A	3677.43	4519.14	652.87	4055.26	4440.93
NP_418663	EAADIILLEK	557.821	2	18.2548	502.324	1	y	4	15850.4	114373	44022.5	9648.87	96942.5	80705.2	2478.13	141780	79983.3	5436.68	100236	130544	2652.2	66894.5	70975.3	2682.18	103886	75490.5
NP_418663	EAADIILLEK	557.821	2	18.2548	839.487	1	b	8	N/A	1034.11	406.212	N/A	422.468	408.127	N/A	1787.32	1113.05	N/A	2389.87	2837.29	N/A	N/A	2389.2	N/A	1800.57	1902.13
NP_418663	EAADIILLEK	557.821	2	18.2548	389.24	1	y	3	9769.18	68094	29436.4	11038.9	61477.4	52541.8	4361.91	73709.2	41639.2	4868.01	49293.2	68248.2	1396.21	28994.5	28997.1	3023.11	39770.6	28490.7
NP_418663	TFDTHPEGLNQAEVESAR	667.648	3	9.91163	690.342	1	y	6	19742.7	119566	52006.9	32685.6	116036	83841.8	9023.43	172196	126081	19644.3	129997	173876	4959.83	118161	122008	14526.2	151903	111305
NP_418663	TFDTHPEGLNQAEVESAR	667.648	3	9.91163	761.379	1	y	7	14563.5	91364.1	50999.5	12239.2	83519.9	49388.8	N/A	151525	73582.7	9043.16	100170	152665	3753.68	95105.9	99275.6	5192.43	106970	99102.9
NP_418663	TFDTHPEGLNQAEVESAR	667.648	3	9.91163	998.458	1	b	9	5119	29459.3	13880.5	3384.94	22405.1	19631.8	1333.94	45598.2	29675.1	2520.29	33887.1	46546.3	799.217	35267	38022.6	2756.49	41025.5	39771
NP_418663	TFDTHPEGLNQAEVESAR	667.648	3	9.91163	1112.5	1	b	10	4521.42	26592.3	12783.7	11446.6	22197.4	16235.3	3122.28	42176.6	29884.4	2579.14	32796.5	38560.6	N/A	30412.9	35904.4	6597	34063.3	39871.4
NP_418663	TFDTHPEGLNQAEVESAR	667.648	3	9.91163	885.374	1	b	8	2120.97	12831.7	5696.48	1388.23	9490.54	8264.89	501.798	19434.8	11891.6	2114.03	15722.1	21250.1	934.917	14048	16549.3	673.668	16049.5	14769.9
NP_418663	TFDTHPEGLNQAEVESAR	667.648	3	9.91163	889.437	1	y	8	2667.92	13674.3	6190.04	1264.26	12173.8	9414.58	2037.82	25691.6	14196.7	2340.67	16462.7	22305.9	N/A	17965.3	18811.1	N/A	20697.2	18290.8
NP_418663	TFDTHPEGLNQAEVESAR	667.648	3	9.91163	876.911	2	y	16	1694.8	9188.31	6092.49	1176.64	9268.59	7382.01	313.197	15672.9	11832.6	75.053	14174.2	17556.8	408.163	11869.3	14418.7	75.042	15498.4	13776.3
NP_418663	TFDTHPEGLNQAEVESAR	667.648	3	9.91163	720.823	2	b	13	1196.46	8417.39	3889.2	N/A	8068.4	5785.14	328.453	11207.8	7724.64	902.866	9014.7	12909.3	N/A	7633.08	8490.51	N/A	9961.96	7743.8
NP_418663	TFDTHPEGLNQAEVESAR	667.648	3	9.91163	1399.68	1	y	13	895.851	5527.22	2224.86	297.521	4528.39	3548.65	54.158	8987.29	5488.42	352.87	7015.97	9174.65	N/A	5689.75	7966.1	329.102	6361.57	6389.6
NP_418663	TFDTHPEGLNQAEVESAR	667.648	3	9.91163	700.344	2	y	13	3095.88	4648.23	2644.99	2465.28	4057.62	3003.15	N/A	8780.17	5743.57	1327.15	6089.8	8765.57	N/A	5638.54	5538.37	220.113	6472.25	5006.37
NP_417450	EQVQASLENMAK	674.332	2	10.7095	863.429	1	y	8	6087.43	3908.67	N/A	5724.75	2829.97	N/A	N/A	6323.39	2251.34	3947.58	3091.75	3145.23	3576.58	3704.96	4732.4	7020.79	4144.05	2722.56
NP_417450	EQVQASLENMAK	674.332	2	10.7095	792.392	1	y	7	6219.3	4982.63	1118.55	8610.38	6020.61	N/A	26144.2	6708.78	3127.58	3483.98	3679.41	5090.16	4735.81	3748.99	5026.44	5651.69	6248.47	5473.38
NP_417450	EQVQASLENMAK	674.332	2	10.7095	1090.56	1	y	10	2284.44	1381.17	N/A	2456.37	1086.89	74.4792	23040.7	2048.26	1315.8	1616.67	1083.41	1246.95	1276.13	1359.92	1788.75	2214.67	2090.85	1238.06
NP_417450	EQVQASLENMAK	674.332	2	10.7095	991.488	1	y	9	4116.31	3617.79	773.928	6540.51	1804.24	612.258	5243.86	2986.08	3024.46	N/A	5631.18	4099.33	4602.68	3596.36	3432.99	4117.22	N/A	4196.71
NP_417450	EQVQASLENMAK	674.332	2	10.7095	705.36	1	y	6	1663.98	1339.58	N/A	3144.17	1137.26	4874.4	N/A	6172.67	1244.08	1562.81	716.539	1329.36	1073.94	1139.13	1288.68	1437.85	1932.22	390.779
NP_417450	EQVQASLENMAK	674.332	2	10.7095	756.389	1	b	7	N/A	500.902	N/A	N/A	508.242	141.686	2756.41	372.488	372.064	N/A	N/A	N/A	194.388	313.437	N/A	125.265	N/A	315.02
NP_417450	EQVQASLENMAK	674.332	2	10.7095	885.431	1	b	8	214.436	727.686	393.784	N/A	N/A	N/A	N/A	921.17	N/A	N/A	N/A	N/A	N/A	N/A	N/A	N/A	N/A	N/A
NP_417450	EQVQASLENMAK	674.332	2	10.7095	1201.55	1	b	11	N/A	367.196	N/A	N/A	N/A	N/A	N/A	N/A	203.42	N/A	N/A	353.318	264.102	N/A	412.17	329.94	N/A	N/A
NP_417450	EQVQASLENMAK	674.332	2	10.7095	1130.52	1	b	10	N/A	N/A	N/A	N/A	N/A	4643.42	N/A	N/A	N/A	N/A	248.673	128.619	285.392	N/A	N/A	N/A	N/A	N/A
NP_417450	EQVQASLENMAK	674.332	2	10.7095	999.474	1	b	9	N/A	N/A	185.338	N/A	N/A	149.675	N/A	N/A	72.7863	N/A	N/A	N/A	N/A	N/A	N/A	N/A	N/A	1193.92
NP_417450	TPAQFVGYR	519.772	2	9.06566	840.436	1	y	7	32293.2	21579.3	9960.53	43082.2	21311.2	15464.3	8649.11	31354.1	18243.4	21915	15808.9	19970.8	21222.2	19449.1	19372.6	27624.5	25881.6	22147.9
NP_417450	TPAQFVGYR	519.772	2	9.06566	641.341	1	y	5	32082.8	18535.8	10075.4	38831.6	20291.8	13949.8	6708.35	22518.4	14637.6	17696.3	13350.5	15762.6	15891.5	13977.8	15026.9	17054	17904.2	15170.3
NP_417450	TPAQFVGYR	519.772	2	9.06566	769.399	1	y	6	23125.8	13814.5	6845.7	29591.4	13745.6	9636.26	6253.37	21595.1	13068.1	16702.2	9969.08	13381.7	15462.3	13848.2	14942.6	16155.1	18365.8	12886.9
NP_417450	TPAQFVGYR	519.772	2	9.06566	937.489	1	y	8	5011.42	2944.15	1340.8	6383.21	3495.38	2003.24	1036.93	4862.97	2644.44	4676.97	2954.21	3569.85	3482.98	3624.44	3930.73	3866.34	3657.26	3769.45
NP_417450	TPAQFVGYR	519.772	2	9.06566	545.272	1	b	5	4510.29	3346	1026.94	N/A	N/A	1869.55	N/A	N/A	N/A	N/A	N/A	N/A	N/A	N/A	N/A	N/A	N/A	N/A
NP_417450	TPAQFVGYR	519.772	2	9.06566	644.34	1	b	6	9176.38	4587.45	1786.98	13871.5	3163.85	3266.24	N/A	5298.67	N/A	6138.85	4617.9	6168.28	5855.99	4364.32	3459.64	5580.1	6703.88	4221.55
NP_417450	TPAQFVGYR	519.772	2	9.06566	864.425	1	b	8	2189.27	2678.83	N/A	N/A	N/A	N/A	2269.62	N/A	N/A	N/A	N/A	4345.91	N/A	N/A	N/A	1423.79	N/A	N/A
NP_417450	TPAQFVGYR	519.772	2	9.06566	395.204	1	y	3	18647.4	10089.8	4655.68	19975.8	8724.21	6187.81	N/A	9977.55	5354.5	7262.14	6221.32	7064.72	5044.31	3666.96	3562.79	4904.84	5865.71	3251.13
NP_417450	TPAQFVGYR	519.772	2	9.06566	494.272	1	y	4	17574.8	9312.39	5111.07	19862.1	9247.05	6731.14	N/A	10692.3	6246.36	8386.15	6058.37	10480.4	5963.59	5462.13	6184.46	5609.3	7811.68	6522.32
NP_417450	TPAQFVGYR	519.772	2	9.06566	469.248	2	y	8	14821.1	7782.3	4080.84	15979.5	7988.6	5205.36	3943.42	7765.04	6335.86	6763.64	3978.21	9566.32	5503.22	4836.95	5729.11	4233.2	6561.5	4626.95
NP_417450	WVEQGIGC[Cmc]SK-[Ami]	582.279	2	7.97372	878.404	1	y	8	34338.8	22305.3	15521.4	47318.5	20160	15448.2	10278.4	31359.1	17925.1	23332.7	17598.6	26875.9	22338.5	22858.4	21617.8	27556.4	28038.6	22072.5
NP_417450	WVEQGIGC[Cmc]SK-[Ami]	582.279	2	7.97372	621.303	1	y	6	16764.7	11217.3	5781	24180.2	11264.5	7713.87	4657.33	16678.9	9133.27	10750.1	8012.96	11187	9486.91	6837.16	7617.76	9535.2	10358.8	7234.85
NP_417450	WVEQGIGC[Cmc]SK-[Ami]	582.279	2	7.97372	977.472	1	y	9	9206.46	5705.74	3556.82	11763.1	3961.16	4308.33	4115.22	9549.93	4662.86	6837.17	4611.92	6636.39	7696.64	6210.3	5180.15	N/A	7384.93	6370.48
NP_417450	WVEQGIGC[Cmc]SK-[Ami]	582.279	2	7.97372	749.361	1	y	7	7236.25	4691.11	3041.33	9761.08	4435.26	4653.97	2407.1	8698.37	3951.43	4474.22	4163.97	6219.41	4460.14	4344.68	4101.62	N/A	6436.95	4830.66
NP_417450	WVEQGIGC[Cmc]SK-[Ami]	582.279	2	7.97372	713.362	1	b	6	1722.7	N/A	626.537	2157.85	996.317	1213.96	713.543	2166.85	1193.89	N/A	N/A	2316.76	1108.6	2383.98	1578.91	N/A	1808.72	N/A
NP_417450	WVEQGIGC[Cmc]SK-[Ami]	582.279	2	7.97372	770.383	1	b	7	1047.39	820.024	1121	1747.35	590.569	758.178	N/A	N/A	672.94	1044.13	1394.39	1205.45	N/A	1063.33	1605.67	1457.39	1533.16	N/A
NP_417450	WVEQGIGC[Cmc]SK-[Ami]	582.279	2	7.97372	600.278	1	b	5	N/A	N/A	N/A	17687.8	N/A	N/A	N/A	9586.82	N/A	11799.4	N/A	N/A	N/A	N/A	3791.97	20704.7	N/A	N/A
NP_417450	WVEQGIGC[Cmc]SK-[Ami]	582.279	2	7.97372	451.197	1	y	4	23011.8	12903.7	6257.96	26738.2	12320	9691.21	6153.67	12832.2	8092.64	12150.2	7810.53	11399.6	7158.46	7523.43	7097.07	7922.52	8830.43	6826.28
NP_417450	WVEQGIGC[Cmc]SK-[Ami]	582.279	2	7.97372	394.175	1	y	3	3517.81	3163.52	2297.51	7074.52	2731.04	2466.09	1469.14	3893.3	2515.29	2553.06	2263.24	2486.73	1617.23	1555.87	1696.3	2413.57	2606.47	1594.24
NP_417450	WVEQGIGC[Cmc]SK-[Ami]	582.279	2	7.97372	573.766	2	b	10	9845.19	6823.15	2975.46	12959.3	4919.41	4597.92	3586.49	6711.3	4905.81	5341.54	5536.31	9036.17	4000.57	4114.16	4257.71	9545.49	5744.01	4488.29
NP_417450	ELGYLVPQPER	650.848	2	14.7443	838.478	1	y	7	36138.4	26240.9	12948.9	51931	24015.5	19895.3	11518.6	37009.4	21138.4	21750	17716.6	23030.4	23504	25255.6	22749.9	28006.8	31080.1	23611
NP_417450	ELGYLVPQPER	650.848	2	14.7443	725.394	1	y	6	51733	32068.8	16440.3	77021.8	29701.9	21568.4	20216.5	42076.8	22552.5	27152.1	21008.7	27257.1	27081.6	26830.2	26461.8	29006.2	37330.7	27074
NP_417450	ELGYLVPQPER	650.848	2	14.7443	1058.56	1	y	9	29759	19485.1	10009.7	40633.3	17446.8	14705.6	7169.18	29233.1	14904.7	19634.7	11746.7	16190.9	20099.1	18111.7	17281.5	24096.1	24987.5	21666.4
NP_417450	ELGYLVPQPER	650.848	2	14.7443	675.371	1	b	6	10471.8	7506.36	5266.51	21815.9	14393.3	6456.43	5796.54	14317	6711.35	7309.22	4389.25	6095.52	6955.07	7507.73	7570.03	7511	9306.38	7218
NP_417450	ELGYLVPQPER	650.848	2	14.7443	1001.54	1	y	8	5942.3	3925.44	2435.29	9667.83	4021.62	2919.77	1814.87	6928.05	3432.77	3924.02	3265.8	4292.11	4224.4	4022.78	4814.7	4954.29	4595.12	4783.65
NP_417450	ELGYLVPQPER	650.848	2	14.7443	626.326	1	y	5	165381	103458	44895	238279	93553.8	73909.3	43549.9	130143	71964	83825.7	59552	79600.5	71365.9	71589.4	68469.7	76029.2	99990.2	69828.6
NP_417450	ELGYLVPQPER	650.848	2	14.7443	401.214	1	y	3	18304.2	13081.5	3375.54	24939.4	12915	9631.25	8324.59	14045.9	6013.08	6757.73	4334.22	6798.07	3916.16	3609.59	4048.56	5418.84	5851.04	4488.11
NP_417450	ELGYLVPQPER	650.848	2	14.7443	463.219	1	b	4	13353.6	8814.28	3359.51	20863.5	7515.37	6412.55	7055.25	9357.14	5223.95	7873.98	4433.48	5842.03	3747.37	6327.41	4544.67	7180.68	6511.4	5360.57
NP_417450	ELGYLVPQPER	650.848	2	14.7443	300.155	1	b	3	17109.4	12182.5	N/A	24806.7	13915.3	5670.36	N/A	13157.2	6377.57	N/A	3483.34	4961.2	2228.06	1891.74	4062.9	2023.92	N/A	1418.35
NP_417450	ELGYLVPQPER	650.848	2	14.7443	576.303	1	b	5	10118.9	10152.9	2810.33	16325	7269.92	4633.97	3113.82	11437.5	6969.25	4175.43	4351.54	4096.66	N/A	4340.39	5049.36	N/A	8305.61	4483.65
NP_417450	HYTAADGSEISLHGR	538.594	3	7.11753	569.315	1	y	5	19119.5	12411.2	6786.73	27531	11832.7	7311.59	5695.14	11881	7486.4	9239.44	4990.75	8559.9	9906.33	9004.05	8078.54	10387.5	10205.1	6746.9
NP_417450	HYTAADGSEISLHGR	538.594	3	7.11753	682.399	1	y	6	8179.9	5577.11	1576.05	12196.7	4824.34	2754.87	2157.87	5386.24	3905.79	3597.12	1796.01	4493.58	4685.64	4714.86	5170.23	4957.8	5236.54	2856.09
NP_417450	HYTAADGSEISLHGR	538.594	3	7.11753	932.375	1	b	9	5839.05	4818.71	1706.57	7929.14	3128.78	3671.54	1508.59	5102.84	3362.73	3516.02	2354.72	3903.76	4396.65	3910.87	3939.66	4581.58	4886.81	3132.57
NP_417450	HYTAADGSEISLHGR	538.594	3	7.11753	659.278	1	b	6	N/A	N/A	1629.83	N/A	N/A	N/A	N/A	N/A	N/A	N/A	N/A	N/A	N/A	N/A	N/A	N/A	N/A	N/A
NP_417450	HYTAADGSEISLHGR	538.594	3	7.11753	716.3	1	b	7	5620.85	2597.79	N/A	9817.82	2717.02	N/A	4206.1	4561.68	N/A	3685.41	N/A	3690.73	4769.56	N/A	N/A	4339.46	N/A	N/A
NP_417450	HYTAADGSEISLHGR	538.594	3	7.11753	811.442	1	y	7	3594.05	3306.77	2107.91	6063.6	2624.79	1785.04	1600.26	3308.29	2872.58	2294.33	N/A	2757.43	3882.25	2799.85	3234.55	3508.52	3306.06	N/A
NP_417450	HYTAADGSEISLHGR	538.594	3	7.11753	803.332	1	b	8	N/A	3466.55	N/A	3952.71	N/A	1249.33	N/A	9072.15	N/A	2321.43	N/A	2273.52	N/A	N/A	N/A	N/A	5675.01	N/A
NP_417450	HYTAADGSEISLHGR	538.594	3	7.11753	1070.52	1	y	10	1429.77	854.363	446.146	1586.39	519.457	559.909	383.965	797.685	731.882	650.625	384.546	697.274	782.362	814.967	571.313	706.029	738.715	628.442
NP_417450	HYTAADGSEISLHGR	538.594	3	7.11753	955.495	1	y	9	2060.68	1123.73	373.559	2444.54	1352.74	1016.97	571.798	1645.55	672.005	790.977	379.354	784.833	N/A	1240.18	1162.44	1386.52	1301.73	502.866
NP_417450	HYTAADGSEISLHGR	538.594	3	7.11753	657.326	2	y	13	4660.54	2716.85	1781.53	7262.83	3202.59	2003.9	4373.27	3940.09	3201.85	4575.09	2771.59	3362.71	5094.14	3118.25	3082.04	4918.46	3474.43	2229.05
NP_418407	AFDQIDNAPEEK	688.82	2	8.16322	802.358	1	y	7	256932	287866	181047	522845	273001	199834	263903	226326	199341	251787	231979	355913	224657	266262	264365	338183	357608	269903
NP_418407	AFDQIDNAPEEK	688.82	2	8.16322	915.442	1	y	8	183063	181721	116554	324855	170035	128271	216685	209060	136571	180633	158023	234053	182127	201138	182735	286564	267506	198663
NP_418407	AFDQIDNAPEEK	688.82	2	8.16322	1158.53	1	y	10	134741	133179	77632.2	219866	125958	93841.8	146962	146415	96396.1	136747	128404	158094	145105	142709	137440	201969	166329	159726
NP_418407	AFDQIDNAPEEK	688.82	2	8.16322	1043.5	1	y	9	58151.7	54488.1	31214.5	97976.4	51812.3	40192	58716.6	75120.4	42761.1	59640.6	51417.1	61015.5	58675.7	58647.5	63709.2	87090.2	76875.1	65860.4
NP_418407	AFDQIDNAPEEK	688.82	2	8.16322	875.389	1	b	8	70017.8	71050.9	36954.4	119118	64276.1	51985.2	68523.8	69709.7	50612.2	66270.9	62325.1	86121.7	60388.3	71777.2	70018.4	97997.4	89844	71886.9
NP_418407	AFDQIDNAPEEK	688.82	2	8.16322	1230.53	1	b	11	9368.43	10148.5	5070.54	14569.4	9700.24	6388.76	10378.7	10926.5	6983.31	8267.38	8240.06	10615.4	8013.04	9752.69	9658.67	13391.2	11116.8	10535.4
NP_418407	AFDQIDNAPEEK	688.82	2	8.16322	1101.48	1	b	10	6053.86	5785.72	3089.81	7730.15	5581.72	4813.92	6412.29	7931.82	4765.85	5413.61	5546.19	7037.41	5056.7	5938.77	6712.94	8624.26	8116.42	9180.75
NP_418407	AFDQIDNAPEEK	688.82	2	8.16322	502.251	1	y	4	427339	429476	264924	903343	451318	332103	289530	221504	202020	247122	253996	395504	126278	165479	180186	173400	238207	159218
NP_418407	AFDQIDNAPEEK	688.82	2	8.16322	804.352	1	b	7	72038.4	67989.5	35541.9	107339	66533.5	52927.6	73826.4	82837.6	51360.9	68034.2	58502.3	76562	59724.8	65500.3	67241.4	92539.7	90138.2	76630.9
NP_418407	AFDQIDNAPEEK	688.82	2	8.16322	334.14	1	b	3	143947	115352	54592.9	206847	123718	83789.2	92296.7	91843	44180.9	50962.1	54282.9	76867.4	29918.4	29380.3	36144.7	30207.8	38793.3	28194.2
NP_418407	ALEGDAEWEAK	609.785	2	8.61779	1034.44	1	y	9	327686	302223	209320	468357	277320	189561	365604	425013	299560	327781	323567	327235	343474	340626	283259	419542	425350	293493
NP_418407	ALEGDAEWEAK	609.785	2	8.61779	905.4	1	y	8	330766	265927	178361	457357	228190	177699	332294	377177	275241	310473	280399	292348	293672	300692	217880	349032	384488	241477
NP_418407	ALEGDAEWEAK	609.785	2	8.61779	733.351	1	y	6	154623	129665	66649	201085	99929.6	90568.6	152622	189007	105710	134067	120854	134491	127637	111766	107154	161298	146456	92964.8
NP_418407	ALEGDAEWEAK	609.785	2	8.61779	662.314	1	y	5	116590	92573	45111.7	152795	80456.5	60461.5	99742.7	121831	72548.4	90018.7	75946.7	89325.3	69387.5	66538.4	62073.2	86508.8	92083.3	56782.8
NP_418407	ALEGDAEWEAK	609.785	2	8.61779	848.379	1	y	7	77821.1	66982.9	34435.7	104908	54232.9	42119.2	74334.4	98298.1	56733	68232.9	62921.3	69324.8	62959.7	60138.5	57327.4	78751	83403.8	56649.5
NP_418407	ALEGDAEWEAK	609.785	2	8.61779	686.299	1	b	7	36437.7	27942.6	13770.5	54137.8	22006.9	17762.3	42107	42602.1	25811.6	36138.1	24348.7	32874.3	30428.2	25736.1	20344.1	38627.9	33690.3	20199.5
NP_418407	ALEGDAEWEAK	609.785	2	8.61779	1001.42	1	b	9	19240.5	14367.4	7872.55	25103	12781.3	11149.8	18439.6	19032	13175.6	14857.5	13511	14561.7	18795.9	14842.2	12869.9	18849.1	17462.1	11260.9
NP_418407	ALEGDAEWEAK	609.785	2	8.61779	1147.53	1	y	10	5304	4733.08	2538.26	8592.79	3329.92	2921.49	4829.13	5674.03	4096.24	4855.18	4723.73	6784.16	5342.68	4567.08	5995.4	5395.34	6395.51	4468.09
NP_418407	ALEGDAEWEAK	609.785	2	8.61779	872.379	1	b	8	12934.7	11763.1	5170.63	15739.3	8191.24	6491.12	12921.5	15468.6	8692.47	10802.3	8748.33	10817.2	12064	9056.24	10268	12994.5	15653.7	9451.88
NP_418407	ALEGDAEWEAK	609.785	2	8.61779	533.272	1	y	4	218031	181359	91163.8	291740	140275	118700	167200	181048	122029	135779	135676	146001	99535.5	95523.9	81998.7	118453	138359	75830.1
NP_418407	AGENVGVLLR	514.298	2	12.6026	557.377	1	y	5	722731	700868	N/A	1.47238e+06	212.777	171737	551258	502146	361443	332987	318528	577434	235431	259769	122758	232307	499975	190366
NP_418407	AGENVGVLLR	514.298	2	12.6026	656.445	1	y	6	289889	257543	N/A	481391	N/A	102779	254316	283812	170360	190259	155282	231532	189394	178827	169775	224324	277991	159311
NP_418407	AGENVGVLLR	514.298	2	12.6026	770.488	1	y	7	328291	307228	N/A	570526	N/A	114198	307837	350016	227580	255518	211219	312758	254726	255822	239549	316022	393086	237842
NP_418407	AGENVGVLLR	514.298	2	12.6026	956.552	1	y	9	52885	44304.7	146.635	81052	185.49	22105.5	46945.7	61223.6	31521.7	41177.7	34604.8	46399.4	44108.1	47919.6	43247.1	62736	60569.8	41235.5
NP_418407	AGENVGVLLR	514.298	2	12.6026	899.531	1	y	8	53059.5	43788.9	N/A	77376.2	N/A	17082.6	45927.2	60912.3	32420.4	43449.3	34422.8	48102.8	45614.1	41935.2	43890.1	59738.3	55777.1	40319
NP_418407	AGENVGVLLR	514.298	2	12.6026	528.241	1	b	6	25259.5	25435.6	N/A	40536.4	5966.98	11135.2	23235.1	26568.9	13799.8	17159.7	15341.8	21608.2	14418.6	14907.1	11773	14806.6	19574.5	11531.6
NP_418407	AGENVGVLLR	514.298	2	12.6026	627.31	1	b	7	53602.2	49155.8	N/A	96759.9	N/A	20469.1	49357	61169.7	31188.1	38658.6	32749	44665.3	39401.8	35959.5	35382	45233.4	50771.3	31307.7
NP_418407	AGENVGVLLR	514.298	2	12.6026	740.394	1	b	8	22627.9	21390.9	1551.86	40859.3	N/A	10954.4	22875.4	27933	16001.6	17136.7	13791.3	22670	19054.2	21270.9	17555	25084.7	27605.1	16724.8
NP_418407	AGENVGVLLR	514.298	2	12.6026	401.287	1	y	3	344820	298061	112.563	502098	N/A	126963	223966	228967	120595	143744	128709	196587	88738.4	78157.6	85438.2	86416.9	115471	67404.4
NP_418407	AGENVGVLLR	514.298	2	12.6026	853.478	1	b	9	22905.8	21289.7	N/A	42522.2	448.847	7940.09	24481.9	28167.1	15805.9	20598	14033	20137.6	18802.1	18643.5	19774.9	27758.8	28155.3	17876.4
NP_418407	VGEEVEIVGIK	586.332	2	15.135	658.413	1	y	6	429685	352730	182422	632455	381184	213429	406978	426797	272248	295850	238569	328479	268223	290067	260025	316360	432938	230308
NP_418407	VGEEVEIVGIK	586.332	2	15.135	757.482	1	y	7	366286	310142	165741	538860	321715	190960	362286	397045	259798	276682	236450	320094	266835	295275	268578	345491	425031	256518
NP_418407	VGEEVEIVGIK	586.332	2	15.135	1072.59	1	y	10	384985	339982	200686	586409	353671	208116	440828	492625	321848	360905	300861	378137	397888	406043	390689	515217	546781	383821
NP_418407	VGEEVEIVGIK	586.332	2	15.135	886.524	1	y	8	308130	260824	140161	463320	272652	168824	321311	354670	235176	258475	217695	279134	273141	286036	273098	348577	417354	258689
NP_418407	VGEEVEIVGIK	586.332	2	15.135	1015.57	1	y	9	155295	134856	64520.2	232549	131857	82482.1	166562	205769	117726	133037	116691	145692	147207	150016	150276	199190	200929	143747
NP_418407	VGEEVEIVGIK	586.332	2	15.135	756.377	1	b	7	69773.5	62291.4	27714.4	110464	64182.7	39394	72045.1	97849.2	50173.7	53044.9	48536.1	65378.4	57305.5	63493.9	57870.6	67902.2	85137.4	51760
NP_418407	VGEEVEIVGIK	586.332	2	15.135	643.293	1	b	6	54377.9	41887.5	20208	71837.4	40312.5	25523.1	46629.1	62274.9	30775.4	35870.8	29838.9	37109.2	33725.1	34641.9	32368.9	45481.6	51802.4	29009.8
NP_418407	VGEEVEIVGIK	586.332	2	15.135	855.446	1	b	8	41369.7	37846.6	18531.5	59515.1	33657.3	21917.7	46223.4	50984.9	29645.7	34289.4	33764.7	38714.9	36403.2	37069.9	38467	49010.3	53098.8	34486.9
NP_418407	VGEEVEIVGIK	586.332	2	15.135	1025.55	1	b	10	33525.3	28296.9	13462.5	48209.7	28344.9	18286.2	34320.4	42884.1	24687.8	29204	25408.9	30707.3	30974.3	31167.6	33096.5	41505.3	43287	29603.5
NP_418407	VGEEVEIVGIK	586.332	2	15.135	912.467	1	b	9	19236.5	17969.3	9224.86	29289.4	16372.9	12031.2	21744.3	26660.5	16183	18629.5	16533	20175.4	18984.1	19820.7	19418.8	24968.2	25879.4	18690.4
NP_418407	ALEGDAEW[2Ox]EAK	625.78	2	7.5196	937.39	1	y	8	N/A	N/A	2660.71	2290.8	6244.24	N/A	6286.19	3640.43	4131.52	N/A	2806.23	6189.45	2205.59	N/A	2487.55	3484.4	N/A	N/A
NP_418407	ALEGDAEW[2Ox]EAK	625.78	2	7.5196	1066.43	1	y	9	N/A	195.941	2522.86	635.034	887.933	N/A	427.182	571.08	N/A	275.253	N/A	1715.01	999.424	N/A	N/A	797.115	164.193	N/A
NP_418407	ALEGDAEW[2Ox]EAK	625.78	2	7.5196	765.341	1	y	6	N/A	918.154	201.696	4768.82	1382.82	430.395	2295.18	2861.5	1171.21	1488.36	1434.04	1656.52	5622.35	1735.65	1333.98	4012.34	1056.64	1332.41
NP_418407	ALEGDAEW[2Ox]EAK	625.78	2	7.5196	694.304	1	y	5	N/A	N/A	2150.63	N/A	810.485	N/A	927.82	651.079	11270.9	10488.1	N/A	534.737	934.419	13473.3	N/A	1197.88	15020.5	13830.4
NP_418407	ALEGDAEW[2Ox]EAK	625.78	2	7.5196	880.368	1	y	7	N/A	N/A	1091.7	3037.91	2515.77	3524.8	N/A	3124.93	N/A	N/A	N/A	2852.41	10673.7	N/A	831.524	4223.95	N/A	N/A
NP_418407	ALEGDAEW[2Ox]EAK	625.78	2	7.5196	686.299	1	b	7	N/A	4156.41	N/A	10218.6	N/A	3662.79	N/A	N/A	11213.7	14989.8	N/A	N/A	11181.8	16795.1	N/A	N/A	16407.6	20568.1
NP_418407	ALEGDAEW[2Ox]EAK	625.78	2	7.5196	565.262	1	y	4	N/A	N/A	N/A	N/A	N/A	N/A	N/A	N/A	23968.6	18102	N/A	N/A	6513.58	35875.5	963.584	N/A	20519.6	24106.6
NP_418407	ALEGDAEW[2Ox]EAK	625.78	2	7.5196	347.192	1	y	3	N/A	N/A	2254.37	N/A	N/A	N/A	1022.44	N/A	N/A	N/A	N/A	2053.2	596.122	N/A	N/A	979.591	N/A	N/A
NP_418407	ALEGDAEW[2Ox]EAK	625.78	2	7.5196	616.775	2	b	11	8344.54	N/A	N/A	1105	N/A	N/A	641.059	N/A	N/A	16046.6	N/A	N/A	N/A	19835.5	N/A	N/A	N/A	N/A
NP_418407	ALEGDAEW[2Ox]EAK	625.78	2	7.5196	314.171	1	b	3	N/A	952.004	3253.88	1081.65	N/A	1341.77	N/A	5049.87	455.951	N/A	N/A	N/A	1869.48	N/A	N/A	2852.69	N/A	N/A
NP_418679	TAISDLEVENR	623.817	2	10.5207	961.458	1	y	8	25670.8	12799.7	8239.73	32375.1	14316.5	8647.17	26468.8	22884.7	11119.1	24550	13432.5	15508.3	19233.1	15244.1	18859	22875.8	19669.4	17865.7
NP_418679	TAISDLEVENR	623.817	2	10.5207	759.399	1	y	6	9566.85	7037.41	2388.9	14036.5	7634.99	3864.81	12201.5	9303.62	3701.98	7662.54	5822.68	7415.94	6736.17	6369.69	5792.05	9112.32	8597.84	6409.67
NP_418679	TAISDLEVENR	623.817	2	10.5207	874.427	1	y	7	6364.34	3971.82	1853.67	8977.06	3363.95	3151.18	8801.57	5136.3	5300.23	6604.92	2965.78	4795.09	4972.75	3086.55	3633.43	5764.54	4674.03	4114.17
NP_418679	TAISDLEVENR	623.817	2	10.5207	646.316	1	y	5	9729.74	6807.47	2578.51	13683.6	2626.11	2611.03	10532.9	6776.37	5900.57	9117.54	4644.62	6620.5	4795.42	4647.17	5547.95	8075.9	8226.25	7227.22
NP_418679	TAISDLEVENR	623.817	2	10.5207	1074.54	1	y	9	7926.48	5550.73	2277.71	10090.8	3760.55	3129.16	8469.55	7493.4	3382.18	5780.98	4336.28	5901.81	6452.59	4907.28	5138.52	7034.05	6122.53	6443.19
NP_418679	TAISDLEVENR	623.817	2	10.5207	1145.58	1	y	10	217.087	484.272	113.614	477.272	154.463	244.588	465.331	N/A	363.641	N/A	N/A	N/A	N/A	N/A	331.782	705.238	N/A	N/A
NP_418679	TAISDLEVENR	623.817	2	10.5207	730.362	1	b	7	N/A	N/A	N/A	N/A	N/A	N/A	N/A	N/A	N/A	N/A	830.833	914.971	1391.34	N/A	N/A	1381.49	N/A	918.841
NP_418679	TAISDLEVENR	623.817	2	10.5207	829.43	1	b	8	507.601	958.925	N/A	1374.98	717.499	441.878	474.797	341.888	480.545	815.902	152.695	477.469	311.383	N/A	249.058	918.217	565.124	N/A
NP_418679	TAISDLEVENR	623.817	2	10.5207	958.473	1	b	9	N/A	681.366	626.831	1502.5	N/A	388.766	408.522	804.619	N/A	N/A	N/A	978.988	1033.56	586.831	295.721	N/A	150.209	N/A
NP_418679	TAISDLEVENR	623.817	2	10.5207	1072.52	1	b	10	N/A	N/A	N/A	N/A	N/A	216.734	91.9156	224.865	356.7	N/A	N/A	991.671	N/A	697.228	488.277	N/A	N/A	279.512
NP_418679	ITPAHDFNDYEVGK	535.923	3	9.22375	696.315	2	y	12	25131.7	13123.4	7610.04	37052.5	13597.9	10459.1	24345.3	N/A	10903.9	20583.3	12046.1	16271.2	25158.4	17089.5	20707.5	32035.5	20635	16880.9
NP_418679	ITPAHDFNDYEVGK	535.923	3	9.22375	612.27	2	y	10	2656.7	2627.86	1395.67	5251.52	1663.95	2064.68	3687.1	N/A	1596.28	2515	880.152	1728.26	2436.97	2073.64	2417.93	3980.15	2210.94	1420.57
NP_418679	ITPAHDFNDYEVGK	535.923	3	9.22375	1086.47	1	y	9	1424.17	888.369	655.755	1334.07	609.97	592.775	1824.29	N/A	812.88	1450.17	815.872	1089.77	1324.31	830.01	1116.79	1561.36	1136.46	1356.34
NP_418679	ITPAHDFNDYEVGK	535.923	3	9.22375	595.309	1	y	5	2628.09	N/A	2943.92	N/A	2560.19	1648.95	2995.85	N/A	1267.29	1122.35	1879.34	N/A	1297.91	N/A	1696.91	N/A	1669.3	N/A
NP_418679	ITPAHDFNDYEVGK	535.923	3	9.22375	746.839	2	y	13	1999.17	965.747	472.111	3482.31	979.642	533.529	2018.11	N/A	778.647	1695.52	956.17	1095.77	1174.05	977.491	734.325	1434.37	1490.98	1513.3
NP_418679	ITPAHDFNDYEVGK	535.923	3	9.22375	971.447	1	y	8	1819.09	N/A	670.707	3105.67	1209.55	838.071	1401.26	N/A	1163.65	1448.02	625.245	975.004	1417.04	1750.24	1230.92	2535.06	1223.27	1281.06
NP_418679	ITPAHDFNDYEVGK	535.923	3	9.22375	710.336	1	y	6	4612.19	N/A	2327.53	3119.12	4502.55	N/A	N/A	2919.46	N/A	N/A	2587.8	1167.09	2509.69	N/A	529.091	3294.9	N/A	1401.94
NP_418679	ITPAHDFNDYEVGK	535.923	3	9.22375	647.789	2	y	11	1009.6	479.416	110.649	1487.29	130.436	141.52	684.88	N/A	316.066	452.875	227.413	828.681	555.1	741.414	763.802	326.234	N/A	895.997
NP_418679	ITPAHDFNDYEVGK	535.923	3	9.22375	1223.53	1	y	10	415.43	299.568	124.571	445.724	269.304	112.563	289.515	N/A	174.738	301.821	132.255	181.356	343.236	212.34	177.722	302.116	369.719	190.365
NP_418679	ITPAHDFNDYEVGK	535.923	3	9.22375	824.379	1	y	7	3133.81	2059.29	1393.23	3574.28	3551.59	1045.74	2801.73	4822.9	3192.49	2057.48	1172.21	1241.76	3315.18	4149.25	1878.09	4643.68	3575.48	2487.99
NP_418679	FTMDEGLSNAVK	656.316	2	14.593	932.468	1	y	9	8755.93	5684.94	1077.48	12288.4	5200.33	2757.09	9441.08	7955.85	4411.99	6214.33	5271.59	6997.01	7237.53	5934.88	7615.08	10450.1	9564.69	6608.89
NP_418679	FTMDEGLSNAVK	656.316	2	14.593	1063.51	1	y	10	8292.66	5157.86	724.264	13072	3449.45	3238.79	10154.5	9933.65	4954.91	8233.76	4562.34	6136.36	7833.64	6534.56	8204.2	11252.9	9163.13	6571.94
NP_418679	FTMDEGLSNAVK	656.316	2	14.593	688.399	1	y	7	7031.68	4164.5	1342.23	13087.9	3999.57	2199.39	6835.39	7111.06	3474.79	5932.4	3841.59	5606.73	5891.18	4657	3560.39	6934.18	5742.31	3552.91
NP_418679	FTMDEGLSNAVK	656.316	2	14.593	817.441	1	y	8	5335.16	2869.01	N/A	8354.05	1617.03	2095.15	5178.11	4111.08	3228.54	4584.65	1953.18	3409.81	3859.78	4132.26	4889.07	4992.88	5099.13	3026.13
NP_418679	FTMDEGLSNAVK	656.316	2	14.593	1164.56	1	y	11	2692	1488.06	489.857	2939.33	1556	919.671	2224.13	2448.18	1440.29	2019.69	1466.75	1408.84	2160.1	1602.7	1812.39	1979.81	1658.42	1651.09
NP_418679	FTMDEGLSNAVK	656.316	2	14.593	794.339	1	b	7	N/A	N/A	N/A	N/A	N/A	162.292	724.867	N/A	N/A	N/A	141.179	919.146	N/A	N/A	N/A	1420.25	N/A	548.067
NP_418679	FTMDEGLSNAVK	656.316	2	14.593	1165.52	1	b	11	1054.35	1085.08	329.501	2104.34	424.39	478.776	1812.84	1043.64	616.926	934.015	873.615	780.723	696.406	909.004	1055.77	1410.69	438.393	1131.56
NP_418679	FTMDEGLSNAVK	656.316	2	14.593	681.255	1	b	6	N/A	62.9113	N/A	397.992	N/A	327.473	229.175	216.546	103.548	609.276	115.686	N/A	124.432	140.844	329.966	238.09	145.057	683.39
NP_418679	FTMDEGLSNAVK	656.316	2	14.593	1066.45	1	b	10	N/A	N/A	N/A	641.388	110.798	425.683	795.585	N/A	416.385	284.987	833.553	627.138	N/A	404.392	385.709	718.54	N/A	1080.55
NP_418679	FTMDEGLSNAVK	656.316	2	14.593	881.371	1	b	8	N/A	200.857	N/A	335.772	N/A	N/A	311.31	613.797	N/A	N/A	N/A	654.31	280.237	N/A	N/A	629.681	471.047	N/A
NP_418679	LANEGFVAR	488.764	2	7.9109	549.314	1	y	5	21900.8	6645.42	6730.61	26099.2	7195.59	N/A	16361.9	13858.3	4601.14	10095	8120.92	12107.5	8722.25	9144.97	10016.2	11203.3	N/A	N/A
NP_418679	LANEGFVAR	488.764	2	7.9109	792.4	1	y	7	14779.5	13935.6	7297.21	30211.4	7400.92	5059.01	14027.9	12150	6790.74	14415.6	10435.7	11776.6	11347.1	13642.5	11982.9	18381.4	N/A	N/A
NP_418679	LANEGFVAR	488.764	2	7.9109	863.437	1	y	8	7618.24	4073.77	2735.03	9119.42	3221.36	3148.97	7795.97	6436.85	3020.91	6140.76	3920.99	4879.43	5825.2	5009.34	4735.12	6608.89	N/A	N/A
NP_418679	LANEGFVAR	488.764	2	7.9109	678.357	1	y	6	6074.22	4698.37	1374.88	7882.38	2483.23	N/A	4369.24	3190.47	3368.41	2974.48	2417.59	4448.39	3490.57	2508.24	3936.83	4595.11	N/A	N/A
NP_418679	LANEGFVAR	488.764	2	7.9109	802.409	1	b	8	N/A	N/A	615.886	N/A	N/A	N/A	N/A	N/A	N/A	N/A	N/A	N/A	N/A	N/A	N/A	N/A	N/A	N/A
NP_418679	LANEGFVAR	488.764	2	7.9109	345.224	1	y	3	4359.47	N/A	2441.84	6720.98	4287.77	2617.41	4053.54	N/A	N/A	N/A	N/A	N/A	N/A	N/A	N/A	N/A	6098.23	4629.67
NP_418679	LANEGFVAR	488.764	2	7.9109	299.171	1	b	3	11726.4	6662.84	3249.66	9090.79	N/A	N/A	10795.6	7042.92	5036.6	6665.88	6345.47	6928.08	15258.9	8873.44	7285.23	9144.65	N/A	N/A
NP_418679	LANEGFVAR	488.764	2	7.9109	396.704	2	y	7	2313.41	1047.21	648.38	2765.53	N/A	N/A	974.892	543.603	920.572	1052.14	581.55	317.275	N/A	276.633	637.196	951.166	N/A	N/A
NP_418679	LANEGFVAR	488.764	2	7.9109	246.156	1	y	2	N/A	N/A	34516.7	N/A	43621.5	43064.8	N/A	N/A	N/A	N/A	N/A	N/A	N/A	N/A	N/A	N/A	112015	91916.6
NP_418679	LANEGFVAR	488.764	2	7.9109	114.091	1	b	1	N/A	N/A	N/A	N/A	1451.87	1127.56	N/A	N/A	112.546	327.182	N/A	N/A	N/A	N/A	N/A	N/A	388.002	453.861
NP_418679	LGNSVDWER	538.262	2	8.61982	962.433	1	y	8	4387.98	2526.86	N/A	9171.28	N/A	N/A	3509.48	3918.09	1062.98	2823.31	2162.75	3680.19	3962.99	2372.91	3409.86	N/A	4132.14	3317.38
NP_418679	LGNSVDWER	538.262	2	8.61982	605.268	1	y	4	6217.71	3009.5	4309.52	10674.6	N/A	590.414	5093.25	4744.42	N/A	3030.66	2533.6	4285.46	3744.57	1920.31	3525.27	N/A	3796.54	1549.67
NP_418679	LGNSVDWER	538.262	2	8.61982	791.368	1	y	6	4982.19	4465.99	N/A	6430.57	20602.1	N/A	4540.37	5284.44	14033.7	1734.4	3191.36	4261.05	2983.87	N/A	6811.11	9388.77	4438.81	3994.62
NP_418679	LGNSVDWER	538.262	2	8.61982	905.411	1	y	7	2041	1935.7	N/A	4588.04	4825.67	859.947	3203.29	3885.48	4799.62	1218.1	3037.92	3432.53	1592.99	N/A	2814.65	3817.95	3480.99	2587.79
NP_418679	LGNSVDWER	538.262	2	8.61982	704.336	1	y	5	4590.7	N/A	N/A	7108.71	4073.56	2447.33	3507.44	4860.09	1868.3	2415.61	2440.42	4971.49	4105.03	N/A	3131.01	3022.45	4907.98	2712.35
NP_418679	LGNSVDWER	538.262	2	8.61982	586.283	1	b	6	N/A	N/A	1013.71	N/A	N/A	N/A	N/A	N/A	N/A	N/A	777.285	N/A	N/A	461.138	N/A	N/A	N/A	N/A
NP_418679	LGNSVDWER	538.262	2	8.61982	772.362	1	b	7	N/A	N/A	N/A	N/A	N/A	N/A	N/A	N/A	N/A	N/A	N/A	N/A	N/A	N/A	N/A	N/A	N/A	708.992
NP_418679	LGNSVDWER	538.262	2	8.61982	490.241	1	y	3	3401.07	N/A	N/A	8207.43	N/A	N/A	5552.54	7745.03	N/A	2755.98	N/A	6985.85	N/A	N/A	3218.98	17348.4	N/A	N/A
NP_418679	LGNSVDWER	538.262	2	8.61982	285.156	1	b	3	N/A	N/A	1089.27	N/A	2197.72	3305.86	N/A	N/A	N/A	N/A	N/A	N/A	645.284	N/A	N/A	N/A	N/A	N/A
NP_418679	LGNSVDWER	538.262	2	8.61982	372.188	1	b	4	N/A	N/A	2822.59	N/A	N/A	3014.86	777.257	N/A	N/A	207.055	N/A	963.777	N/A	N/A	N/A	N/A	N/A	N/A
NP_418188	TIAMGSSDGLR	554.277	2	8.40539	893.415	1	y	9	103797	107404	246.833	175857	95792.3	59541.6	97881.2	197820	90628.6	89122	82314.6	115036	95954	99540.1	151053	169172	139231	100059
NP_418188	TIAMGSSDGLR	554.277	2	8.40539	822.377	1	y	8	31053.4	34025.2	N/A	55977.7	30286.1	19430.6	30808.2	59705.2	28917.3	29656.5	23621.8	31355.6	32380.2	32261.3	42313.4	53511	45695.3	27567.8
NP_418188	TIAMGSSDGLR	554.277	2	8.40539	691.337	1	y	7	49585.1	59147.6	14171.7	93118.5	52208.4	30230.3	49600.1	92879.5	41295.5	43754.4	39411.1	53147	41226.1	48318.7	65147	68874.9	62007.7	38015.3
NP_418188	TIAMGSSDGLR	554.277	2	8.40539	634.316	1	y	6	10645.2	15465.4	2446.34	19252.3	11073.6	10998.9	10386	21243.6	9663.46	13104.6	10590.5	16912.9	8233.5	10198.8	12647.4	14385.2	14327.1	11135.2
NP_418188	TIAMGSSDGLR	554.277	2	8.40539	1006.5	1	y	10	748.898	908.619	N/A	1169.98	468.476	376.425	N/A	1787.99	560.967	739.312	388.993	538.905	493.132	649.791	1071.7	1268.97	1468.71	616.182
NP_418188	TIAMGSSDGLR	554.277	2	8.40539	345.224	1	y	3	26623.3	29694.1	6990.96	47961.2	24083.4	16035.1	18873.2	34400.6	12619.6	14637.5	12338.2	15420.5	8015.91	6365.91	13833	11857	11179.7	5985.55
NP_418188	TIAMGSSDGLR	554.277	2	8.40539	286.176	1	b	3	31455.2	30154.1	2345.95	51235.4	25350.3	16509.3	16890.1	26659.9	11255.7	10984.6	7968.27	13721.9	5036.02	3956.13	8446.28	6616.08	7058	3268.19
NP_418188	TIAMGSSDGLR	554.277	2	8.40539	547.283	1	y	5	N/A	11689.9	1685.19	13153.4	8836.72	N/A	N/A	16005.6	6490.43	5602.29	N/A	9277.72	N/A	8090.61	7639.61	12687.9	9112.15	7425.27
NP_418188	TIAMGSSDGLR	554.277	2	8.40539	460.251	1	y	4	4812.16	6254.71	2525.44	9615.51	5263.16	2931.78	2842.88	7617.69	2668.17	2504.76	1989.74	4617.1	2359.11	3530.99	2512.12	4959.19	4595.11	2279.98
NP_418188	TIAMGSSDGLR	554.277	2	8.40539	447.211	2	y	9	N/A	6677.84	N/A	12229	5372.31	3141.24	N/A	10176.8	3082.82	9104.32	7677.46	6277.14	N/A	N/A	8446.64	N/A	N/A	5751.48
NP_418188	VALTGLTMAEK	567.315	2	14.7742	749.386	1	y	7	71903.8	76060.3	18256	115674	60535.6	37840.3	53313.2	120831	57604.2	53860.2	43998.9	65000.4	59387.6	64914.2	79540.1	91594	91374	54213.5
NP_418188	VALTGLTMAEK	567.315	2	14.7742	850.434	1	y	8	71704	82148.8	17711.7	120285	64122.4	39435.4	78740.5	128117	64444.9	61932.2	45961.7	71079.8	62656.6	77678.4	96231	111982	108925	61124.5
NP_418188	VALTGLTMAEK	567.315	2	14.7742	963.518	1	y	9	108987	84863.9	16269.1	182598	80780.1	45681.4	118595	191027	93680.2	90635.9	83278.8	110667	96493.9	130728	141402	120374	136139	95533.5
NP_418188	VALTGLTMAEK	567.315	2	14.7742	579.281	1	y	5	19488.3	22329	4852.5	37390.1	19519.6	11430.7	21325.6	35321.2	14361.6	16429.8	13323.5	19071.7	14743.7	18490.9	20194.6	23927.1	25571.9	13209.6
NP_418188	VALTGLTMAEK	567.315	2	14.7742	1034.56	1	y	10	16166.1	16834	3887.05	25871.5	14902.3	9252.43	16058.5	32528.6	14662.7	13716.6	11466.3	17169.5	15637.5	18354.7	21496.5	25024.4	22449.5	15182.8
NP_418188	VALTGLTMAEK	567.315	2	14.7742	692.365	1	y	6	9869.14	16644.8	1793.03	18676.4	11742.3	5203.2	11079.4	21333.1	11218.1	10990.5	10345.8	12433.8	7736.11	14102.9	14447.2	14460.4	17383.7	10630.8
NP_418188	VALTGLTMAEK	567.315	2	14.7742	656.398	1	b	7	1389.27	1747.95	160.858	3936	N/A	637.109	796.858	2607.44	1071.05	1241.67	N/A	952.262	1864.46	1429.46	1154.4	2225.14	2537	702.698
NP_418188	VALTGLTMAEK	567.315	2	14.7742	787.438	1	b	8	3426.64	5955.16	1543.8	3809.01	5083.18	N/A	438.362	7265.47	2782.14	1783.42	7446.65	6321.54	3930.52	7161.62	7857.52	1905.01	11485.8	8263.55
NP_418188	VALTGLTMAEK	567.315	2	14.7742	347.192	1	y	3	15281.3	16573.5	2801.12	22937.5	14603.5	9100.53	12179.3	17601	8408.61	7455.71	5541.32	9506.52	4748.96	5972.97	5063.05	7501.87	6484.57	4633.54
NP_418188	VALTGLTMAEK	567.315	2	14.7742	478.233	1	y	4	9929.54	11753.8	3389.77	22450.1	10713	6924.39	11846.5	18812.4	9190.12	8809.18	6552.66	10933.4	5801.12	10902.3	9020.53	8648.13	12730.6	5770.73
NP_418188	VYDALEVQNGNER	753.863	2	8.8289	945.438	1	y	8	46537.7	49048	24263.1	74847.3	41184.8	29889	39706.2	81274	36184.1	31440.3	29248.8	46706	43255.4	33763.9	42873.3	67868.8	55904	39027.9
NP_418188	VYDALEVQNGNER	753.863	2	8.8289	816.396	1	y	7	39559.3	39549.9	17128.3	62164.7	31669.9	23202.5	32370.8	61283.3	24476.1	23997.6	22593.3	37364.7	30778.2	28190.8	30590.9	50678.6	41987.6	31303.3
NP_418188	VYDALEVQNGNER	753.863	2	8.8289	1244.59	1	y	11	21622.6	18969.8	9848.37	31951	15679.2	12935.6	19215.8	34729.5	15008.7	14145	13096.7	20632.7	16691.7	16087.4	18681.6	28476.9	23104.2	16371.7
NP_418188	VYDALEVQNGNER	753.863	2	8.8289	1058.52	1	y	9	19631.8	20637.3	9106.7	31805.7	18140.2	11276.4	17418.2	33545.6	14918.7	15116.2	13400.2	18337	17626.3	16121	19466.4	30622.8	24500.3	16196.5
NP_418188	VYDALEVQNGNER	753.863	2	8.8289	1129.56	1	y	10	11273.4	9989.59	4652.33	18773.7	9426.02	7381.94	8989.14	20488.8	8391.65	8083.27	7760.85	12754.9	10267	10475.5	11685.6	16983.9	13505	10589.9
NP_418188	VYDALEVQNGNER	753.863	2	8.8289	790.398	1	b	7	4720.75	5172.68	1965.45	7269.26	4046.25	2579.39	4172.43	7245.91	2575.88	2918.28	2748.41	4278.51	3436.57	3349.92	3610.98	5972.74	5211.43	3018.66
NP_418188	VYDALEVQNGNER	753.863	2	8.8289	918.457	1	b	8	2065.57	2057.63	921.485	2965.79	2763.67	1305.46	2078.4	3799.14	2579.94	1772.66	1256.36	1732.77	2482.11	1427.58	2710.77	3343.89	2302.95	2012.65
NP_418188	VYDALEVQNGNER	753.863	2	8.8289	1407.65	1	y	12	935.917	1456.37	559.085	1580.16	1108.33	620.313	904.355	2337.84	758.303	921.961	717.445	1256.54	827.813	1402.08	904.166	2039.75	1286.34	1320.17
NP_418188	VYDALEVQNGNER	753.863	2	8.8289	1032.5	1	b	9	1165.98	1756.15	583.422	2041.48	N/A	581.592	1393.53	1947.42	880.999	N/A	1070.65	1412.98	1778.95	N/A	N/A	3111.08	2066.63	2044.4
NP_418188	VYDALEVQNGNER	753.863	2	8.8289	1332.61	1	b	12	308.699	N/A	75.042	225.126	253.732	148.46	353.987	510.618	361.135	351.237	154.901	N/A	351.95	130.037	452.341	374.919	355.194	478.849
NP_418188	DLEHPIEVPVGK	444.91	3	13.5042	838.503	1	y	8	62000.5	59215.1	33270.5	86363.6	56683.9	41125.2	51154.7	78526.6	45036.6	33526.3	40263.5	54526.2	46490.7	47882.8	45531.9	67040.8	60136.1	44512.9
NP_418188	DLEHPIEVPVGK	444.91	3	13.5042	495.22	1	b	4	35626.8	29037.9	15719.2	35794.4	32263.2	23144.2	25727.2	51171.6	27327.6	18528.7	20284.7	32153.3	18261.2	23034.2	25547	20031.9	36064.7	34286.7
NP_418188	DLEHPIEVPVGK	444.91	3	13.5042	834.399	1	b	7	39559.8	40163.3	22077.3	59451.3	33248.9	26855.4	35585.5	57615.2	29581.5	21136.2	28025.8	35386	33948.2	29348.2	31649.5	46143.4	43228.3	30410.6
NP_418188	DLEHPIEVPVGK	444.91	3	13.5042	499.324	1	y	5	19668.4	15685.9	10023.9	29312.4	16017.1	12244.3	13763	20129.2	9896.7	7639.05	8382.2	12282.8	7588.38	9204.94	7981.72	10685.2	10702	6781.99
NP_418188	DLEHPIEVPVGK	444.91	3	13.5042	705.357	1	b	6	16413.1	16456.1	9187.15	25280.3	13675.2	9341.5	12181.4	28656.7	13302.7	9623.44	10567.4	13280.3	10670.4	11127.7	11087.2	14775	16648.7	11946
NP_418188	DLEHPIEVPVGK	444.91	3	13.5042	467.238	2	b	8	N/A	N/A	N/A	N/A	7609.51	4466.3	N/A	N/A	4580.41	N/A	N/A	5759.42	N/A	N/A	N/A	N/A	N/A	N/A
NP_418188	DLEHPIEVPVGK	444.91	3	13.5042	628.366	1	y	6	16660.3	14933.9	7796.71	22161.5	13052.6	10803.2	11668	16268.2	12457.1	8747.87	7751.67	10383	9704.15	9152.83	6716.3	11831.8	10822.3	7806.72
NP_418188	DLEHPIEVPVGK	444.91	3	13.5042	592.273	1	b	5	10708.7	9669.51	3396.62	10978.1	7735.37	6136.44	6346.56	13035.1	5850.41	6452.82	5662.55	9223.2	8166.92	N/A	6708.74	10761.1	9512.08	N/A
NP_418188	DLEHPIEVPVGK	444.91	3	13.5042	552.806	2	y	10	72572	71744.9	39322.2	112660	62951	46968	54249.8	68823.7	43959.7	29581.9	35651.7	50835.6	29605.3	30260.6	30277.7	36650.7	45216.3	23341.7
NP_418188	DLEHPIEVPVGK	444.91	3	13.5042	741.451	1	y	7	5294.06	5267.96	2473.92	6904.85	4034.56	3277.87	5032.26	6029.33	3566.27	2789.63	3352.86	4068.92	3158.49	3623.84	3783.21	5704.74	4782.99	3315.71
NP_418188	QLDPLVVGQEHYDTAR	614.311	3	13.9029	1076.48	1	y	9	34531.7	30917.2	17319.6	47565.5	26043.9	20567.4	31824	48571.6	25150	23224.8	20981	28186.7	26497.4	28296.5	29729.9	40042.7	34414.7	25847.6
NP_418188	QLDPLVVGQEHYDTAR	614.311	3	13.9029	742.878	2	y	13	27485.1	23729.7	13048.8	44293.1	21372	14170.7	23267.3	30596.1	19604.2	15898.4	15312.7	22980.4	15610.3	19468.3	17550.9	23329.9	27423.8	15356.7
NP_418188	QLDPLVVGQEHYDTAR	614.311	3	13.9029	762.353	1	y	6	41218.8	34645.6	12873.2	42905.4	28495.6	13571.9	28255.2	32678.5	19274	14604.1	14076.2	19095.8	18702.7	18487.3	20708.9	45514.8	26924.8	15289
NP_418188	QLDPLVVGQEHYDTAR	614.311	3	13.9029	625.294	1	y	5	29995.4	27264.1	13777.3	48990.3	26233.5	16626.7	26962	40047.7	20125.4	20323.3	22534.4	32320.7	23600	23675.5	20584.3	26989.6	28959.7	18133
NP_418188	QLDPLVVGQEHYDTAR	614.311	3	13.9029	1175.54	1	y	10	26359.8	22330.9	13273.1	35076.6	17932.1	15755.1	22205.9	32624.8	18696.6	14476.1	15700.2	20171.4	18891.2	20200.1	21947.9	28396.2	21409.4	17420.5
NP_418188	QLDPLVVGQEHYDTAR	614.311	3	13.9029	637.81	2	y	11	20544.4	20902.8	11793.6	34464.6	18469.5	12504.4	21192.2	24794.6	16689.3	13799.3	11149.2	20632	12512.9	12537.3	13112.3	14360.7	17631.3	10738.8
NP_418188	QLDPLVVGQEHYDTAR	614.311	3	13.9029	891.395	1	y	7	14525.5	13470.4	8779.2	18648	12324.3	9327.93	13076.7	19739.6	8919.97	8327.73	9460.99	9950.71	10207.7	11166.2	12181.2	17082.8	14591	10793
NP_418188	QLDPLVVGQEHYDTAR	614.311	3	13.9029	800.392	2	y	14	19639.4	17290.7	8687.64	29255.5	14020.1	11281.2	16502.2	24071.7	14430	11585.2	11065.8	17041.5	12746	13743.8	14574.7	18726.3	19542.8	12749
NP_418188	QLDPLVVGQEHYDTAR	614.311	3	13.9029	1274.61	1	y	11	6224.77	8190.78	3160.75	9556.67	6140.27	4998.52	5142.15	9585.99	6852.33	5215.07	4265.73	5913.76	5884.38	5696.29	6140.95	8224.92	6657.27	5648.69
NP_418188	QLDPLVVGQEHYDTAR	614.311	3	13.9029	694.352	2	y	12	7963.77	8415.16	N/A	14293.2	8144.93	4667.27	9374.93	8596.14	7188.31	2630.4	N/A	7998.82	5911.52	6633.44	5633.52	7406.64	9008.88	N/A
NP_417083	MQIDSKPEELDR	487.573	3	7.56913	758.368	1	y	6	N/A	16776.7	3562.59	11495	8458.94	10987	N/A	16385.3	11343.2	31698.3	14721.7	15353.4	N/A	28419.8	20365.1	10249.6	32274.3	18545.4
NP_417083	MQIDSKPEELDR	487.573	3	7.56913	532.273	1	y	4	3368.83	2661.47	N/A	N/A	N/A	1765.46	N/A	N/A	N/A	1135.31	N/A	1338.94	2506.75	2342.96	N/A	N/A	4733	1882.87
NP_417083	MQIDSKPEELDR	487.573	3	7.56913	601.307	2	y	10	N/A	10070.2	921.092	N/A	7892.35	7575.6	2877.12	6597.82	6734.65	7318.25	9399.67	6824.73	N/A	10486.2	8160.53	N/A	9138.31	5493.93
NP_417083	MQIDSKPEELDR	487.573	3	7.56913	661.315	1	y	5	N/A	9516.31	N/A	N/A	N/A	N/A	N/A	17344.9	8052.81	N/A	N/A	8616.81	1251.85	4021.72	N/A	N/A	8537.94	N/A
NP_417083	MQIDSKPEELDR	487.573	3	7.56913	544.765	2	y	9	N/A	1190.01	651.078	N/A	698.947	802.332	668.435	1033.81	661.401	454.959	1233.54	1398.06	N/A	460.077	1247.37	N/A	1251.77	696.128
NP_417083	MQIDSKPEELDR	487.573	3	7.56913	973.495	1	y	8	N/A	571.3	75.053	N/A	297.362	93.8025	408.735	669.517	439.883	450.166	337.208	656.563	N/A	306.597	1129.27	110.65	289.943	689.977
NP_417083	MQIDSKPEELDR	487.573	3	7.56913	1088.52	1	y	9	N/A	411.316	150.106	N/A	103.031	282.293	199.718	356.194	295.936	411.417	450.623	425.128	112.579	506.284	772.503	N/A	309.589	376.199
NP_417083	MQIDSKPEELDR	487.573	3	7.56913	886.463	1	y	7	N/A	N/A	N/A	685.228	N/A	N/A	N/A	N/A	N/A	6038.79	N/A	1054.06	N/A	3421.34	N/A	488.938	3712.41	N/A
NP_417083	MQIDSKPEELDR	487.573	3	7.56913	665.336	2	y	11	N/A	8404.78	N/A	655.373	N/A	N/A	5124.36	9498.74	5657.4	3445.9	4761.35	6845.05	N/A	4874.9	N/A	N/A	6373.06	2956.12
NP_417083	MQIDSKPEELDR	487.573	3	7.56913	379.688	2	y	6	N/A	592.347	N/A	N/A	742.936	1416.83	N/A	N/A	461.242	N/A	N/A	385.786	N/A	8689.24	407.715	343.832	N/A	N/A
NP_417083	IINGEVPEGLK	584.832	2	10.7074	942.489	1	y	9	5922.74	11305.8	419.113	7336.08	11987.5	9173.26	5128.34	16211.7	9157.58	5979.33	9659.19	15062.9	7548.05	13301.5	14568.5	10788.4	15024.4	14445.7
NP_417083	IINGEVPEGLK	584.832	2	10.7074	828.446	1	y	8	2544.46	2788.75	1128.79	2623.26	4042.05	2261.97	1850.5	6002.02	3180.28	2278.8	2360.78	4801.87	1934.71	3120.53	4751.79	3332.57	5728.94	3285.61
NP_417083	IINGEVPEGLK	584.832	2	10.7074	642.382	1	y	6	2649.34	3706.32	343.989	3832.19	3141.44	1901.14	2041.38	5684.99	2458.64	2486.84	3019.53	7385.64	2349.76	2779.92	3839.29	1942.71	5227.84	1626.96
NP_417083	IINGEVPEGLK	584.832	2	10.7074	1055.57	1	y	10	N/A	1045.86	N/A	780.358	1077.42	344.687	440.643	1519.92	573.081	265.911	1018.55	1674.06	N/A	1057.61	1098.96	1029.81	1120.19	1431.67
NP_417083	IINGEVPEGLK	584.832	2	10.7074	771.425	1	y	7	2123.84	1299.14	N/A	2875.37	1965.82	2177.36	N/A	3600.97	949.894	N/A	1377.25	N/A	912.559	1990.13	1336.37	N/A	2427.97	681.368
NP_417083	IINGEVPEGLK	584.832	2	10.7074	626.351	1	b	6	462.764	1212.16	N/A	1041.75	1623.98	1168.46	994.692	1363.53	1012.96	1207.64	680.101	920.262	1304.26	549.114	1013.82	331.815	1010.34	772.577
NP_417083	IINGEVPEGLK	584.832	2	10.7074	543.314	1	y	5	4059.27	9183.9	907.006	4754.2	8553.87	6310.9	4201.9	10836.7	6568.5	3789.77	7448.02	10056.6	4826.72	5423.77	7583.84	3788.7	7829.92	6204.8
NP_417083	IINGEVPEGLK	584.832	2	10.7074	909.468	1	b	9	N/A	243.656	N/A	N/A	N/A	365.791	N/A	N/A	N/A	N/A	N/A	N/A	N/A	N/A	N/A	N/A	N/A	N/A
NP_417083	IINGEVPEGLK	584.832	2	10.7074	1022.55	1	b	10	N/A	N/A	N/A	N/A	70.3583	N/A	N/A	112.563	N/A	N/A	N/A	N/A	285.56	N/A	187.577	N/A	229.681	467.343
NP_417083	IINGEVPEGLK	584.832	2	10.7074	317.218	1	y	3	1183.59	2214.51	N/A	1506.52	1892.13	1175.45	1408.89	1891.6	807.234	393.412	1229.79	1329.34	158.146	N/A	684.425	246.971	1247.11	716.288
NP_417083	TAIVEGLAQR	529.304	2	9.79494	772.431	1	y	7	4857.66	13526.7	6391.46	10057.5	12421.2	8918	6495.36	15034.3	11351.6	7478.7	7905.14	15213.3	6786.62	10780.6	11568	7312.67	15233.7	10674.8
NP_417083	TAIVEGLAQR	529.304	2	9.79494	673.363	1	y	6	7707.5	14030.2	5936.22	9102.72	9654.55	10508.5	5570.08	12378.4	11106.7	6846	7543.63	13371.2	4835.63	9563.66	11378.5	7179.81	10947.9	8617.11
NP_417083	TAIVEGLAQR	529.304	2	9.79494	885.515	1	y	8	2571.45	3652.73	2086.99	2846.74	4613.83	2871.13	1944.39	5612.58	3754.91	1905.1	2996.14	5588.36	2524.91	3565.27	4531.97	2491.35	5898.97	4787.76
NP_417083	TAIVEGLAQR	529.304	2	9.79494	956.552	1	y	9	N/A	N/A	118.699	N/A	N/A	N/A	N/A	N/A	N/A	N/A	N/A	N/A	N/A	N/A	N/A	N/A	N/A	N/A
NP_417083	TAIVEGLAQR	529.304	2	9.79494	755.43	1	b	8	N/A	N/A	N/A	902.757	585.387	83.3999	1120.75	485.179	N/A	N/A	N/A	N/A	743.397	607.61	382.764	777.47	687.312	607.584
NP_417083	TAIVEGLAQR	529.304	2	9.79494	571.309	1	b	6	N/A	N/A	N/A	N/A	N/A	1047.6	N/A	N/A	N/A	N/A	N/A	N/A	N/A	N/A	N/A	N/A	N/A	N/A
NP_417083	TAIVEGLAQR	529.304	2	9.79494	684.393	1	b	7	N/A	338.809	172.836	604.066	393.959	256.571	N/A	648.098	580.943	148.296	721.312	367.881	319.646	N/A	760.697	155.875	574.876	346.153
NP_417083	TAIVEGLAQR	529.304	2	9.79494	544.32	1	y	5	6296.28	8866.58	3732.63	10771.9	8043.97	5942.37	7049.56	16183.1	7398.95	N/A	7370.44	11802	9891.97	10401.1	12299.5	N/A	12382.5	12797.2
NP_417083	TAIVEGLAQR	529.304	2	9.79494	883.488	1	b	9	69.909	N/A	127.784	173.556	N/A	88.0575	N/A	376.703	368.751	N/A	236.069	434.556	161.604	262.507	207.398	124.578	533.926	N/A
NP_417083	TAIVEGLAQR	529.304	2	9.79494	286.158	2	b	6	15066.4	14519.7	5524.63	8940.43	15289.6	12656	7320.05	14319.9	11632.1	8876.77	12076.1	13359.3	4084.45	9016.44	10975.2	6911.32	12226.2	8738.22
NP_417083	NNPVLIGEPGVGK	647.362	2	11.8573	756.425	1	y	8	2277.13	6411.41	2716.97	3485.34	4556.26	4150.1	2394.13	6121.52	5082.28	2709.65	3182.7	6837.69	N/A	4933.82	6463.05	2696.93	6644.07	6285.36
NP_417083	NNPVLIGEPGVGK	647.362	2	11.8573	1065.63	1	y	11	2050.43	3977.78	1687.9	2923.84	3640.65	3304.66	2687	7282.63	3920.81	2809.86	3830.49	6091.08	3380.82	4919.39	6494.55	4276.05	6708.64	6015.85
NP_417083	NNPVLIGEPGVGK	647.362	2	11.8573	869.509	1	y	9	11993.7	11054.8	5829.79	13707	15911	9444.59	6203.51	13395.8	13074.1	9246.35	6960.58	7107.76	11380.4	6533.75	9883.04	N/A	12784.5	12546.6
NP_417083	NNPVLIGEPGVGK	647.362	2	11.8573	651.382	1	b	6	2222.55	2660.31	1131.33	2166.96	2109.49	1141.07	1612.79	2728.89	2000.84	1259.27	1500.46	2647.64	1097.82	1999.12	2337.06	1368.52	2629.35	1908.68
NP_417083	NNPVLIGEPGVGK	647.362	2	11.8573	968.577	1	y	10	539.222	1151.52	411.086	856.449	1132.1	550.132	879.014	2218.74	975.862	607.907	577.783	1525.96	928.112	1631.4	1484.56	695.39	1127.73	976.026
NP_417083	NNPVLIGEPGVGK	647.362	2	11.8573	1090.59	1	b	11	N/A	351.279	96.495	267.551	524.831	246.835	265.884	966.565	495.72	N/A	358.209	464.143	434.129	N/A	554.483	N/A	595.376	243.287
NP_417083	NNPVLIGEPGVGK	647.362	2	11.8573	837.447	1	b	8	559.219	655.016	N/A	699.847	N/A	263.547	641.779	1188.28	921.151	777.616	1025.9	1490.51	N/A	1029.14	1662.42	N/A	1427.65	1875.15
NP_417083	NNPVLIGEPGVGK	647.362	2	11.8573	708.404	1	b	7	318.928	444.355	224.787	N/A	229.077	130.144	297.112	659.04	425.028	115.049	379.107	575.457	N/A	N/A	770.978	N/A	1009.52	414.224
NP_417083	NNPVLIGEPGVGK	647.362	2	11.8573	457.277	1	y	5	4235.35	11107	4989.27	5783.42	9205.01	6613.61	3668.96	10800.1	6356.15	3035.12	5537.38	9220.61	N/A	5575.27	6350.45	N/A	6813.58	5616.56
NP_417083	NNPVLIGEPGVGK	647.362	2	11.8573	991.521	1	b	10	N/A	N/A	N/A	N/A	N/A	37.532	N/A	N/A	26.5684	74.9068	110.268	337.892	N/A	116.385	277.236	N/A	N/A	153.653
NP_417083	QLEAATQLEGK	594.317	2	8.11662	946.484	1	y	9	2566.47	N/A	1289.83	13756.6	2676.05	2763.23	N/A	9564.87	N/A	4564.07	N/A	6378.28	N/A	6873.86	3987.12	N/A	12491.9	11682.3
NP_417083	QLEAATQLEGK	594.317	2	8.11662	675.367	1	y	6	N/A	N/A	3476.26	N/A	6662.07	6147.83	N/A	N/A	5840.95	N/A	N/A	N/A	729.366	N/A	6108.17	N/A	393.916	N/A
NP_417083	QLEAATQLEGK	594.317	2	8.11662	746.404	1	y	7	4135.97	3716.34	1585.98	N/A	2763.52	2492.19	500.157	5984.13	3660.94	4156.06	N/A	4659.09	N/A	1001.31	3013.69	4432.06	6765.73	N/A
NP_417083	QLEAATQLEGK	594.317	2	8.11662	817.441	1	y	8	N/A	N/A	1094.18	N/A	2021.32	1690.59	N/A	N/A	1793.42	N/A	2480.4	3853.71	N/A	N/A	3305.21	N/A	N/A	N/A
NP_417083	QLEAATQLEGK	594.317	2	8.11662	614.314	1	b	6	N/A	2177.85	N/A	N/A	N/A	N/A	496.824	1320.25	N/A	2919.4	N/A	N/A	3252.11	1670.51	N/A	2340.24	2090.99	N/A
NP_417083	QLEAATQLEGK	594.317	2	8.11662	1059.57	1	y	10	951.907	N/A	N/A	N/A	N/A	N/A	N/A	1087.64	545.144	1533.67	N/A	N/A	N/A	1027.2	N/A	N/A	1270.36	N/A
NP_417083	QLEAATQLEGK	594.317	2	8.11662	1041.52	1	b	10	804.934	140.266	392.572	1343.98	368.036	N/A	N/A	989.29	240.98	358.903	N/A	N/A	352.948	182.181	97.817	434.095	792.469	465.613
NP_417083	QLEAATQLEGK	594.317	2	8.11662	984.5	1	b	9	N/A	1998.42	N/A	N/A	549.676	367.305	199.503	1433.73	403.035	N/A	4922.96	N/A	406.614	N/A	N/A	4005.98	N/A	N/A
NP_417083	QLEAATQLEGK	594.317	2	8.11662	446.261	1	y	4	1515.06	371.878	378.73	N/A	1230.75	1089.4	183.211	2777.68	N/A	324.042	N/A	1375.47	559.238	1554.05	788.543	513.149	N/A	N/A
NP_417083	QLEAATQLEGK	594.317	2	8.11662	371.192	1	b	3	N/A	N/A	26212.9	N/A	39415.9	35312.7	5283.58	N/A	55657.7	N/A	N/A	36067.7	N/A	N/A	66346.2	N/A	N/A	N/A
NP_418567	QQIEEATSDYDR	727.823	2	7.07358	827.353	1	y	7	31109.7	32800.1	22288.8	54889.9	42897.4	26285.9	39617.6	37425.5	32581.3	28026	26675.6	49143.2	36373.5	41951.9	35080.8	48696.3	49763.4	35270.1
NP_418567	QQIEEATSDYDR	727.823	2	7.07358	1085.44	1	y	9	30167.8	34738	18279.3	45985.8	33088	26605.4	39515	40332.5	27933.7	28894.3	29395.7	45216	32870.5	39059.7	39686.7	48360.7	44212.1	41363.2
NP_418567	QQIEEATSDYDR	727.823	2	7.07358	1198.52	1	y	10	19518.9	28400.8	15620.1	35460.5	25271.1	17342.1	30122.5	34438.4	23376.6	21607.4	21868.4	37671.6	24902.8	26401.7	29322.1	36222.4	33730.3	27334.8
NP_418567	QQIEEATSDYDR	727.823	2	7.07358	956.396	1	y	8	24316.6	30306.1	15516.4	43356.2	27962.1	20324	34111.3	33047.3	21320.2	23272.3	21115.8	38911.3	30440.5	32685.4	32559.5	45391.1	38271.3	30585.7
NP_418567	QQIEEATSDYDR	727.823	2	7.07358	756.316	1	y	6	21063.8	30700.3	18150.4	46416.9	30500.7	19544.4	28071.1	32172.3	20710.9	23731.7	20666.8	37953.7	28024.7	31708.5	31332	41548.4	37520.8	26188.8
NP_418567	QQIEEATSDYDR	727.823	2	7.07358	1326.58	1	y	11	736.959	865.045	150.084	812.499	606.46	432.912	743.054	990.395	652.599	467.59	630.053	1151.84	696.492	889.289	651.057	927.986	959.524	834.853
NP_418567	QQIEEATSDYDR	727.823	2	7.07358	718.818	2	b	12	35816.4	40968.7	25588.5	62658.4	44190.4	26659.9	37501.4	42156.6	29951.2	29598.4	27478.8	48067.8	36971.3	34437.2	28920.4	46866.7	37525.8	26766.4
NP_418567	QQIEEATSDYDR	727.823	2	7.07358	800.379	1	b	7	N/A	N/A	373.373	1581.33	1722.94	N/A	N/A	N/A	877.296	343.197	N/A	1097.34	N/A	N/A	436.389	N/A	N/A	1021.08
NP_418567	QQIEEATSDYDR	727.823	2	7.07358	1280.53	1	b	11	564.683	895.526	N/A	N/A	391.926	296.801	439.329	N/A	N/A	510.622	670.309	577.015	782.675	310.484	360.348	210.698	N/A	760.825
NP_418567	QQIEEATSDYDR	727.823	2	7.07358	453.209	1	y	3	28505.6	25359.2	15964.1	42714.5	32364.5	21000.5	27199.7	26725.1	16117.9	20086.8	15770.8	24842.6	17200.2	15361.4	15101.1	16452.7	18707.5	11372.2
NP_418567	SFGAPTITK	461.256	2	8.89009	687.404	1	y	7	194899	217534	103761	297189	203357	110444	154462	244953	156521	136015	135662	195574	125987	158043	120576	196361	211226	147572
NP_418567	SFGAPTITK	461.256	2	8.89009	559.345	1	y	5	81197.9	89382.8	38356.6	123733	86783.2	58394.8	69066.7	108045	56687.9	58655.1	50210.2	71682.3	52572.5	49355.7	55962.8	62306.2	69031.4	45396.5
NP_418567	SFGAPTITK	461.256	2	8.89009	630.382	1	y	6	24199.2	23874.1	12740.6	42535.9	21461.6	16128	22106	34193.2	16258.3	18713.4	16581.2	26806.7	17990.9	18923.4	21262.1	30712.2	27166.6	16684.4
NP_418567	SFGAPTITK	461.256	2	8.89009	834.472	1	y	8	3829.28	3591.23	2014.13	5815.84	3699.93	2977.01	3916.61	5223.9	2314.65	3333.55	2806.34	3236.1	4132.77	3754.94	3619.68	4380.99	4897.59	3046.01
NP_418567	SFGAPTITK	461.256	2	8.89009	292.129	1	b	3	41072.5	38117.3	14365.5	51858.4	37427.1	27608.4	27173.6	41323.2	20856.7	20969.3	18120.8	25316.1	13837.4	11504.7	15385.3	14543.9	14733.7	10604.4
NP_418567	SFGAPTITK	461.256	2	8.89009	361.245	1	y	3	12308.6	11199	4270.7	17781.5	14094.8	7575.13	9827.17	13180.2	6873.16	7344.27	5716.08	8871.55	3968.72	3133.54	4796.8	4383.76	5950.21	4181.98
NP_418567	SFGAPTITK	461.256	2	8.89009	235.108	1	b	2	90897.2	75303.1	28642.6	92070.1	70985.1	52623.5	45078.3	57059.7	31708.7	32545.4	23148.6	35981	11568.7	8340.3	9886.33	16103.9	20638.2	N/A
NP_418567	SFGAPTITK	461.256	2	8.89009	248.161	1	y	2	25195.1	20256.6	8576.51	24793.9	20378	15825.9	12054.7	18378.3	9672.92	9301.98	8629.89	11609.5	3091.91	2821.37	4819.89	3379.94	4198.74	3077.15
NP_418567	SFGAPTITK	461.256	2	8.89009	462.292	1	y	4	9508.32	6440.11	3798.81	10361.3	6779.68	3808.96	4795.39	7507.89	4215	4100.57	6438.13	8609.62	3561.67	3704.66	3518.02	3486.92	5790.34	4006.81
NP_418567	SFGAPTITK	461.256	2	8.89009	452.25	2	b	9	169539	94208	53678.2	167582	57839.2	76474.8	127631	66081.7	52915	31914.9	68666.6	58329.2	N/A	27227.3	16747.5	30393.8	32052.8	N/A
NP_418567	AVTAAVEELK	515.793	2	9.73157	688.388	1	y	6	90985.1	112768	52709	138046	95342.3	60222.5	91166.9	120630	82331	76845	80054.3	101476	64833	81825.5	87264.1	91091.3	102882	78939.9
NP_418567	AVTAAVEELK	515.793	2	9.73157	860.472	1	y	8	155777	201937	96059.3	245890	164552	95662.3	158707	192167	164764	152522	151851	195205	137319	170865	156009	182131	213033	160379
NP_418567	AVTAAVEELK	515.793	2	9.73157	617.351	1	y	5	53556.7	64170.3	26706	84739.9	56192.5	35164	43859.1	52915.8	36700	40240.1	39847.7	53835.4	33598.8	38773.5	36215.1	44545.3	52671.6	35025.6
NP_418567	AVTAAVEELK	515.793	2	9.73157	759.425	1	y	7	63900.6	86282.1	36421.8	91959.1	63984.8	40254	60568.6	87647.6	60782.7	51979.9	57462.4	81768	59133.3	58568	58935.6	76154.8	84293.4	64779.7
NP_418567	AVTAAVEELK	515.793	2	9.73157	959.541	1	y	9	1226.89	1939.32	726.96	1981.98	1123.04	1000.58	1531.55	2291.68	1580.99	1366.52	1625.39	1732.64	1431.31	2081.93	1949.11	1977.14	2172.39	2000.12
NP_418567	AVTAAVEELK	515.793	2	9.73157	272.161	1	b	3	42012.4	70987.1	N/A	64848.1	N/A	N/A	35835.3	N/A	N/A	16103.9	N/A	N/A	14134.2	N/A	N/A	10224.6	N/A	N/A
NP_418567	AVTAAVEELK	515.793	2	9.73157	260.197	1	y	2	29190.3	39198.2	10309	40236.5	28482.2	21342.6	14766.8	17636.6	13332.2	10854.5	12274.5	16004.3	5513.96	5429.28	5908.99	6119.01	6257.28	3648.51
NP_418567	AVTAAVEELK	515.793	2	9.73157	642.346	1	b	7	2762.93	N/A	N/A	4225.98	4903.43	N/A	3849.27	N/A	N/A	5675.61	N/A	N/A	4048.99	5536.68	N/A	5153.03	5048.01	N/A
NP_418567	AVTAAVEELK	515.793	2	9.73157	771.388	1	b	8	5327.28	5931.84	N/A	7939.85	6749.85	5193.79	9181.89	N/A	6933.34	6626.16	7507.54	N/A	N/A	8727.75	9152.6	10821.4	8698.99	5661.58
NP_418567	AVTAAVEELK	515.793	2	9.73157	74.06	2	y	1	N/A	N/A	N/A	N/A	N/A	N/A	N/A	N/A	N/A	N/A	N/A	N/A	N/A	N/A	N/A	N/A	N/A	N/A
NP_418567	GVNVLADAVK	493.288	2	12.8726	616.366	1	y	6	160986	206516	71514.5	250395	177275	105155	141106	231842	121101	120955	112667	172546	108750	106334	123861	148003	206784	102726
NP_418567	GVNVLADAVK	493.288	2	12.8726	503.282	1	y	5	86685.3	104773	38395.6	135712	94438.7	58193.9	80298.7	104025	63318.2	55890	54023.6	72052.7	52507.8	43990.5	53283.8	64643.4	82486.8	43548.2
NP_418567	GVNVLADAVK	493.288	2	12.8726	829.478	1	y	8	99384.3	122368	50142.3	158276	111987	73793	106068	164028	92274.2	85480.8	88692	123455	95826.2	101620	115266	141189	156256	109223
NP_418567	GVNVLADAVK	493.288	2	12.8726	715.435	1	y	7	43641.3	54555.4	21702.9	71038.5	49480.5	32376.5	43880	70798.6	36894.4	35984.5	33665.6	47842.5	36702.8	42287.4	45281.5	56914	63650	40725.3
NP_418567	GVNVLADAVK	493.288	2	12.8726	271.14	1	b	3	68633.7	91235.6	24750.3	98608.1	83992.2	47928.6	51561.9	65163	34321	24985.7	25647.8	39639.8	19192.1	13810.9	16230.4	20617.6	25431.3	14172.9
NP_418567	GVNVLADAVK	493.288	2	12.8726	317.218	1	y	3	20997.9	23660.6	6661.82	30043.7	21602.7	13976.5	15778.2	19740.8	11323.6	8104.04	10926.2	12191.2	5875.48	4394.26	5694.66	5123.81	8030.7	4080.47
NP_418567	GVNVLADAVK	493.288	2	12.8726	432.245	1	y	4	23545.5	29909.6	10791.9	43580.3	29389.6	16794.9	22661.8	29371.1	15921.8	14253.4	14065.4	19470.1	12074.2	9304.91	11746.4	14663.5	17869.5	9383.43
NP_418567	GVNVLADAVK	493.288	2	12.8726	370.209	1	b	4	44501.8	53437.5	16827	73715.4	55200.3	31877.5	38660	50982.3	28173.4	21259.8	23043.8	32141.1	16921.9	13571.5	15508.9	16424.7	27213	10931.6
NP_418567	GVNVLADAVK	493.288	2	12.8726	335.182	2	b	7	139.516	1260.93	N/A	894.29	446.173	464.083	717.389	N/A	691.047	349.351	N/A	N/A	102.693	N/A	N/A	239.983	647.774	N/A
NP_418567	GVNVLADAVK	493.288	2	12.8726	415.243	2	y	8	18908.2	21613.5	7365.97	28345.6	20797.6	12928.4	14051.8	16890.3	9750.39	8643.64	9415.51	N/A	7150.98	6753.8	N/A	N/A	11368.4	11063.9
NP_418567	AVAAGMNPMDLK	609.304	2	13.859	905.422	1	y	8	41435.4	51635.5	6273.94	78861.2	46063.6	22325.6	53390.6	102494	47858.4	48128.5	46493.8	63042.5	49098.9	64759.4	107319	84828.8	89841.4	56737
NP_418567	AVAAGMNPMDLK	609.304	2	13.859	1047.5	1	y	10	38239.3	47013.4	5036.03	68568.8	36961.4	19393.1	43638.3	95395.3	44939	45565.1	39498.1	53039.2	44612.2	55173.5	96693.1	77803	76163.1	51064.9
NP_418567	AVAAGMNPMDLK	609.304	2	13.859	976.459	1	y	9	27634.8	33887.7	3895.74	44901.6	26306.6	12860.9	29887.4	62068.1	28341.7	29901.1	26860.1	35136.5	29296.2	38914.9	61593.1	50808.3	50340.9	31340.4
NP_418567	AVAAGMNPMDLK	609.304	2	13.859	717.36	1	y	6	22786.4	30878.5	2709.59	42434.1	25783.5	13509	25073.2	51454.1	22398.3	21921	19805.2	29193.7	20613	29273.7	42384.1	34635.5	38899.7	24719.4
NP_418567	AVAAGMNPMDLK	609.304	2	13.859	848.4	1	y	7	8719.88	13383.7	1401.08	15344.1	9958.3	4778.9	12428.4	23496.3	10639.7	9873.42	9977.23	13216.8	10410.4	13911.4	21637.7	17851.6	18259.1	11249.6
NP_418567	AVAAGMNPMDLK	609.304	2	13.859	958.412	1	b	10	2897.93	4947.91	127.634	5590.06	2916.22	1347.12	2891.6	7283.21	3457.66	3457.91	2735.02	2321.93	3411.72	3104.32	6355.02	5570	4127.07	2638.9
NP_418567	AVAAGMNPMDLK	609.304	2	13.859	242.15	1	b	3	55380.8	52779.1	13118.7	82269.7	58021.1	32774.8	38070.6	50723.3	22884.9	18318.2	20302.9	30579.6	11954.3	13304.4	15945.5	18952.5	14046.1	9199.64
NP_418567	AVAAGMNPMDLK	609.304	2	13.859	375.224	1	y	3	10723.4	7911.4	2012.71	17194.1	9886.14	5087.66	9986.9	13959.2	5790.65	5782.72	5115.65	6047.73	4658.22	4468.1	7810.44	7443.39	6046.29	3344.25
NP_418567	AVAAGMNPMDLK	609.304	2	13.859	524.252	2	y	10	13985.7	15963.1	2504.17	27255.9	13123.5	6647.2	14364.3	17762.8	11292.5	9185.56	9009.36	12240.6	8288.43	10232.9	14351.1	11480.5	10288.8	9123.23
NP_418567	AVAAGMNPMDLK	609.304	2	13.859	313.187	1	b	4	13950.2	14547.4	N/A	30562.7	9589.6	8220.11	12647.3	19675.1	9269.15	N/A	6947.91	10355.3	3834.8	N/A	8793.11	10249.3	7013.07	4083.01
NP_416433	TITYTDSSGAASSPTAVK	878.934	2	7.92411	1278.62	1	y	14	678.79	136.084	77.0193	794.01	N/A	597.954	815.16	644.293	N/A	31086	4507.01	5245.11	55620.2	13610.3	7430.97	73532.6	26847.6	9718.26
NP_416433	TITYTDSSGAASSPTAVK	878.934	2	7.92411	1177.57	1	y	13	496.264	250.528	217.186	745.877	129.16	37.521	400.493	807.813	154.852	25787.1	3911.83	3844.03	40740.9	10550.8	4850.97	62429.7	22688.2	7937.85
NP_416433	TITYTDSSGAASSPTAVK	878.934	2	7.92411	1062.54	1	y	12	596.236	374.512	65.5495	743.778	63.153	N/A	489.597	666.927	156.441	23982.9	4242.24	4252.59	44305.5	8788.6	5603.72	61182.6	21005.5	7563.2
NP_416433	TITYTDSSGAASSPTAVK	878.934	2	7.92411	975.511	1	y	11	562.281	162.214	75.0255	629.676	123.158	N/A	432.854	645.42	162.277	23582.3	3441.11	3279.66	40718.3	9070.73	4782.2	57623.9	23223	6659.24
NP_416433	TITYTDSSGAASSPTAVK	878.934	2	7.92411	1441.68	1	y	15	157.615	100.472	75.0255	329.7	N/A	N/A	203.852	135.196	64.9152	10454.9	1730.27	1573.04	17743.7	4294.77	1663.35	22589	7832.47	3304.7
NP_416433	TITYTDSSGAASSPTAVK	878.934	2	7.92411	1542.73	1	y	16	277.158	N/A	N/A	344.096	N/A	N/A	230.9	267.142	137.988	9932	1886.91	1396.54	20445.3	4670.69	2588.96	25771.7	7448.01	2784.79
NP_416433	TITYTDSSGAASSPTAVK	878.934	2	7.92411	997.447	1	b	10	63.8118	N/A	N/A	243.327	N/A	37.521	N/A	N/A	N/A	2549.72	593.97	380.331	4238.96	1121.59	705.808	6473.01	2558.89	890.231
NP_416433	TITYTDSSGAASSPTAVK	878.934	2	7.92411	1068.48	1	b	11	N/A	N/A	83.4554	N/A	N/A	N/A	N/A	112.579	N/A	2226.96	305.513	358.402	3247.83	822.593	941.904	5100.48	1785.76	767.284
NP_416433	TITYTDSSGAASSPTAVK	878.934	2	7.92411	1242.55	1	b	13	N/A	N/A	N/A	112.563	N/A	N/A	N/A	N/A	N/A	1325.85	79.4347	N/A	1776.17	N/A	636.21	2923.4	889.419	258.408
NP_416433	TITYTDSSGAASSPTAVK	878.934	2	7.92411	1155.52	1	b	12	N/A	75.031	N/A	N/A	79.9791	44.7196	N/A	N/A	N/A	898.888	276.636	N/A	1663.83	420.169	236.374	2385.27	1566.27	508.938
NP_416433	ALDDAIASVDK	559.29	2	11.783	933.452	1	y	9	4577.5	16112.8	8968.71	13400.1	19711.4	16280.2	N/A	15410	17584.9	229191	36012.4	30624.7	287813	80443.8	55933	481179	213660	72665.1
NP_416433	ALDDAIASVDK	559.29	2	11.783	632.361	1	y	6	N/A	N/A	N/A	6777.03	N/A	4948.65	N/A	5135.29	325.628	76299.2	8035.83	9110.77	96117	23297.4	18436.4	141110	64449.2	13877.2
NP_416433	ALDDAIASVDK	559.29	2	11.783	818.425	1	y	8	N/A	23432.6	12829.8	2263.43	25723.6	22297.5	N/A	N/A	19511.8	77872.4	15722.4	N/A	100610	29049.9	N/A	183046	74770.6	27615
NP_416433	ALDDAIASVDK	559.29	2	11.783	703.399	1	y	7	N/A	N/A	N/A	23765.5	418.988	682.602	863.004	11440.4	N/A	44882.6	6754.79	7425.06	63361	15875.8	10636.1	103661	44342.7	13513.4
NP_416433	ALDDAIASVDK	559.29	2	11.783	1046.54	1	y	10	N/A	N/A	37.5265	N/A	N/A	N/A	N/A	245.489	N/A	6708.5	1300.35	540.098	10877.9	1948.27	1813.19	16111.6	6038.07	2089.76
NP_416433	ALDDAIASVDK	559.29	2	11.783	599.303	1	b	6	N/A	N/A	1841.38	N/A	N/A	1283.5	333.735	N/A	N/A	18051.8	N/A	N/A	28075.1	4727.96	1205.86	39567.2	17214.5	2192.84
NP_416433	ALDDAIASVDK	559.29	2	11.783	670.341	1	b	7	N/A	1164.72	1648.57	6579.61	1974.48	1659.69	N/A	7972.48	789.948	11776	1230.34	N/A	14925	3179.43	2867.41	24063.7	8937.93	2713
NP_416433	ALDDAIASVDK	559.29	2	11.783	519.277	1	y	5	3754.62	N/A	1405.64	5972.84	1987.23	2139.04	3339.23	N/A	273.152	96483.6	14783.2	10735.3	96918.6	24009.8	14367.8	140845	73369.6	16558.2
NP_416433	ALDDAIASVDK	559.29	2	11.783	757.373	1	b	8	1311.33	N/A	9085.17	N/A	N/A	9501.56	N/A	1568.85	14281.6	3320.34	966.252	N/A	3662.11	N/A	1182.64	N/A	2721.58	N/A
NP_416433	ALDDAIASVDK	559.29	2	11.783	448.24	1	y	4	875.478	N/A	724.201	N/A	1192.96	972.315	N/A	571.156	875.999	51202.2	5991.75	5376.57	50241.7	8562.78	6435.2	75677	28204.2	8620.42
NP_416433	IQDADYATEVSNMSK	836.38	2	11.3816	1430.61	1	y	13	890.664	61.363	N/A	767.065	N/A	N/A	112.547	N/A	300.543	40999.8	5548.32	5097.64	60955.5	12235.4	12866.3	88882.4	30275.9	11712.2
NP_416433	IQDADYATEVSNMSK	836.38	2	11.3816	966.456	1	y	9	630.041	260.14	N/A	1380.46	159.325	N/A	144.511	683.594	191.336	29922.6	3434.28	3301.63	52691.2	12215.6	9663.1	101602	31111.5	10388.2
NP_416433	IQDADYATEVSNMSK	836.38	2	11.3816	895.419	1	y	8	N/A	N/A	119.908	1981.8	N/A	N/A	93.4386	N/A	N/A	31722.7	3799.46	2859.4	48337.7	11828.9	9293.99	89968.2	26364.5	8603.68
NP_416433	IQDADYATEVSNMSK	836.38	2	11.3816	1244.55	1	y	11	483.359	N/A	N/A	377.233	187.621	N/A	N/A	179.935	37.521	17999	2286.08	1801.23	27777.6	5764.44	4836.53	45911.8	15114.2	4715.16
NP_416433	IQDADYATEVSNMSK	836.38	2	11.3816	1129.52	1	y	10	642.474	N/A	N/A	857.763	N/A	34.4913	N/A	145.478	147.671	21442.7	2701.14	2598.86	36372.5	8461.78	7263.23	59973.8	18436.4	6699.61
NP_416433	IQDADYATEVSNMSK	836.38	2	11.3816	1315.58	1	y	12	122.22	N/A	N/A	422.977	N/A	N/A	N/A	131.301	83.0712	12010.1	1370.98	1228.26	17516.1	3446.51	2883.8	27936.1	9163.34	3299.84
NP_416433	IQDADYATEVSNMSK	836.38	2	11.3816	878.389	1	b	8	N/A	323.932	390.904	177.344	N/A	194.395	212.312	338.44	104.278	3880.05	636.892	573.237	5799.82	1580.29	1490.63	11404.6	3261.96	1911.31
NP_416433	IQDADYATEVSNMSK	836.38	2	11.3816	1106.5	1	b	10	113.215	71.2554	37.521	N/A	32.5377	263.424	N/A	75.031	87.7229	2515.6	360.531	N/A	3498.05	538.884	523.091	6889.79	1836.96	725.373
NP_416433	IQDADYATEVSNMSK	836.38	2	11.3816	1007.43	1	b	9	N/A	N/A	145.019	124.275	N/A	N/A	147.876	371.643	N/A	3003.25	N/A	N/A	3292.35	901.192	709.297	6879.14	1978.86	956.958
NP_416433	IQDADYATEVSNMSK	836.38	2	11.3816	1438.62	1	b	13	N/A	75.064	N/A	63.7933	N/A	37.5265	N/A	37.5155	N/A	919.096	N/A	N/A	1310.62	388.554	331.749	1611.83	913.353	77.599
NP_416433	TEVVDIDGK	488.253	2	8.21624	745.409	1	y	7	2798.48	N/A	N/A	N/A	N/A	N/A	N/A	N/A	N/A	156149	N/A	N/A	202066	35109.7	17021	276152	148310	N/A
NP_416433	TEVVDIDGK	488.253	2	8.21624	547.272	1	y	5	2327.95	1719.22	3438.26	N/A	N/A	4297.86	N/A	N/A	N/A	43141.9	7486.39	N/A	51353.6	12997.2	7132.03	60489.8	25857.7	N/A
NP_416433	TEVVDIDGK	488.253	2	8.21624	646.341	1	y	6	N/A	N/A	2900.01	N/A	4391	3640.28	15726.8	11415.5	3441.61	86632.9	21150.7	N/A	105257	28505.3	19988.3	128544	61931.9	N/A
NP_416433	TEVVDIDGK	488.253	2	8.21624	874.452	1	y	8	8863.44	N/A	N/A	N/A	403.069	N/A	5044.17	N/A	N/A	N/A	N/A	6555.32	N/A	N/A	12413.9	N/A	N/A	6978.07
NP_416433	TEVVDIDGK	488.253	2	8.21624	544.261	1	b	5	N/A	N/A	N/A	N/A	1297.53	1071.43	N/A	N/A	N/A	5320.44	N/A	3333.02	5678.29	4607.34	N/A	7588.48	5610.6	2219.99
NP_416433	TEVVDIDGK	488.253	2	8.21624	319.161	1	y	3	N/A	N/A	N/A	N/A	N/A	485.027	11368.7	N/A	N/A	27048.7	N/A	N/A	19178.9	N/A	N/A	21638.6	14034.2	8067.14
NP_416433	TEVVDIDGK	488.253	2	8.21624	432.245	1	y	4	15387	3876.85	3822.22	31814.7	N/A	1092.04	N/A	N/A	N/A	23582.5	13556.5	N/A	23159.2	12330.7	10157.7	32771.7	21620.2	N/A
NP_416433	TEVVDIDGK	488.253	2	8.21624	330.166	1	b	3	N/A	N/A	614.225	N/A	N/A	N/A	5612.36	N/A	3067.55	23837.8	N/A	N/A	16535.6	6040.66	N/A	25820.2	10524.6	N/A
NP_416433	TEVVDIDGK	488.253	2	8.21624	215.121	2	b	4	N/A	N/A	N/A	N/A	N/A	N/A	113663	N/A	62810.1	N/A	N/A	N/A	N/A	N/A	N/A	N/A	N/A	47009.7
NP_416433	TEVVDIDGK	488.253	2	8.21624	373.208	2	y	7	N/A	N/A	N/A	N/A	N/A	N/A	N/A	N/A	N/A	N/A	N/A	288719	N/A	N/A	N/A	N/A	N/A	N/A
NP_416433	TLGLDGFSVK	518.787	2	19.5096	822.436	1	y	8	10397.9	N/A	N/A	13083.4	N/A	1455.25	6785.7	11047.6	N/A	290599	52724.1	53356.1	378171	125648	92189.8	620114	334703	99955.2
NP_416433	TLGLDGFSVK	518.787	2	19.5096	652.33	1	y	6	N/A	468.606	185.021	1853.19	N/A	536.124	1925.42	1555.51	1121.16	51408	7975.58	8931.04	75002.1	19891.9	14219.5	135213	53085.4	14222
NP_416433	TLGLDGFSVK	518.787	2	19.5096	537.303	1	y	5	4759.99	633.693	778.731	7084.13	1759.41	1012.04	2505.94	3693.61	501.66	31480.4	7226.26	6301.7	39245.5	10689.5	6980.16	70739.8	27913.5	8808.85
NP_416433	TLGLDGFSVK	518.787	2	19.5096	765.414	1	y	7	7215.59	N/A	2210.84	11240.9	3694.27	2467.63	8064.31	7684	N/A	26281.2	7210.99	9035.46	38935.6	13100.6	11558	71881.5	29373.6	11364.8
NP_416433	TLGLDGFSVK	518.787	2	19.5096	935.52	1	y	9	544.218	7998.82	N/A	361.528	70.339	328.74	N/A	604.38	5115.36	7124.25	1140.39	944.556	12031.8	3599.18	2424.35	27088.6	8962.94	2724.15
NP_416433	TLGLDGFSVK	518.787	2	19.5096	791.393	1	b	8	N/A	6605.78	343.9	675.06	144.197	N/A	344.685	N/A	5950.6	402.452	532.86	198.735	N/A	498.311	557.924	2242.02	N/A	705.085
NP_416433	TLGLDGFSVK	518.787	2	19.5096	333.213	1	y	3	N/A	485.107	37.532	N/A	N/A	172.638	437.504	743.098	165.412	13322.7	3356.26	2205.29	11645.8	2121.37	1807.15	17965.6	7972.17	2535.07
NP_416433	TLGLDGFSVK	518.787	2	19.5096	272.161	1	b	3	28624.9	N/A	3408.63	44927.4	14709.9	10852.4	22875.8	13562.1	N/A	21074.2	19533.8	25283.3	16242.9	11902.9	15988.7	17643.8	14942.1	12133.4
NP_416433	TLGLDGFSVK	518.787	2	19.5096	215.139	1	b	2	31890.9	2549.66	8242.5	40512.2	28975	17632.8	17004.3	25707.7	2008.67	26947	5746.41	5076.14	15233.5	2426.7	2560.95	15702.8	8105.15	2436.97
NP_416433	TLGLDGFSVK	518.787	2	19.5096	74.06	2	y	1	N/A	N/A	N/A	N/A	N/A	N/A	N/A	N/A	N/A	N/A	N/A	N/A	N/A	N/A	N/A	N/A	N/A	N/A
NP_416533	EFVESLETPR	603.804	2	12.3773	831.421	1	y	7	88339	72290.1	32624.2	142199	53963.4	41603.5	98375.3	97999.8	52980.4	64631.3	50052.5	64483.8	65204.5	63784	58108.9	87815.2	72321.6	61413.8
NP_416533	EFVESLETPR	603.804	2	12.3773	702.378	1	y	6	92597.1	73166.6	33087.4	147606	59845.3	42572	89193.1	92116.2	51455.6	59342.8	48486	66407.9	55442.1	49050.8	50800.2	81961.2	67721.3	55014.3
NP_416533	EFVESLETPR	603.804	2	12.3773	930.489	1	y	8	44980	38835	16514.2	70393	29665.4	22694.9	48000.6	53602.8	27232.8	34080.5	27940.5	38744.7	37003.3	34122	30718.2	55622.2	40040.4	38233.8
NP_416533	EFVESLETPR	603.804	2	12.3773	705.345	1	b	6	2210.01	2814.04	631.805	4445.06	1533.81	2115.24	2916.58	3135.06	2001.93	1683.68	2059.9	2432.04	2298.87	2401.56	1048.88	2502.54	2844.59	2319.14
NP_416533	EFVESLETPR	603.804	2	12.3773	1077.56	1	y	9	2294.84	2692.05	1189.35	4441.93	1446.39	1152.76	2458.18	2912.79	1850.79	1827.87	1372.22	2000.55	2060.19	1637.82	1610.42	2340.04	3182.61	1431.81
NP_416533	EFVESLETPR	603.804	2	12.3773	834.388	1	b	7	8834.28	5981.68	N/A	10119.9	2547.83	N/A	7473.3	7167.53	3824.71	2904.47	4435.49	6194.81	N/A	2791.71	2809.24	7272.38	7291.38	N/A
NP_416533	EFVESLETPR	603.804	2	12.3773	935.436	1	b	8	3141.16	2723.8	626.629	4005.65	2009.51	1565.19	3122.53	3571.47	1658.98	2620.24	1774.2	2582.95	2665.97	2642.32	1993.33	2780.31	2996.84	2196.44
NP_416533	EFVESLETPR	603.804	2	12.3773	373.219	1	y	3	38795.1	32094.8	9961.62	54207.4	25869.4	18137.2	35533.6	28203.4	16051.8	17419.4	13578.8	18618.9	10415.4	8188.02	7027.95	11901.7	12130.7	10914.5
NP_416533	EFVESLETPR	603.804	2	12.3773	502.262	1	y	4	45136.7	33508.6	13952.8	72121.2	28874.8	20077	41449.3	39430	20445.4	23677.2	19740	29501.8	14517.7	17444.7	14141	21484.3	26676.8	16047.6
NP_416533	EFVESLETPR	603.804	2	12.3773	376.187	1	b	3	8044.61	5993.84	3800.97	13746.9	4758.68	3762.35	8180.89	5021.12	4188.7	3612.88	3696.38	3614.47	2317.06	2062.24	2098.07	2780.65	4863.04	1345.96
NP_416533	QIADDYQQALR	660.831	2	9.74338	1079.51	1	y	9	38793	31139.1	14930.8	64560.4	23824.8	23028.6	38614.2	52044.8	24444.2	28972.1	23878.2	33330.1	29744.6	27449.2	27503.7	42576.5	34797.6	28265.1
NP_416533	QIADDYQQALR	660.831	2	9.74338	778.421	1	y	6	19437.6	15912.7	8672.05	32867	13642.5	10512.6	17440.6	23773.8	11651.6	15167.6	11512.9	16057.6	14139.9	14498.5	14231.6	17318.8	17298.3	16072.4
NP_416533	QIADDYQQALR	660.831	2	9.74338	893.448	1	y	7	23433.9	15789.4	9013.87	35032.2	12328.7	9619.3	20233.6	29605.2	13351.5	20195.6	12022.8	24380.9	16508.4	14208.2	13705.2	21102	20149.4	13821.7
NP_416533	QIADDYQQALR	660.831	2	9.74338	1008.47	1	y	8	16797.2	13100.8	5718.89	26165.5	10084.6	8176.48	14454.4	19580	9037.96	12241	8050.47	12937.6	12402.1	12004	11013.8	15751.5	14711.6	9940.17
NP_416533	QIADDYQQALR	660.831	2	9.74338	1192.6	1	y	10	2185.36	1843.93	896.005	2517.02	976.276	928.865	1501.7	2355.34	903.245	1140.55	1137.19	1308.56	1531.3	1410.72	1514.21	2337.33	1479.07	1441.38
NP_416533	QIADDYQQALR	660.831	2	9.74338	487.299	1	y	4	14092.9	11375.2	4374.25	23547	7562.09	5814.68	10002.5	10949.3	5972.08	6566.07	4724.79	7902.33	4693.27	4306.18	5021.72	5561.06	6899.25	3782.04
NP_416533	QIADDYQQALR	660.831	2	9.74338	615.357	1	y	5	13963.1	10970.4	4763.06	22944.9	9287.72	7001.01	13833.2	15855.9	7281.58	8408.76	6594.81	9868.56	6461.98	5828.9	7140.2	9099.12	8969.02	7302.63
NP_416533	QIADDYQQALR	660.831	2	9.74338	359.24	1	y	3	9793.41	8878.88	3171.43	18560	8287.97	5991.91	6017.78	9918.24	3690.51	5445.54	3178.29	5118.94	2840.2	1943.5	2862.5	2169.12	3586.18	2508.77
NP_416533	QIADDYQQALR	660.831	2	9.74338	313.187	1	b	3	4552.2	2909.69	1703.93	5489.43	2092.49	1788.32	2637.23	2630.53	N/A	1291.96	1717.47	1775.39	1087.69	N/A	964.844	1059.74	1878.33	N/A
NP_416533	QIADDYQQALR	660.831	2	9.74338	242.15	1	b	2	7703.58	4397.28	1861.45	9358.54	3628.22	3883.21	4406.9	6807.8	1643.11	2551.55	1588.95	2162.22	1135.53	N/A	1263.15	974.137	N/A	279.341
NP_416533	NLALNIESR	515.288	2	12.2026	802.442	1	y	7	96777.3	69728.6	32961.3	165346	69412.9	50603.8	108179	120640	70603.6	75646.8	72029.4	90086.1	72065.4	89236.9	84015.8	104498	99564.1	76493.5
NP_416533	NLALNIESR	515.288	2	12.2026	731.405	1	y	6	52536	40931.3	19106.9	86479.8	35526.6	28512.6	56083.3	62554.7	40123.1	38406.3	34944.6	49607.2	32058	38757.1	39410.5	51326.7	50189.7	39755.1
NP_416533	NLALNIESR	515.288	2	12.2026	618.321	1	y	5	73132	37580.5	22494.5	65594.2	48047.1	36578.8	64531.5	N/A	25191.2	55719.9	28127.7	36231.6	N/A	N/A	N/A	N/A	39127.1	27729.7
NP_416533	NLALNIESR	515.288	2	12.2026	915.526	1	y	8	1778.74	1777.23	667.786	3011.77	1025.27	943.936	1617.46	2148.39	1796.39	1456.1	1306.26	2023.88	1900.57	1590.26	1255.39	1696.35	2300.22	1657.27
NP_416533	NLALNIESR	515.288	2	12.2026	639.382	1	b	6	2775.67	4610.75	N/A	6971.67	2839.05	N/A	3875.11	3950.86	2677.04	1670.98	2116.69	2065.13	2347.7	1746.74	1462.72	3758.73	N/A	1245.03
NP_416533	NLALNIESR	515.288	2	12.2026	526.298	1	b	5	2662.77	1101.29	649.521	3298.79	N/A	1777.18	883.869	2250.24	1553.35	1270.67	1112.82	1644	1052.11	N/A	1488.78	1216.1	664.342	847.652
NP_416533	NLALNIESR	515.288	2	12.2026	768.425	1	b	7	1737.23	910.271	985.797	N/A	1146.38	1126.04	N/A	2382.67	1761.55	884.78	1292.58	2190.23	2256.67	1533.18	2456.92	961.685	1680.39	1550.45
NP_416533	NLALNIESR	515.288	2	12.2026	299.171	1	b	3	31723.4	37038.2	11643.4	63930.8	30904.2	17025.6	29682.2	32658.8	17915.7	14490	16779.1	19253.8	8672.5	5873.37	7254.7	10016.5	7207.25	4095.68
NP_416533	NLALNIESR	515.288	2	12.2026	391.194	1	y	3	10055.3	5896.19	3446.23	14140.6	6110.28	3855.14	9552.85	8436.51	4888.77	4317.92	3576.66	6354.33	2188.08	4166.42	2635.41	3641.25	5507.09	3659.62
NP_416533	NLALNIESR	515.288	2	12.2026	412.255	1	b	4	6323.8	5565.5	2775.22	10479.7	4503.35	4295.34	7838.73	6180.63	4258.77	3628.9	3100.79	4907.91	N/A	1561.62	2661.05	2494.34	6079.56	2057.49
NP_416533	EAYELVAPILTK	673.882	2	24.1338	741.487	1	y	7	87775.1	51829.8	26765.9	119748	48468.2	37095	63388.5	73795.9	41481.4	48774.8	38014.1	50317.9	43491.1	39606.4	37818.7	65295.2	61100.5	46632.6
NP_416533	EAYELVAPILTK	673.882	2	24.1338	854.571	1	y	8	54632.1	32664	17708.3	72537.7	30766.6	22593.1	42745.6	43239.7	27108.1	31167.1	25571	33904.8	29925	26926.7	26963.3	44311.9	39356.6	33662.6
NP_416533	EAYELVAPILTK	673.882	2	24.1338	983.614	1	y	9	28477.1	16170.5	9085.98	37120.5	14406.5	11671	22035.4	25097.1	13556.3	16279.8	14943.2	15633.5	16106.3	16398.5	15586.8	21991.9	19950.5	17155.4
NP_416533	EAYELVAPILTK	673.882	2	24.1338	705.345	1	b	6	17071	11912.2	5202.23	24826.7	10948.1	6771	11774.4	9690.18	9706.99	7429.24	8426.7	11811.7	10329.2	10656.9	13939.7	12754.5	15047	8876.06
NP_416533	EAYELVAPILTK	673.882	2	24.1338	1146.68	1	y	10	9681.28	4992.98	2541.18	12960.9	4614.87	3707.59	8121.11	8977.91	4752.79	5887.77	4224.05	5525.82	6206.49	4505.34	5251.29	7001.58	6539.31	6749.15
NP_416533	EAYELVAPILTK	673.882	2	24.1338	776.383	1	b	7	25947.5	14335.2	6228.91	32997.4	11811.4	9365.26	23169.8	21635.1	10622.8	17145	13247.2	17314.8	17973.2	13892.3	16583.6	23600.9	21655.3	15960.5
NP_416533	EAYELVAPILTK	673.882	2	24.1338	986.519	1	b	9	159473	80070.7	38079.3	202933	70407.2	58534.8	155167	129445	70300.8	126522	97714.7	126419	135108	114310	115855	200642	130596	107113
NP_416533	EAYELVAPILTK	673.882	2	24.1338	1099.6	1	b	10	869.983	496.749	555.794	2010.04	804.591	262.213	887.006	981.443	709.026	959.644	525.847	N/A	430.262	631.154	1069.8	1149.4	361.093	1088.66
NP_416533	EAYELVAPILTK	673.882	2	24.1338	1200.65	1	b	11	1041.42	547.625	219.169	1142.37	428.896	349.639	604.034	364.936	293.394	447.204	278.772	463.725	398.857	479.222	469.714	508.883	554.011	N/A
NP_416533	EAYELVAPILTK	673.882	2	24.1338	1217.71	1	y	11	N/A	N/A	167.843	N/A	108.463	N/A	N/A	N/A	N/A	N/A	292.155	N/A	N/A	N/A	N/A	N/A	N/A	N/A
NP_416533	GYTVSIFNR	528.777	2	15.4535	636.346	1	y	5	71184.9	52324.8	20668.5	105166	50404.8	29877.2	57818.3	66887.3	39172.3	41520.6	33843.5	44579.9	36752.3	44880.6	44939.2	38835.9	61262.3	36500.2
NP_416533	GYTVSIFNR	528.777	2	15.4535	836.462	1	y	7	21375.7	16494.5	6908.01	30061.8	15437.7	9134.44	16726.8	24434.9	15091.5	15546.1	10506.1	15044	14423.5	17808	17592	14475.8	21870.5	15441.4
NP_416533	GYTVSIFNR	528.777	2	15.4535	735.415	1	y	6	22076.2	17494.3	7900.02	34864.5	16539.3	10962.6	20526.4	24467.6	12166	13884.9	11558.9	16044.8	14238.2	14783.3	16876.4	13305.7	22378.2	13727.6
NP_416533	GYTVSIFNR	528.777	2	15.4535	436.23	1	y	3	24130.5	17682.4	5710.36	33393.8	18362.2	10075.3	14090.3	21401.9	10688	13579.3	12170.5	18898.4	6191.75	12332.5	20055.8	4946.84	16780.3	N/A
NP_416533	GYTVSIFNR	528.777	2	15.4535	322.14	1	b	3	16658.7	10677.3	4918.88	21735.9	13192.9	7733.61	15543.6	9567.86	4586.95	5455.34	7410.89	4235.57	3149.12	2853.05	5325.94	3703.45	6455.83	3071.79
NP_416533	GYTVSIFNR	528.777	2	15.4535	519.772	2	b	9	21194.6	13845.5	6036.62	28027.2	12946.1	8136.69	13041	15630.9	8365.5	8455.55	7393.51	8793.19	7693.52	7556.1	7489.94	5453.9	13686.4	7568.8
NP_416533	GYTVSIFNR	528.777	2	15.4535	421.208	1	b	4	10173.4	3096	1414.05	7202.23	6159.51	3133.4	5268.5	3477.54	2819.93	N/A	N/A	N/A	1439.4	N/A	N/A	1427.99	5662.17	1747.31
NP_416533	GYTVSIFNR	528.777	2	15.4535	508.24	1	b	5	N/A	N/A	1161.57	N/A	N/A	649.582	1656.27	N/A	N/A	463.717	1420.97	N/A	1953.61	1219.22	N/A	N/A	N/A	553.873
NP_416533	GYTVSIFNR	528.777	2	15.4535	221.092	1	b	2	19825.3	13541.7	5643.13	25109.2	12223.3	9489.59	11663	14989.6	4341.94	4781.68	2952.69	N/A	549.31	N/A	1282.73	N/A	2431.18	934.345
NP_416533	GYTVSIFNR	528.777	2	15.4535	175.119	1	y	1	3925.31	N/A	N/A	2861.39	N/A	N/A	N/A	5064.29	N/A	N/A	N/A	N/A	349.389	359.231	305.716	N/A	2990.79	574.757
NP_417862	EDGTIDFDDGSK	649.773	2	8.71648	783.316	1	y	7	43622.2	77023.1	47934.4	55215	77733.7	60290	29493.5	79109.3	67396	28649.9	43170.2	59673.2	24264.2	42594.5	43548.3	29138.8	58867	54924
NP_417862	EDGTIDFDDGSK	649.773	2	8.71648	896.4	1	y	8	17608.7	30215.5	20867.3	22793.6	32537	27317.7	13520.3	35582.6	26393.9	11709.9	17930.6	25321.5	11846.3	19977.7	22184.8	13498.3	26397.9	24400.6
NP_417862	EDGTIDFDDGSK	649.773	2	8.71648	1054.47	1	y	10	10964.5	14195.8	8991.93	17783.5	12168.8	10439.8	7598.16	13381.5	11689.2	N/A	7495.4	11502.7	5480.51	9054.56	7169.77	6109.26	9766.11	14540.8
NP_417862	EDGTIDFDDGSK	649.773	2	8.71648	997.447	1	y	9	3284.65	4431.41	2532.61	3413.44	4222.73	3479.45	2080.22	4363.32	3203.58	1848.34	2315.87	4376.35	N/A	3108.97	3110.38	1996.92	3221.58	3873.74
NP_417862	EDGTIDFDDGSK	649.773	2	8.71648	1169.5	1	y	11	726.094	1848.42	1322.05	1107.12	1384.37	1305.63	564.571	1477.75	1649.6	526.336	578.506	1111.32	716.266	983.635	1120.14	739.281	882.478	1504.86
NP_417862	EDGTIDFDDGSK	649.773	2	8.71648	778.325	1	b	7	399.29	777.347	285.596	N/A	N/A	N/A	N/A	833.46	N/A	N/A	N/A	N/A	472.239	383.882	236.84	N/A	N/A	N/A
NP_417862	EDGTIDFDDGSK	649.773	2	8.71648	291.166	1	y	3	15295.6	23300.6	11105.3	17903.1	24952.5	20082	6568.12	13201.8	11237.2	4186.21	6310.23	11055.2	1245.64	2647.15	3423.08	1973.65	5056.19	2977.39
NP_417862	EDGTIDFDDGSK	649.773	2	8.71648	893.352	1	b	8	N/A	N/A	N/A	1059.28	640.401	N/A	150.249	459.133	N/A	N/A	N/A	N/A	N/A	N/A	N/A	N/A	N/A	391.792
NP_417862	EDGTIDFDDGSK	649.773	2	8.71648	1008.38	1	b	9	N/A	196.914	233.264	262.631	222.164	649.814	179.263	251.616	450.246	N/A	N/A	404.142	N/A	519.673	93.8025	371.201	361.594	N/A
NP_417862	EDGTIDFDDGSK	649.773	2	8.71648	1152.43	1	b	11	112.547	393.706	75.031	N/A	609.121	N/A	N/A	254.129	128.851	112.635	N/A	191.964	134.306	102.685	N/A	200.086	336.415	103.46
NP_417862	EAEPEIYNAIR	652.828	2	13.3103	975.526	1	y	8	92601.2	166261	92568.2	126797	155814	123386	63787.6	191190	139329	54056	74035.7	120075	54920.8	103868	125455	61625.8	134147	123986
NP_417862	EAEPEIYNAIR	652.828	2	13.3103	749.43	1	y	6	38224.6	73669.7	37178	51819	60568	50587.7	25126.8	67569.4	52964.9	21231.7	29910.3	43483.3	16831.9	36004	42627.5	20294.8	48305.8	40511.9
NP_417862	EAEPEIYNAIR	652.828	2	13.3103	878.473	1	y	7	22657.6	39041.9	20306	29756.1	35253.1	29950.8	13698.6	42706.9	30650.3	11183.2	17501.7	21875	12207.7	24696.6	27317.4	13583.3	33869.6	26936.1
NP_417862	EAEPEIYNAIR	652.828	2	13.3103	1104.57	1	y	9	8395.46	12101.3	5312.73	12253.7	11098.5	8002.67	7340.2	14136.7	9827.18	5385.12	6209.68	9739.83	6573.35	9940.66	10686.5	8378.44	12458.5	10867.2
NP_417862	EAEPEIYNAIR	652.828	2	13.3103	1175.61	1	y	10	640.219	708.916	390.112	916.682	564.999	668.544	357.947	1039.96	698.6	N/A	661.468	742.015	N/A	75.1807	1047.45	453.795	886.895	1178.69
NP_417862	EAEPEIYNAIR	652.828	2	13.3103	832.372	1	b	7	1089.14	2066.78	1307.94	863.32	1575.03	1787.59	189.022	2378.32	1793.92	N/A	1337.09	N/A	N/A	664.432	2144.43	N/A	N/A	1164.91
NP_417862	EAEPEIYNAIR	652.828	2	13.3103	636.346	1	y	5	60068.6	112384	56913.4	83152.6	105447	83403.9	39272.3	103862	76580.5	29765.6	40147.7	68317.7	23076.4	51244.4	59435.7	29591.1	72544.4	53591.1
NP_417862	EAEPEIYNAIR	652.828	2	13.3103	1130.54	1	b	10	N/A	1304.81	566.418	N/A	1510.96	686.306	259.276	1390.71	N/A	543.379	N/A	741.328	813.624	252.277	1059.23	N/A	2214.81	N/A
NP_417862	EAEPEIYNAIR	652.828	2	13.3103	1017.45	1	b	9	276.94	880.821	798.815	N/A	N/A	1121.05	1478.99	1217.38	995.822	305.212	N/A	468.329	513.66	652.552	1431.53	1775.48	997.984	N/A
NP_417862	EAEPEIYNAIR	652.828	2	13.3103	488.267	2	y	8	39761.9	68451.5	35425.2	62502.8	69092.9	47729.6	24852.8	55584.3	40633.7	19588	23569.4	36467.4	19224.3	20904	27668.4	23513.1	33653.4	22219.6
NP_417862	NTYASPEQWQEK	740.839	2	8.19538	944.447	1	y	7	20524	46708.1	23993.8	32948	32076.2	35914.9	14531.3	49063.2	35784.7	14605.2	21955.8	41874.6	12459.4	25121	32813.7	17008.9	36281.7	31097.4
NP_417862	NTYASPEQWQEK	740.839	2	8.19538	1031.48	1	y	8	13170.3	36676.1	17666.6	24164.2	25396.6	24720.5	11903.5	39104.9	30726.8	9050.32	18845.9	32421.2	10044.3	18166.1	27080.7	15782.8	25938.8	23390.2
NP_417862	NTYASPEQWQEK	740.839	2	8.19538	1102.52	1	y	9	13720.8	30363.8	13800	18613.1	19766.5	21025.6	9801.25	28517.4	22343.9	8070.81	14040.7	22566.3	7901.33	14216.9	22737.1	9673.77	19657.9	20441.6
NP_417862	NTYASPEQWQEK	740.839	2	8.19538	1265.58	1	y	10	5477.6	15305.5	6246.11	9942.68	9094.09	8190.22	3998.92	16890.8	11115.9	4905.88	5969.84	11497.2	3396.9	7441.62	9302.93	4262.72	8686.67	9303.84
NP_417862	NTYASPEQWQEK	740.839	2	8.19538	847.394	1	y	6	2669.4	4618.16	2072.22	N/A	N/A	2068.04	1687.92	5182.57	2535.63	1240.21	N/A	3096.46	1560.93	3423.02	2483.16	N/A	5331.08	2259.48
NP_417862	NTYASPEQWQEK	740.839	2	8.19538	891.384	1	b	8	N/A	1599.72	814.113	1439.69	764.008	1380.84	594.47	1733.24	1256.03	N/A	624.491	1128.18	718.102	624.164	628.545	N/A	1224.49	619.775
NP_417862	NTYASPEQWQEK	740.839	2	8.19538	763.326	1	b	7	1149.54	1440.16	403.347	N/A	884.395	590.74	N/A	777.565	367.024	N/A	N/A	N/A	N/A	N/A	N/A	N/A	861.732	153.768
NP_417862	NTYASPEQWQEK	740.839	2	8.19538	1077.46	1	b	9	582.62	1115.44	198.151	524.852	583.454	863.81	487.849	862.299	402.954	531.851	511.426	899.046	N/A	371.776	485.849	N/A	N/A	481.177
NP_417862	NTYASPEQWQEK	740.839	2	8.19538	1205.52	1	b	10	254.538	N/A	99.5482	N/A	163.915	432.699	415.714	2075.12	N/A	714.225	318.104	487.434	322.973	485.381	266.807	N/A	703.982	495.539
NP_417862	NTYASPEQWQEK	740.839	2	8.19538	1334.57	1	b	11	220.579	469.364	274.787	128.537	577.336	249.871	221.682	905.391	323.127	121.15	174.09	N/A	171.616	64.9669	154.696	291.159	528.434	236.949
NP_417862	YTDTPAGAALVAAGPK	751.896	2	12.2834	1022.6	1	y	12	62141.8	116955	60502.2	76655.9	110511	89086.2	47150.3	109341	101284	39934.9	54650	88733.9	38296.5	73681.3	73881	54059.4	88725.6	77368.1
NP_417862	YTDTPAGAALVAAGPK	751.896	2	12.2834	854.509	1	y	10	17764.9	35858.7	16193.2	25546.5	31735.7	28676.7	13417.6	32507.1	29715.8	11028.7	14779	24752.4	9410.29	19687.7	19117.2	14105.3	24997.4	20722.2
NP_417862	YTDTPAGAALVAAGPK	751.896	2	12.2834	925.547	1	y	11	11457.3	19832.9	10415.5	15031.8	19986.7	14187.3	7534.3	20691.5	17894.5	5890.09	9100.1	15001.5	6986.42	12266.4	12631.4	8050.54	15952.1	15322.7
NP_417862	YTDTPAGAALVAAGPK	751.896	2	12.2834	1238.67	1	y	14	6554.38	13231.3	7380.3	8972.04	13299	9965.06	5878.35	14097.3	10402.6	4437.35	6018.33	10461.8	4380.52	7682.8	8420.86	5268.14	9928.6	8976.18
NP_417862	YTDTPAGAALVAAGPK	751.896	2	12.2834	797.488	1	y	9	5849.77	10095.3	5265.19	7025.29	8643.91	7603.18	3103.73	7742.67	7409.01	2621.95	3715.96	6923.61	2631.42	5128.73	5158.36	4166.5	7630.59	5069.17
NP_417862	YTDTPAGAALVAAGPK	751.896	2	12.2834	1123.65	1	y	13	4353.49	7277.71	3324.17	5030.4	6481.65	5574.5	2842.54	8099.59	6242.46	2205.61	3039.05	4608.81	2145.89	4205.26	5342.64	2849.76	5629.86	5171.7
NP_417862	YTDTPAGAALVAAGPK	751.896	2	12.2834	777.341	1	b	8	1434.2	4008.68	1538.49	1576.39	2544.28	1877.01	1681.67	3164.31	2909.39	918.019	2420.58	2498.94	N/A	2238.04	1906.94	2394.47	1934.77	1809.87
NP_417862	YTDTPAGAALVAAGPK	751.896	2	12.2834	848.379	1	b	9	1117.6	1881.64	1044.65	N/A	1158.72	484.273	599.982	2079.15	1573.36	488.117	283.896	622.947	502.444	808.329	1148.63	N/A	1501.94	918.1
NP_417862	YTDTPAGAALVAAGPK	751.896	2	12.2834	1339.72	1	y	15	550.365	1695.87	516.331	1324.58	1319.64	899.226	568.158	1499.3	1174.72	597.951	433.684	1401.19	N/A	863.386	1247.71	822.053	1140.19	899.589
NP_417862	YTDTPAGAALVAAGPK	751.896	2	12.2834	961.462	1	b	10	2137.69	3160.98	1853.82	2658.45	2117.37	1739.72	1755.75	4940.65	2464.66	1926.56	3178.55	N/A	1898.35	3755.18	3679.55	1639.21	4198.87	4346.77
NP_417862	DALLENVTVR	565.314	2	15.0448	830.473	1	y	7	89877.9	157074	91678.9	129239	160513	125160	68817.7	175004	151347	53733.4	76628.3	123288	56628	102033	104502	61066.6	145973	110524
NP_417862	DALLENVTVR	565.314	2	15.0448	717.389	1	y	6	90671.4	168199	104213	146313	184704	137972	86121.3	182633	161962	57205	71774.3	122562	50937.8	100702	109820	63364	148659	109927
NP_417862	DALLENVTVR	565.314	2	15.0448	588.346	1	y	5	44394.6	76129.4	43938	59388.2	85209	61496.5	27903.8	74654.4	60715.7	21515.9	32613.7	51768.8	17232.2	34697.2	38522.9	22957.9	50874.8	38737.1
NP_417862	DALLENVTVR	565.314	2	15.0448	943.557	1	y	8	15508.1	22277.6	13460.2	21370.1	21874.5	18278.1	11444.7	28488.8	25368.3	9252.62	13581	17464.8	10166.6	15034.6	17838.8	10804.6	21320.2	18496
NP_417862	DALLENVTVR	565.314	2	15.0448	755.393	1	b	7	7783.37	10872.5	6397.22	7095.92	14442.6	8700.87	5079.32	7534.13	10733.8	5168.58	4608.6	5903.46	3400.84	5647.16	5779.45	2768.09	5877.67	5983.8
NP_417862	DALLENVTVR	565.314	2	15.0448	656.325	1	b	6	1303.78	4546.17	1812.55	N/A	3809.86	3574.19	1411.79	6023.89	2579.54	754.541	N/A	3510.93	926.025	N/A	2171.28	1693.2	2175.62	1911.05
NP_417862	DALLENVTVR	565.314	2	15.0448	856.441	1	b	8	2027.99	2202.06	2082.52	3150.36	4180.77	2139.77	1200.19	3410.32	2711.67	1073.59	1070.18	2859.29	1269.92	2401.74	2450.93	1997.2	1845.32	2956.27
NP_417862	DALLENVTVR	565.314	2	15.0448	300.155	1	b	3	52013.5	89615	44274.5	72925.4	113426	83150.3	31960.2	58663.4	44209.3	18438.1	28597.4	35133.5	8710.48	13491.2	19538.3	10728.4	29495.7	14856.3
NP_417862	DALLENVTVR	565.314	2	15.0448	1014.59	1	y	9	N/A	N/A	N/A	N/A	N/A	N/A	N/A	N/A	N/A	N/A	N/A	N/A	N/A	N/A	N/A	N/A	2014.69	N/A
NP_417862	DALLENVTVR	565.314	2	15.0448	955.51	1	b	9	N/A	2633.29	1860.26	1594.25	1926.95	2440.82	N/A	1244.25	2749.41	N/A	744.539	1206.43	1076.32	2506.94	2175.63	1092.83	1724.86	1667.98
NP_415933	IVDEIGLPR	506.295	2	13.9245	799.431	1	y	7	167808	192500	106635	309868	141227	164601	122209	221724	133665	137357	119217	146801	135388	186937	124012	209632	195655	157782
NP_415933	IVDEIGLPR	506.295	2	13.9245	555.361	1	y	5	44005.6	51108.9	23748.8	80072.9	34786.8	44236.2	26104.4	54819	29514.5	27137.6	24474.3	28939	23771.7	31843.4	20630.3	40933.5	33103.7	26062.5
NP_415933	IVDEIGLPR	506.295	2	13.9245	684.404	1	y	6	34652.3	42986.7	20083.8	67868.9	29668.3	35362.7	22543.9	45850.1	27008	24133.8	22514.1	30141.9	28492.7	38039.4	24297.3	41101.6	37796.6	27266.2
NP_415933	IVDEIGLPR	506.295	2	13.9245	898.499	1	y	8	29281.7	33904.9	19377	53419.8	24564.7	26663.1	18633.6	40397.2	21333.5	25840.8	19933	22127.7	26997.1	34301	22363.7	43238.9	32923.8	27012.1
NP_415933	IVDEIGLPR	506.295	2	13.9245	570.313	1	b	5	16566.7	14312.7	7790.53	25843.7	15133.6	15388.3	8748.39	17402.5	9341.89	8350.76	7100.78	9552.85	10762.8	9855.34	6824.83	14619.1	11261.8	6860.16
NP_415933	IVDEIGLPR	506.295	2	13.9245	627.335	1	b	6	5942.65	7062.6	2840.48	9357.06	2618.9	4372.51	3576.4	7171.39	2812.98	3436.41	4098.48	3773.64	4257.88	6234	3567.79	4475.18	3937.59	4165.36
NP_415933	IVDEIGLPR	506.295	2	13.9245	740.419	1	b	7	7535.35	7873.55	3073.37	12549.2	4441.49	5953.6	3862.66	9697.37	4360.9	5280.92	4151.31	4821.44	4850.94	6171.82	4469.21	7542.73	5940.15	4755.32
NP_415933	IVDEIGLPR	506.295	2	13.9245	442.277	1	y	4	82759.4	85997.4	39188	148074	68677.4	75281.2	40697	78338.5	40668.3	39682.1	35188.9	46291.6	31634.4	41117.3	25350.9	42975.9	39021.7	25338.4
NP_415933	IVDEIGLPR	506.295	2	13.9245	328.187	1	b	3	17970.5	18758.3	8461.6	27654.4	16113.7	15395.3	7856.28	15288.1	7765.37	4949.42	6896.71	6926.68	5111.68	4571.34	2890.61	5370.54	4610.79	2309.92
NP_415933	IVDEIGLPR	506.295	2	13.9245	457.229	1	b	4	20186.1	22172	10682.3	37212.2	16793	18721.6	11625	20649.8	9142.61	10780.2	11055	12757.4	10096.7	10240.9	7975.6	15302.5	10628.3	8100.89
NP_415933	GETVGQELAGNPK	650.331	2	7.75216	913.474	1	y	9	54487.7	65379.6	33422.6	99833	42167.6	52255.4	32950.7	82746.5	41552.6	50034.1	36276	48142	59549.6	64137.6	39675.5	91213.3	61344.2	54190.5
NP_415933	GETVGQELAGNPK	650.331	2	7.75216	728.394	1	y	7	15801	19453.1	9206.92	30778.8	13034.9	13961.3	7558.76	20375.5	11442.9	11417.6	9107.95	13884.8	13721.8	13137.4	10245.7	22676.3	15814.2	10910.7
NP_415933	GETVGQELAGNPK	650.331	2	7.75216	1012.54	1	y	10	11786.7	N/A	7278.57	16056.6	6965.92	11511.7	6710.52	12798.4	5850.82	9765.7	5766.08	6650.96	8432.56	9954.65	N/A	19148.8	8206.76	8628.2
NP_415933	GETVGQELAGNPK	650.331	2	7.75216	856.452	1	y	8	8438.46	13313.3	5813.52	17701.1	8132.98	8443.24	6728.72	14610.3	6941.59	8563.24	5757.04	8256.59	7740.88	10335.7	7955.67	15567.4	11647.1	9689.23
NP_415933	GETVGQELAGNPK	650.331	2	7.75216	1113.59	1	y	11	3686.49	7014.96	3884.35	7112.63	5031.73	4083.71	2357.71	8346.76	4608.03	3430.51	4818.72	6097.52	4342.36	7223.79	4509.1	6544.08	7022.65	6570.22
NP_415933	GETVGQELAGNPK	650.331	2	7.75216	1056.5	1	b	11	3004.83	4342.72	1894.64	5720.25	2854.54	3090.75	2223.33	5967.39	4210.25	3118.54	2794.68	4267.27	3147.94	3799.95	4629.92	5262.02	5101.16	3423.27
NP_415933	GETVGQELAGNPK	650.331	2	7.75216	885.431	1	b	9	3821.18	2988.63	2071.56	6918.39	2363.65	2138	N/A	3477.63	2754.95	4292.39	N/A	N/A	N/A	N/A	N/A	9947.63	N/A	N/A
NP_415933	GETVGQELAGNPK	650.331	2	7.75216	701.31	1	b	7	1463.81	3829.89	1712.81	5401.17	1811.65	1741.23	961.704	3177.85	1323.35	1490.37	1678.83	2517.23	1716.81	2384.3	2493.02	5948.91	2412.78	1792.09
NP_415933	GETVGQELAGNPK	650.331	2	7.75216	814.394	1	b	8	2289.9	3367.82	1278.48	5891.53	1861.75	1965.92	1675.37	2143.18	2328.5	2346.74	2489.1	3468.28	3524.19	4086.35	1548.18	5721.91	4041.1	2770.74
NP_415933	GETVGQELAGNPK	650.331	2	7.75216	942.453	1	b	10	1397.75	1788.44	1304.46	2567.3	926.993	1827.32	724.81	N/A	1240.74	976.606	N/A	2538.57	1540.19	1631.79	1263.16	2338.96	1622.75	1978.21
NP_415933	FGETYINR	500.248	2	8.17597	852.421	1	y	7	34196.5	47848.9	22557.1	70781.5	29999.2	40250.4	26772.6	47057.4	33839.5	31968.3	21524.7	32420.3	37245.1	47226.2	29049.2	50539.6	40917.7	42097.7
NP_415933	FGETYINR	500.248	2	8.17597	666.357	1	y	5	28851.2	40735.8	22112.6	70105	26534.4	38070.5	16488	42278.3	28826.9	26603.2	23125.1	29988.3	25634.6	31393.1	22269.5	48213.6	40448.7	32196.3
NP_415933	FGETYINR	500.248	2	8.17597	565.309	1	y	4	27299.7	36799.2	16386.4	56360.4	23289.5	30565.2	13875.9	33201.6	22955.5	18867.3	18444.2	20067.2	17432.6	26513.5	12146.9	28771.7	29599	22374.1
NP_415933	FGETYINR	500.248	2	8.17597	795.399	1	y	6	16671.4	22959.3	9718.77	37655	13840	17983.3	8809.06	21801.2	17602.8	15077.8	10586.3	17305.4	15240.5	22180.6	13492.5	29277	25518.7	17960
NP_415933	FGETYINR	500.248	2	8.17597	598.251	1	b	5	3853.53	N/A	1810.01	8388.34	5780.14	1740.9	3230.28	7410.07	5026.12	N/A	N/A	2441.14	4058.59	4449.2	N/A	6212.9	4477.33	N/A
NP_415933	FGETYINR	500.248	2	8.17597	711.335	1	b	6	N/A	1864	N/A	3736.95	N/A	1327.1	771.571	2200.68	N/A	N/A	1767.39	N/A	1803.56	1687.28	801.71	4417.6	3356.32	868.389
NP_415933	FGETYINR	500.248	2	8.17597	402.246	1	y	3	15890.8	19689.9	9490.4	36156	12923.2	18977.1	7531.6	20119.3	10500.8	11293.4	9646.78	12190.6	7470.6	11816.3	7773.85	12433.7	14136.8	7797.46
NP_415933	FGETYINR	500.248	2	8.17597	334.14	1	b	3	15281.6	17409.8	6584.64	22683.9	9335.49	14319.6	10264.4	N/A	9309.07	9853.05	7748.66	5136.44	6899.8	9238.78	N/A	12020.8	N/A	N/A
NP_415933	FGETYINR	500.248	2	8.17597	435.187	1	b	4	8038.74	7642.58	4487.85	N/A	6809.07	9064.78	N/A	N/A	N/A	N/A	N/A	8099.67	4402.91	N/A	4854.67	N/A	N/A	N/A
NP_415933	FGETYINR	500.248	2	8.17597	491.243	2	b	8	12451.4	6498.89	5008.79	13369.5	3943.97	4848.23	5454.54	7764.75	10479.8	2556.16	2529.99	5555.49	6228.87	7942.49	4622.87	2894.49	5126.35	N/A
NP_415933	GIYDQFVNR	556.28	2	13.1271	778.384	1	y	6	48003	54768.7	24010.7	85756.9	40941.8	44327.2	29294.1	54821.6	33002.4	39861.3	35237.3	37971.8	41654.6	52533.1	45650.8	55419.5	56202.2	42142.4
NP_415933	GIYDQFVNR	556.28	2	13.1271	663.357	1	y	5	35862.6	41494.5	19019.6	69933.6	29810.3	32325.6	21006.6	40069.6	25645.1	29841.2	21240.6	25461.9	25535.5	33518.3	24969.2	34015.8	38155.4	24501.7
NP_415933	GIYDQFVNR	556.28	2	13.1271	941.448	1	y	7	49483.6	54619.5	28495.4	85712.6	41893.4	47911.9	30069.8	64619.9	39536.7	40844.5	32516.2	39940.7	37589.1	60899.4	39488.2	61137.5	59758.2	48983
NP_415933	GIYDQFVNR	556.28	2	13.1271	823.399	1	b	7	2084.82	3416.02	1194.84	4500.44	2453.73	2790.24	1856.31	4649.14	2163.64	2404.5	1850.47	2296.1	2646.31	3172.76	2488	3353.46	3940.42	2442.16
NP_415933	GIYDQFVNR	556.28	2	13.1271	577.262	1	b	5	3025.93	3370.76	1505.34	7548.57	3253.84	3076.92	2883.91	6163.07	1902.17	1475.26	4000.79	3490.21	2858.43	2913.27	3724.33	2022.49	3687.69	2706.51
NP_415933	GIYDQFVNR	556.28	2	13.1271	535.299	1	y	4	32053.7	37606.4	15559.6	62779.1	27464.7	24834.3	17167.5	32249.1	19747.6	20053	18378.3	21808.7	17992.7	21607.8	14945.2	20870	26433.5	16657.3
NP_415933	GIYDQFVNR	556.28	2	13.1271	388.23	1	y	3	18761.3	21154.8	8479.73	38184.4	15430.7	18654.6	10110.4	18561.3	7864.94	10750.4	7885.35	10329.4	6810.4	8390.38	5354.86	6945.48	9802.08	7099.34
NP_415933	GIYDQFVNR	556.28	2	13.1271	289.135	2	b	5	23735.1	23884.6	15516.6	35553.4	16260.6	21753.7	15856.3	52881.2	27628.7	26398.6	21447.9	27774.5	36148.9	45232.8	31063.5	48836.9	41039	37837
NP_415933	GIYDQFVNR	556.28	2	13.1271	471.227	2	y	7	21909.1	24123.7	8030.14	46561.2	19909.2	17557	11610.1	17534	9872.59	11420.3	12268.5	12920.6	7197.01	8751.77	9972.82	11836.9	13349.9	9513.98
NP_415933	GIYDQFVNR	556.28	2	13.1271	334.176	1	b	3	5425.64	6845.77	3049.67	10687.6	6821.45	6550.66	3746.17	5182.43	2507.99	4137.37	2034.06	3124.67	1895.4	3867.26	1567.91	2355.63	3908.15	1348.8
NP_415933	AQPEWEALPAIER	755.388	2	21.0264	1310.67	1	y	11	30032.5	34085.7	12304	58949.1	18324.5	28193.3	20792.8	55703.8	20019	24560.3	19005.3	23902.3	29769.9	29482.2	22671.9	40457.3	27370.4	27707.7
NP_415933	AQPEWEALPAIER	755.388	2	21.0264	1084.58	1	y	9	31314.9	32212	13743	61739.8	17561.7	24842.7	19749.7	52250.9	20208.9	20416.8	18470	25098.6	29768.8	29715.5	23310	43053.2	29867.5	25750.3
NP_415933	AQPEWEALPAIER	755.388	2	21.0264	898.499	1	y	8	24573.7	27514.7	10499.2	51402.7	15671.9	21018.4	17144.9	42174.5	15466.9	16923.7	13989.5	22203.1	19652.5	24805.1	18126.9	35905.4	26434.7	20792.5
NP_415933	AQPEWEALPAIER	755.388	2	21.0264	1213.62	1	y	10	6039.09	6410.32	2626.68	11967.1	2766.18	4775.61	3876.92	10173.4	4616.05	3869.07	4021.77	4270.37	5911.26	6342.67	4274.31	7931.03	5258.3	6015.37
NP_415933	AQPEWEALPAIER	755.388	2	21.0264	925.441	1	b	8	3417.94	3789.91	1655.99	8771.38	2227.87	3442.38	3668.01	8170.67	3464.34	2644.06	2101.67	3032.6	3167.01	3800.14	3061.76	5341.46	3351.79	4610.78
NP_415933	AQPEWEALPAIER	755.388	2	21.0264	812.357	1	b	7	1969.16	2042.3	944.123	3491.71	955.122	1205.91	1854.65	2250.04	1180.45	1469.2	712.186	1447.98	1596.97	1652.75	1384.14	2408.68	1791.39	896.302
NP_415933	AQPEWEALPAIER	755.388	2	21.0264	585.336	1	y	5	45581.2	48085.4	18327.1	107867	26084.4	39699.2	29348.6	67482.3	26719	29289.9	23265.9	29834.5	25778.1	31425.3	21421	41908.8	33875.7	20689.2
NP_415933	AQPEWEALPAIER	755.388	2	21.0264	655.841	2	y	11	36680.6	37473.8	16006.7	78651.4	23437.6	29614.6	23801.3	49268.8	21486.6	19774.9	19383	25730.1	21315.6	25378.1	16357.1	35363	32674.7	17321.6
NP_415933	AQPEWEALPAIER	755.388	2	21.0264	1335.66	1	b	12	N/A	N/A	N/A	N/A	N/A	136.844	N/A	N/A	N/A	80.0952	N/A	N/A	69.7781	N/A	N/A	238.664	367.299	N/A
NP_415933	AQPEWEALPAIER	755.388	2	21.0264	698.42	1	y	6	14280.3	15886.2	5529.37	31975.5	9411.09	12384.5	10786.6	22229.4	9899.89	9863.58	8033.74	10899.7	10984.1	14201.1	7676.3	17219.3	13029.4	8673.65
NP_417884	LVSEALAER	494.277	2	7.2859	775.394	1	y	7	N/A	139355	N/A	274225	N/A	70496.6	74515	148333	775.635	300884	85790.2	55184	202072	251054	61773.4	346610	182479	92031
NP_417884	LVSEALAER	494.277	2	7.2859	559.32	1	y	5	N/A	N/A	N/A	22638.4	N/A	1243.54	13617.4	N/A	1653.57	39669.7	16933.3	12115.3	31578	26328.3	10260.3	40329.2	33107.4	N/A
NP_417884	LVSEALAER	494.277	2	7.2859	688.362	1	y	6	9858.91	3661.81	N/A	N/A	N/A	2288.77	N/A	5589.85	2578.23	N/A	N/A	N/A	N/A	N/A	N/A	N/A	N/A	N/A
NP_417884	LVSEALAER	494.277	2	7.2859	874.463	1	y	8	N/A	N/A	2648.33	5718.55	N/A	N/A	4432.79	N/A	N/A	28560	6777.69	3345.97	31839.5	11041.6	9202.91	21657.1	22964.7	N/A
NP_417884	LVSEALAER	494.277	2	7.2859	500.272	1	b	5	9273.97	N/A	3304.95	N/A	N/A	N/A	20304	N/A	N/A	22489.9	22760.2	28955.3	N/A	20169.8	15759.3	21015.8	38402.1	N/A
NP_417884	LVSEALAER	494.277	2	7.2859	375.199	1	y	3	N/A	35481.1	9155.21	40347.6	4555.24	16501.2	23780.2	57126.5	2562.28	17420.8	N/A	N/A	N/A	14744.2	N/A	N/A	18309.2	37588.6
NP_417884	LVSEALAER	494.277	2	7.2859	300.192	1	b	3	N/A	N/A	494.489	6632.26	768.664	N/A	N/A	N/A	217.567	N/A	N/A	854.92	N/A	4181.05	N/A	N/A	N/A	N/A
NP_417884	LVSEALAER	494.277	2	7.2859	429.234	1	b	4	502.304	N/A	564.98	5303.46	3003.69	N/A	N/A	N/A	744.898	N/A	N/A	1340.14	N/A	678.351	1134.04	N/A	N/A	N/A
NP_417884	LVSEALAER	494.277	2	7.2859	188.103	2	y	3	N/A	891.019	N/A	3654.11	N/A	435.096	1215.93	N/A	188.722	460.683	N/A	N/A	N/A	7831.74	N/A	N/A	N/A	5999.34
NP_417884	LVSEALAER	494.277	2	7.2859	213.16	1	b	2	N/A	N/A	2320.42	26398.5	16951	13703.5	10268.7	16096.1	5847.02	17881.8	7993.61	2407.21	4214.96	2508.51	1275.69	4030.65	N/A	1003.46
NP_417884	TSLPGSTGLR	494.775	2	8.24656	687.378	1	y	7	57040.4	17061.6	4361.37	93499.4	11446.8	6033.69	59508.9	16619.5	11533.6	180451	83337.4	42588	130864	112284	42032.1	200891	147709	42444.5
NP_417884	TSLPGSTGLR	494.775	2	8.24656	590.326	1	y	6	11796.8	N/A	N/A	27849.2	N/A	N/A	10383.2	N/A	208.607	36645.7	19839.6	7115.23	24052.5	21185.4	6956.07	37240.6	34547.5	9616.79
NP_417884	TSLPGSTGLR	494.775	2	8.24656	533.304	1	y	5	23197.3	515.328	444.877	42317.5	745.88	N/A	19612.6	N/A	N/A	22613.6	14708.8	18859.6	16613.8	17073.2	16736	24999.9	24614.5	N/A
NP_417884	TSLPGSTGLR	494.775	2	8.24656	800.462	1	y	8	4309.71	N/A	N/A	4666.86	485.082	2842.94	3844.37	N/A	N/A	11582.7	5599.13	3551.82	11619.3	8632.22	5295.41	15769	11028.5	2885.64
NP_417884	TSLPGSTGLR	494.775	2	8.24656	887.495	1	y	9	3200.21	N/A	N/A	N/A	239.829	N/A	3053.03	5953.46	308.759	N/A	2581.09	N/A	4359.49	4126.68	N/A	7212.36	4870.57	N/A
NP_417884	TSLPGSTGLR	494.775	2	8.24656	644.325	1	b	7	N/A	N/A	N/A	N/A	N/A	N/A	707.423	733.065	N/A	3059.64	N/A	N/A	N/A	N/A	N/A	N/A	3392.21	N/A
NP_417884	TSLPGSTGLR	494.775	2	8.24656	344.193	2	y	7	26968.5	N/A	458.907	30569.3	613.487	N/A	17323.6	N/A	N/A	29456.5	14520	7876.29	10899.1	7810.82	5407.24	11799.1	12151.2	N/A
NP_417884	TSLPGSTGLR	494.775	2	8.24656	446.272	1	y	4	N/A	N/A	251.724	N/A	N/A	N/A	N/A	N/A	233.811	N/A	N/A	N/A	6435.49	N/A	N/A	5320.48	4282.01	N/A
NP_417884	TSLPGSTGLR	494.775	2	8.24656	345.224	1	y	3	2823.64	N/A	N/A	N/A	N/A	N/A	4109.26	5246.41	N/A	4106	N/A	N/A	2374.03	N/A	1318.37	2357.72	1817.15	N/A
NP_417884	TSLPGSTGLR	494.775	2	8.24656	400.735	2	y	8	5657.34	N/A	N/A	8569.95	N/A	N/A	3342.92	176.753	N/A	9818.02	4027.19	2871.91	4574.53	3158.88	1856.28	6425.76	4624.02	1429.94
NP_417884	ESVLPGGAIEGDRDDYAAR	664.32	3	11.5944	781.863	2	y	15	36801.6	404.674	520.321	68481.6	N/A	N/A	46836.4	2024.85	N/A	121075	54178.3	24662.7	100076	97282.8	35936.8	172392	117972	33570.4
NP_417884	ESVLPGGAIEGDRDDYAAR	664.32	3	11.5944	733.337	2	y	14	3893.31	256.942	N/A	8510.31	1260.03	N/A	5273.58	N/A	N/A	11328.1	5121.13	2969.38	9577.38	9687.53	3567.35	19767.3	13512.2	3022.02
NP_417884	ESVLPGGAIEGDRDDYAAR	664.32	3	11.5944	838.405	2	y	16	3800.71	774.917	N/A	7894.72	N/A	N/A	5263.2	N/A	N/A	13174.8	7241.13	4236.64	13418.4	12941.1	6600.14	22361.7	13568.8	6022.89
NP_417884	ESVLPGGAIEGDRDDYAAR	664.32	3	11.5944	704.826	2	y	13	1901.09	56.2595	N/A	3083.28	112.563	N/A	1653.63	252.025	N/A	3780.53	2148.71	1397.07	2881.97	2569.5	985.923	5140.84	4374.41	1883.21
NP_417884	ESVLPGGAIEGDRDDYAAR	664.32	3	11.5944	887.94	2	y	17	1062.52	N/A	N/A	2972.57	N/A	N/A	2221.22	N/A	N/A	4243.95	2364.87	971.279	4318.59	3692.61	1648.84	7005.32	5493.57	1584.77
NP_417884	ESVLPGGAIEGDRDDYAAR	664.32	3	11.5944	710.31	1	y	6	1516.14	13780.2	17088.6	2174.79	1031.63	N/A	2114.19	N/A	N/A	3342.29	1331.54	1019.03	N/A	3728.03	1132.08	4682.17	2797.78	1569.85
NP_417884	ESVLPGGAIEGDRDDYAAR	664.32	3	11.5944	676.316	2	y	12	622.818	1799.88	2778.32	957.348	N/A	N/A	N/A	N/A	1749.24	2041.15	303.506	407.994	584.559	629.122	633.886	1138.29	1099.3	203.066
NP_417884	ESVLPGGAIEGDRDDYAAR	664.32	3	11.5944	866.412	1	y	7	470.477	208.19	674.684	1250.49	623.142	479.684	320.093	N/A	N/A	2921.79	N/A	N/A	2051.68	1476.51	763.853	2888.48	1294.15	N/A
NP_417884	ESVLPGGAIEGDRDDYAAR	664.32	3	11.5944	1038.46	1	y	9	N/A	N/A	N/A	1430.81	271.491	N/A	311.996	N/A	N/A	1480.65	N/A	365.823	969.281	646.277	N/A	2106.22	1687.56	330.554
NP_417884	ESVLPGGAIEGDRDDYAAR	664.32	3	11.5944	756.352	2	b	15	N/A	N/A	N/A	N/A	827.632	N/A	N/A	N/A	156.14	1848.53	N/A	N/A	1238.74	N/A	N/A	1234.77	N/A	799.911
NP_417884	SGVRPLC[Cmc]DDESDSPQAITR	701.992	3	8.83485	772.431	1	y	7	6150.75	93.8377	218.101	9053.61	N/A	30.4237	9240.77	1105.93	N/A	23726.3	9490.43	4087.03	29463.6	13167.5	5069.62	29920.5	14600	5893.54
NP_417884	SGVRPLC[Cmc]DDESDSPQAITR	701.992	3	8.83485	974.49	1	y	9	5044.77	72.2724	N/A	6185.58	N/A	N/A	6763.98	801.123	303.313	17334.9	7553.05	2334.31	23482.6	10591.4	3846.6	20967.2	11151.8	4584.71
NP_417884	SGVRPLC[Cmc]DDESDSPQAITR	701.992	3	8.83485	887.458	1	y	8	7170.33	84.5999	N/A	5882.72	918.247	N/A	6209.93	920.094	N/A	18363.1	6527.73	3014.79	18744.3	11579.3	4693.21	20790.7	11126	5702.64
NP_417884	SGVRPLC[Cmc]DDESDSPQAITR	701.992	3	8.83485	1103.53	1	y	10	994.015	555.67	N/A	1805.87	N/A	N/A	1307.84	N/A	N/A	2871.78	1413.35	892.342	4060.67	1935.81	571.709	5276.97	2459.5	667.365
NP_417884	SGVRPLC[Cmc]DDESDSPQAITR	701.992	3	8.83485	1001.44	1	b	9	2464.21	446.024	N/A	3187.97	355.827	N/A	3673.49	587.778	N/A	11274	4690.95	1466.2	11496.8	5720.92	2055.97	13246.6	6113.85	2149.82
NP_417884	SGVRPLC[Cmc]DDESDSPQAITR	701.992	3	8.83485	1332.54	1	b	12	1205.43	147.792	39.4598	1115.08	N/A	N/A	1284.22	202.353	37.532	4153.29	1284.83	810.139	3147.56	1506.66	709.285	3737.39	1913.79	937.221
NP_417884	SGVRPLC[Cmc]DDESDSPQAITR	701.992	3	8.83485	886.409	1	b	8	1523.56	134.676	109.604	1253.5	247.363	51.7819	2262.19	N/A	N/A	6618.67	1661.71	995.91	5950.09	4462.08	1333.66	5820.76	3370.58	1278.32
NP_417884	SGVRPLC[Cmc]DDESDSPQAITR	701.992	3	8.83485	1218.56	1	y	11	624.934	N/A	N/A	667.027	270.287	1355.95	N/A	N/A	75.064	1419.4	476.841	N/A	2613.65	1440.8	304.448	2040.21	N/A	N/A
NP_417884	SGVRPLC[Cmc]DDESDSPQAITR	701.992	3	8.83485	1333.59	1	y	12	391.056	300.168	N/A	1259.46	N/A	N/A	820.266	N/A	112.585	1942.93	981.053	301.365	3065.12	1337.53	526.582	2781.79	1462.78	339.208
NP_417884	SGVRPLC[Cmc]DDESDSPQAITR	701.992	3	8.83485	914.904	2	b	17	275.657	N/A	37.521	319.073	N/A	N/A	492.099	N/A	N/A	1837.23	349.213	223.14	1636.62	763.517	336.66	1145.39	539.185	239.969
NP_417884	ESVLPGGAIEGDR	650.331	2	11.0353	871.427	1	y	9	33087.3	4040.28	N/A	30458.6	N/A	1146.33	41125.1	2875.77	514.356	109964	39070.8	15743	128573	50665.6	N/A	109890	48136	19524.4
NP_417884	ESVLPGGAIEGDR	650.331	2	11.0353	774.374	1	y	8	3112.7	N/A	164.758	3621.29	316.406	N/A	6123.65	331.314	230.628	11813.6	5862.17	2541.29	15898.6	6367.95	2449.5	10067.4	6691.62	2237.49
NP_417884	ESVLPGGAIEGDR	650.331	2	11.0353	717.353	1	y	7	1353.91	N/A	N/A	1701.06	N/A	13406.4	1691.51	23268	477.388	4283.55	1817.89	N/A	3804.49	1503.82	386.917	4285.34	1501.68	525.423
NP_417884	ESVLPGGAIEGDR	650.331	2	11.0353	984.511	1	y	10	2727.34	132.133	N/A	3045.79	N/A	1324.97	3752.19	2890.02	N/A	8797.04	2962.79	3029.35	9742.17	5325.13	648.995	8974.26	3962.97	1931.62
NP_417884	ESVLPGGAIEGDR	650.331	2	11.0353	1083.58	1	y	11	174.436	N/A	N/A	259.746	N/A	37.521	424.543	N/A	52.4387	1670.39	178.781	N/A	1771.34	898.033	N/A	1159.39	470.556	233.845
NP_417884	ESVLPGGAIEGDR	650.331	2	11.0353	711.367	1	b	8	258.664	N/A	236.487	209.956	N/A	N/A	N/A	N/A	N/A	1148.8	461.097	N/A	N/A	N/A	N/A	418.252	N/A	132.581
NP_417884	ESVLPGGAIEGDR	650.331	2	11.0353	824.451	1	b	9	N/A	N/A	N/A	N/A	1190.41	N/A	71.6623	N/A	N/A	N/A	N/A	N/A	370.489	112.596	187.305	413.461	119.439	N/A
NP_417884	ESVLPGGAIEGDR	650.331	2	11.0353	1170.61	1	y	12	N/A	235.645	N/A	N/A	N/A	107.585	N/A	37.521	568.854	156.049	N/A	N/A	156.498	N/A	N/A	N/A	N/A	N/A
NP_417884	ESVLPGGAIEGDR	650.331	2	11.0353	316.15	1	b	3	8124.14	19585.3	N/A	8018.92	N/A	706.307	9193.35	N/A	N/A	15213.4	4923.02	2309.4	8097.08	2463.4	N/A	7440.34	5356.72	1896.91
NP_417884	ESVLPGGAIEGDR	650.331	2	11.0353	1125.54	1	b	12	1191.84	364.362	N/A	N/A	N/A	75.3209	N/A	344.04	N/A	N/A	N/A	1194.84	951.063	198.054	N/A	N/A	N/A	N/A
NP_415757	LSPTLAMYR	526.284	2	13.0928	653.344	1	y	5	10514.1	8774.93	1666.36	17707.8	5023.36	N/A	14883.7	11522.7	7475.81	10439.1	11233.1	13681.4	N/A	11976.1	12109.1	10043.7	17195.1	11768
NP_415757	LSPTLAMYR	526.284	2	13.0928	754.392	1	y	6	9191.17	7308.02	2646.07	15162.3	5646.51	433.377	7812.99	10963.6	6480.6	9084.18	10572.4	12647.3	1639.57	13157.3	13251.4	8701.33	15653	11514.2
NP_415757	LSPTLAMYR	526.284	2	13.0928	851.444	1	y	7	10615.8	6368.35	2488.92	16559.8	5291.06	1199.85	11912.2	13212.1	6679.34	12325.1	12041.9	18822.7	3204.27	15408	15875.7	13502.5	18770	13598.9
NP_415757	LSPTLAMYR	526.284	2	13.0928	938.476	1	y	8	939.621	1621.79	N/A	2364.23	699.619	N/A	1351.62	1496.96	1019.13	1600.2	2170.93	2160.23	1280.14	1945.15	2051.49	2770.12	3350.79	1599.92
NP_415757	LSPTLAMYR	526.284	2	13.0928	426.226	2	y	7	20979.3	17503.1	2533.25	34721.8	11579.4	1631.72	13482.9	15784.1	7994.78	11047.1	11835.5	16315.8	3408.58	9313.74	10361.1	13940.6	14932.9	7079.5
NP_415757	LSPTLAMYR	526.284	2	13.0928	469.223	1	y	3	3661.05	3382.99	N/A	5160.86	3283.54	N/A	N/A	N/A	1875.75	N/A	2735.78	3077.69	N/A	N/A	N/A	N/A	2514.1	N/A
NP_415757	LSPTLAMYR	526.284	2	13.0928	175.119	1	y	1	N/A	N/A	N/A	N/A	N/A	N/A	11128.6	N/A	N/A	3062.05	N/A	N/A	N/A	N/A	1499.11	N/A	N/A	N/A
NP_415757	LSPTLAMYR	526.284	2	13.0928	338.182	1	y	2	2777.07	N/A	N/A	5664.77	N/A	N/A	2816.39	1195.85	2333.45	4095.88	1729.54	3492.94	N/A	2743.06	1284.33	N/A	2196.43	N/A
NP_415757	LSPTLAMYR	526.284	2	13.0928	201.123	1	b	2	N/A	N/A	N/A	N/A	N/A	N/A	6963.46	N/A	N/A	N/A	N/A	N/A	N/A	N/A	N/A	N/A	N/A	N/A
NP_415757	LSPTLAMYR	526.284	2	13.0928	540.26	1	y	4	N/A	13296.8	N/A	N/A	N/A	771.544	42285.6	N/A	7698.11	30872.5	N/A	23063.1	10034.2	N/A	N/A	N/A	N/A	N/A
NP_415757	EYLPASYHEGSK	460.886	3	7.22638	878.4	1	y	8	5759.19	3483.9	1134.11	6693.06	2525	3177.47	5221.32	4933.09	2512.48	265.792	5191.27	6016.41	6272.37	6565.26	3763.99	7721.91	6380.24	5937.3
NP_415757	EYLPASYHEGSK	460.886	3	7.22638	488.23	2	y	9	22997.6	16361.1	6970.21	38423	10288.9	12311.3	17665.1	22881.8	10155.1	2418.62	13388	26589	12510.9	16821.2	7468.53	13598.9	14465.8	13544.3
NP_415757	EYLPASYHEGSK	460.886	3	7.22638	807.363	1	y	7	6773.41	5454.02	3345.84	10530.5	3984.91	N/A	5564.28	7902.55	3724.21	1067.84	6763.79	9107.07	5048.83	9675.56	4639.66	9395.98	9040.39	8450
NP_415757	EYLPASYHEGSK	460.886	3	7.22638	557.268	1	y	5	5126.29	3617.3	2427.35	5993.73	N/A	1749.85	5505.24	4520.02	3334.73	4573.01	5042.52	5071.72	4424.63	5467.93	3665.48	N/A	4124.34	3485.23
NP_415757	EYLPASYHEGSK	460.886	3	7.22638	720.331	1	y	6	1905.01	714.938	1858.85	4008.95	982.076	520.262	1993.05	2859.11	1492.77	2652.06	2043.23	2108.74	1780.47	2368.85	2443.97	2066.85	1365.97	2339.32
NP_415757	EYLPASYHEGSK	460.886	3	7.22638	574.256	2	b	10	N/A	N/A	N/A	N/A	N/A	N/A	N/A	N/A	N/A	N/A	N/A	N/A	N/A	N/A	N/A	N/A	N/A	614.85
NP_415757	EYLPASYHEGSK	460.886	3	7.22638	975.453	1	y	9	2530.93	N/A	615.018	N/A	N/A	194.234	913.363	4555.52	N/A	763.958	798.944	N/A	1082.87	1144.21	1161.65	806.852	1103.05	858.99
NP_415757	EYLPASYHEGSK	460.886	3	7.22638	544.772	2	y	10	2987.02	2313.03	707.065	4919.12	1270.7	1545.31	2163.13	2422.5	986.289	351.9	2282.85	3754.92	1192.83	2212.7	1316.57	1462.82	2107.56	2092.23
NP_415757	EYLPASYHEGSK	460.886	3	7.22638	136.071	3	b	3	N/A	N/A	N/A	N/A	N/A	N/A	N/A	N/A	N/A	N/A	N/A	N/A	N/A	N/A	N/A	N/A	N/A	N/A
NP_415757	EYLPASYHEGSK	460.886	3	7.22638	661.319	1	b	6	N/A	N/A	N/A	N/A	N/A	N/A	N/A	N/A	N/A	3132.38	17463.9	N/A	N/A	N/A	5207.16	N/A	N/A	N/A
NP_415757	EYASFTQEQVDK	722.833	2	8.4368	847.416	1	y	7	6883.02	6992.72	2582.57	12225.9	3178.32	3423.88	6713.68	9380.99	4303.4	7134.18	11532.3	13182.9	8181.39	10568.9	7160.09	9917.22	11509.1	10766.4
NP_415757	EYASFTQEQVDK	722.833	2	8.4368	994.484	1	y	8	3676.07	2646.31	1213.11	6506.44	1873.16	2325.4	4339.86	5149.71	N/A	4393.54	6356.38	6999.56	4374.91	6478.77	4777.15	6209.79	N/A	6615.77
NP_415757	EYASFTQEQVDK	722.833	2	8.4368	1081.52	1	y	9	5319.93	3815.46	1755.61	8137.92	2249.07	2362.82	5215.91	7117.51	3301.52	4336.78	6301.65	9868.8	5645.75	7978.03	5338.1	8189.74	7368.82	7797.4
NP_415757	EYASFTQEQVDK	722.833	2	8.4368	1152.55	1	y	10	4657.49	3660.38	1421.73	8254.8	1531.23	2066.61	4539.47	6882.44	2352.58	5114.37	7317.25	9474.82	6876.86	7732.91	5847.31	8374.62	8365.58	8585.85
NP_415757	EYASFTQEQVDK	722.833	2	8.4368	746.368	1	y	6	2478.13	1626.64	1022.52	4426.1	829.433	1324.69	2234.1	2863.79	893.611	2037.66	3344.64	4388.3	2456.12	3546.19	1716.73	2640.38	3295.18	2586.94
NP_415757	EYASFTQEQVDK	722.833	2	8.4368	956.4	1	b	8	N/A	N/A	N/A	N/A	N/A	133.133	142.224	337.247	N/A	N/A	676.87	426.331	592.306	N/A	401.321	N/A	830.616	N/A
NP_415757	EYASFTQEQVDK	722.833	2	8.4368	1183.53	1	b	10	190.709	258.879	177.067	597.864	220.137	263.595	156.58	N/A	281.397	N/A	348.557	N/A	119.077	N/A	592.637	N/A	533.326	370.205
NP_415757	EYASFTQEQVDK	722.833	2	8.4368	1084.46	1	b	9	335.007	N/A	N/A	293.22	N/A	103.847	396.026	479.571	N/A	233.242	297.371	455.377	341.516	462.773	231.073	N/A	371.027	430.909
NP_415757	EYASFTQEQVDK	722.833	2	8.4368	1298.55	1	b	11	N/A	N/A	N/A	1920.71	N/A	N/A	N/A	N/A	460.831	580.549	990.174	N/A	685.429	1157.87	N/A	1149.84	N/A	1361.93
NP_415757	EYASFTQEQVDK	722.833	2	8.4368	1315.62	1	y	11	217.298	N/A	N/A	342.913	N/A	N/A	N/A	245.086	N/A	N/A	N/A	222.628	96.9646	N/A	121.351	N/A	150.051	N/A
NP_415757	LSEDAFDDQ[Dea]C[Cmc]T[-2H]GANPR	898.357	2	8.62305	1280.48	1	y	11	3180.98	2583.73	725.219	2955.42	1010.63	2494.24	2393.99	3534.74	1038.07	2957.47	3748.98	4332.21	2332.39	2768.2	2446.9	3286.34	2944.41	3659.45
NP_415757	LSEDAFDDQ[Dea]C[Cmc]T[-2H]GANPR	898.357	2	8.62305	1133.42	1	y	10	4049.49	2221.84	1034.75	4062.94	1374.63	2343.26	4030.94	4494.83	1753.96	3563.29	3956.44	4467.75	3271.14	4472.48	3660.13	3766.36	2777.37	4664.14
NP_415757	LSEDAFDDQ[Dea]C[Cmc]T[-2H]GANPR	898.357	2	8.62305	903.362	1	y	8	2602.88	1262.03	517.337	3476.6	675.508	1302.52	1971.95	2456	793.813	1687.69	2973.93	3367.5	1578.68	2674.35	2299.03	2697.38	2944.08	3715.36
NP_415757	LSEDAFDDQ[Dea]C[Cmc]T[-2H]GANPR	898.357	2	8.62305	1351.52	1	y	12	1014.61	873.084	301.459	1187.85	373.815	926.369	901.048	1111.86	228.999	851.244	935.603	1122.67	719.016	790.572	887.914	982.607	706.749	1002.02
NP_415757	LSEDAFDDQ[Dea]C[Cmc]T[-2H]GANPR	898.357	2	8.62305	1524.54	1	b	14	287.1	75.042	N/A	459.271	N/A	199.025	265.246	342.465	160.141	143.343	237.297	431.624	221.868	277.344	57.3206	115.274	257.092	130.402
NP_415757	LSEDAFDDQ[Dea]C[Cmc]T[-2H]GANPR	898.357	2	8.62305	1410.5	1	b	13	112.662	N/A	N/A	126.992	50.4527	N/A	75.053	151.327	N/A	65.7797	149.227	213.186	N/A	N/A	102.484	88.1988	106.448	75.053
NP_415757	LSEDAFDDQ[Dea]C[Cmc]T[-2H]GANPR	898.357	2	8.62305	1466.55	1	y	13	721.011	477.17	268.406	647.388	277.555	416.114	611.978	601.724	318.346	435.816	766.95	1125.7	376.538	682.85	748.061	537.398	N/A	586.859
NP_415757	LSEDAFDDQ[Dea]C[Cmc]T[-2H]GANPR	898.357	2	8.62305	1018.39	1	y	9	1810.29	1776.19	565.5	2656.97	779.594	1183.68	2082.65	2515.86	864.043	2115.19	2566.25	3528.99	1406.65	2445.03	2370.56	3529.11	1799.73	3465.21
NP_415757	LSEDAFDDQ[Dea]C[Cmc]T[-2H]GANPR	898.357	2	8.62305	1595.59	1	y	14	N/A	N/A	75.0365	182.589	155.239	37.5265	163.412	296.001	213.485	190.248	204.774	58.0116	111.302	264.059	N/A	134.516	161.119	126.533
NP_415757	LSEDAFDDQ[Dea]C[Cmc]T[-2H]GANPR	898.357	2	8.62305	386.215	1	y	3	3390.42	2164.93	890.644	5163.65	1646.51	1497.99	2381.08	1844.26	1124.71	1499.38	2411.25	2932.61	1186.23	1466.03	1520.65	1605.26	1816.07	1529.08
NP_415757	LSEDAFDDQC[Cmc]TGANPR	898.873	2	8.6854	1281.52	1	y	11	N/A	1501.93	858.239	4303.96	635.09	1525.66	2624.26	3118.08	N/A	2551.66	3533.98	3871.4	2111.66	3653.46	N/A	3695.84	3602.56	4299.29
NP_415757	LSEDAFDDQC[Cmc]TGANPR	898.873	2	8.6854	1134.45	1	y	10	N/A	1975.28	919.684	4170.21	934.143	1961.13	2666.74	4224.13	N/A	2849.75	5500.5	4929.69	2924.71	3609.03	N/A	4039.92	5040.36	3887.88
NP_415757	LSEDAFDDQC[Cmc]TGANPR	898.873	2	8.6854	1021.41	1	b	9	N/A	N/A	N/A	689.802	98.0573	234.726	412.094	549.998	N/A	166.214	384.878	852.967	541.072	620.198	N/A	649.805	577.123	781.665
NP_415757	LSEDAFDDQC[Cmc]TGANPR	898.873	2	8.6854	904.394	1	y	8	N/A	1279.27	145.408	2278.95	466.772	1165.2	2053.91	1915.29	N/A	1831.8	2039.16	2594.01	1747.71	2288.29	N/A	1678.3	1947.09	2948.8
NP_415757	LSEDAFDDQC[Cmc]TGANPR	898.873	2	8.6854	1019.42	1	y	9	N/A	1449.14	382.737	2507.17	929.42	997.285	1894.41	2217.21	N/A	1846.31	1911.34	2812.21	1622.82	2625.67	N/A	2491.14	2296.72	2700.94
NP_415757	LSEDAFDDQC[Cmc]TGANPR	898.873	2	8.6854	1352.55	1	y	12	N/A	902.499	184.278	1335.39	401.31	731.964	546.334	970.32	N/A	595.291	1457.32	1393.02	713.808	1147.96	N/A	916.046	1118.03	1114.61
NP_415757	LSEDAFDDQC[Cmc]TGANPR	898.873	2	8.6854	1467.58	1	y	13	N/A	548.521	320.915	1189.91	296.757	433.278	782.82	861.325	N/A	681.328	873.419	860.594	580.324	671.443	N/A	611.917	571.258	933.139
NP_415757	LSEDAFDDQC[Cmc]TGANPR	898.873	2	8.6854	1525.58	1	b	14	N/A	290.345	69.7189	403.745	23.5022	N/A	N/A	279.037	N/A	162.937	N/A	466.972	145.999	317	N/A	197.367	252.216	346.199
NP_415757	LSEDAFDDQC[Cmc]TGANPR	898.873	2	8.6854	1596.62	1	y	14	N/A	N/A	N/A	314.887	170.524	75.5839	216.07	75.042	N/A	175.003	286.959	230.942	N/A	138.257	N/A	224.193	87.3008	391.678
NP_415757	LSEDAFDDQC[Cmc]TGANPR	898.873	2	8.6854	1683.65	1	y	15	N/A	37.521	N/A	174.856	52.3513	66.6634	N/A	173.032	N/A	103.234	213.108	201.735	37.6473	132.843	N/A	259.095	37.5155	N/A
NP_414719	TGDTVNDEDISNTIR	825.384	2	9.90349	1176.55	1	y	10	8408.5	10974.2	4933.11	12942.5	8807.32	6273.63	8925.55	15511.3	9272.38	7317.98	9031.12	11866.2	9380.98	11714.3	11501	12033.7	14686.6	10947.2
NP_414719	TGDTVNDEDISNTIR	825.384	2	9.90349	947.479	1	y	8	3397.17	3945.41	2103.29	6036.66	4054.97	2493.75	3688.82	7242.02	3155.53	3057.41	3098	3629.76	3792.61	3522.98	3954.06	5467.55	5014.3	3555.34
NP_414719	TGDTVNDEDISNTIR	825.384	2	9.90349	1062.51	1	y	9	3586.37	4225.93	2304.2	5448.92	3352.53	2117.2	3465.58	6048.75	3601.98	2311.18	3041.82	4810.61	3061.22	4175.16	4256.91	5772.35	5423.6	3372.44
NP_414719	TGDTVNDEDISNTIR	825.384	2	9.90349	1275.62	1	y	11	2072.4	2323.74	1224.77	3076.81	1935.03	1721.74	1427.38	3434.76	1925.81	1420	1643.96	2114	2092.49	2447.09	2096.77	2555.92	2693.22	2313.14
NP_414719	TGDTVNDEDISNTIR	825.384	2	9.90349	1376.66	1	y	12	350.938	582.055	224.296	475.798	330.809	173.972	307.899	970.363	459.795	551.94	292.494	685.714	516.854	670.945	662.912	802.629	841.003	738.204
NP_414719	TGDTVNDEDISNTIR	825.384	2	9.90349	1060.44	1	b	10	443.43	363.962	N/A	403.237	N/A	352.185	321.546	546.542	N/A	380.552	231.279	680.819	335	405.114	452.309	326.95	748.553	399.458
NP_414719	TGDTVNDEDISNTIR	825.384	2	9.90349	947.359	1	b	9	198.706	660.864	264.229	419.763	444.841	193.101	369.9	506.762	392.085	308.672	269.439	541.012	430.606	420.517	395.98	636.681	709.062	507.963
NP_414719	TGDTVNDEDISNTIR	825.384	2	9.90349	1491.69	1	y	13	75.064	128.117	37.5155	139.941	210.328	N/A	N/A	N/A	186.076	183.869	215.846	203.794	167.537	103.217	303.743	160.798	62.5469	72.3045
NP_414719	TGDTVNDEDISNTIR	825.384	2	9.90349	1475.65	1	b	14	N/A	66.7411	53.215	N/A	N/A	55.9701	99.5003	75.053	N/A	75.042	75.053	75.053	112.612	112.569	149.041	78.0071	N/A	75.031
NP_414719	TGDTVNDEDISNTIR	825.384	2	9.90349	1147.47	1	b	11	N/A	194.468	N/A	N/A	201.282	N/A	392.118	N/A	N/A	151.609	N/A	N/A	207.146	N/A	N/A	N/A	N/A	289.756
NP_414719	IEPGELYNGTK	610.812	2	9.13348	978.489	1	y	9	12181.4	13208.5	7292.28	17725.4	13988.6	8075.19	10679.2	15454	11068.7	9372.62	10658.3	14759.4	13347.5	14579.3	14741.2	14474.8	20172	14652.4
NP_414719	IEPGELYNGTK	610.812	2	9.13348	881.436	1	y	8	4951.63	4312.64	3027.58	6737.12	5325.06	3126.79	4371.44	8808.87	6038.42	3202.28	4222.93	5068.87	4508.24	5386.99	4964.45	6020.11	6433.92	5157.18
NP_414719	IEPGELYNGTK	610.812	2	9.13348	695.372	1	y	6	2598.14	2188.29	1725.38	3779.18	2452.18	1963.3	2523.09	3425.61	2212.38	1667.83	2582.99	2962.69	1319.29	3285.99	2336.04	2265.29	3352.83	2498.29
NP_414719	IEPGELYNGTK	610.812	2	9.13348	824.415	1	y	7	2077.28	N/A	946.757	3201.22	2324.99	1308.91	829.894	N/A	2058.71	1506.33	1972.82	1952.35	1850.65	2158.88	2054.65	1509.51	3088.16	3596.07
NP_414719	IEPGELYNGTK	610.812	2	9.13348	1107.53	1	y	10	665.838	N/A	N/A	N/A	339.571	278.032	247.928	417.553	N/A	123.637	361.487	N/A	533.878	216	N/A	134.623	N/A	317.174
NP_414719	IEPGELYNGTK	610.812	2	9.13348	489.748	2	y	9	18711.2	16385.1	8520.79	22410.5	17854.1	11869.8	11506.1	15970.9	9552.84	9184.36	10231.3	16890.1	8358.68	6839.95	7748.25	8036.09	9343.16	5790.28
NP_414719	IEPGELYNGTK	610.812	2	9.13348	582.288	1	y	5	3856.95	3647.48	1704.59	4094.87	4201.69	2164.17	2445.2	4807.15	2582.54	1914.62	2897.16	2745.45	2508.42	2388.27	3292.48	4606.82	4077.04	3161.33
NP_414719	IEPGELYNGTK	610.812	2	9.13348	419.225	1	y	4	2441.19	1553.63	930.736	2531.33	2184.42	1586.74	1683.25	1562.71	1189.69	1459.31	918.502	1395.02	1284.42	902.32	1606.07	535.575	926.618	714.531
NP_414719	IEPGELYNGTK	610.812	2	9.13348	397.208	1	b	4	3643.44	2704.21	1680.04	3063.72	2856.78	1971.19	N/A	N/A	1710.08	N/A	1744.74	2403.84	N/A	933.486	1600.03	2167.55	N/A	1459.1
NP_414719	IEPGELYNGTK	610.812	2	9.13348	305.182	1	y	3	1429.8	N/A	N/A	N/A	N/A	N/A	N/A	N/A	N/A	N/A	N/A	N/A	827.782	779.443	N/A	N/A	N/A	N/A
NP_414719	VPGSPDQVDVVYK	701.864	2	10.5405	1206.6	1	y	11	3252.31	2935.61	994.128	4354.2	2613.6	2288.63	1985.8	5465.93	1533.79	2406.49	2336.28	2762.72	2803.57	3382.42	3734.12	3647.5	5026.53	2248.57
NP_414719	VPGSPDQVDVVYK	701.864	2	10.5405	1062.55	1	y	9	6145.21	6053.77	3388.62	9942.28	4743.38	3847.14	6181.14	11522.9	4433.17	4859.2	4751.91	6944.95	6219.32	6009.17	6319.32	9498.08	8003.1	7195.42
NP_414719	VPGSPDQVDVVYK	701.864	2	10.5405	895.416	1	b	9	2194.87	2743.52	1011.18	3491.74	1808.43	1872.16	2885.4	3725.73	2234.16	2381.37	1668.82	3445.7	1712.33	3338.78	3212.91	2259.73	3193.03	2472.08
NP_414719	VPGSPDQVDVVYK	701.864	2	10.5405	965.494	1	y	8	N/A	N/A	N/A	N/A	N/A	2245.02	N/A	N/A	2895.87	N/A	N/A	N/A	N/A	N/A	N/A	N/A	N/A	N/A
NP_414719	VPGSPDQVDVVYK	701.864	2	10.5405	850.467	1	y	7	2660.94	2179.66	1206.12	2635.28	1635.5	1453.92	2840.3	2254.4	1134.89	1422.41	2244.02	2125.52	2374.65	1664.9	1172.27	2182.87	2465.62	1458.05
NP_414719	VPGSPDQVDVVYK	701.864	2	10.5405	994.484	1	b	10	2233.93	1609.95	471.579	2424.51	1889.61	1964.12	1944.52	3011.52	1772.63	1565.89	1623.78	2442.43	1857.13	2047.12	2053.17	2206.16	2786.41	1559.85
NP_414719	VPGSPDQVDVVYK	701.864	2	10.5405	1093.55	1	b	11	2330.81	1351.74	1035.73	1684.46	1428.49	1361.67	1324.58	1532.3	515.336	1003.79	1003.66	975.034	1082.4	1147.06	913.081	2095.2	1486.96	1590.01
NP_414719	VPGSPDQVDVVYK	701.864	2	10.5405	1149.58	1	y	10	N/A	N/A	473.146	N/A	N/A	1307.21	3006.24	N/A	N/A	N/A	449.401	1697.18	N/A	N/A	N/A	N/A	N/A	N/A
NP_414719	VPGSPDQVDVVYK	701.864	2	10.5405	1303.65	1	y	12	292.603	690.172	473.404	748.101	485.819	342.809	281.861	1035.86	N/A	N/A	534.542	277.103	723.102	242.523	N/A	470.673	904.222	439.966
NP_414719	VPGSPDQVDVVYK	701.864	2	10.5405	780.389	1	b	8	N/A	N/A	N/A	N/A	N/A	N/A	N/A	N/A	N/A	N/A	N/A	N/A	N/A	N/A	N/A	N/A	N/A	N/A
NP_414719	VTIPGSDNEYYK	693.333	2	10.1538	1072.46	1	y	9	22249.2	23036.4	9978.11	34081.4	19890.1	15287	20588	34925.7	17887.9	17501.3	17362.9	19631.9	22882.1	21138	26824.1	36633.2	30493.1	21971.1
NP_414719	VTIPGSDNEYYK	693.333	2	10.1538	975.405	1	y	8	3980.81	2849.06	1302.26	6080.55	3078.6	2312.32	2482.32	4851.26	3281.5	2832.09	2459.83	3464.01	4412.34	3884.49	4795.37	5660.68	5555.9	3683.08
NP_414719	VTIPGSDNEYYK	693.333	2	10.1538	716.325	1	y	5	1926.96	2064.87	481.16	2697.16	1172.54	1011.54	1130.09	2740.78	631.977	1986.22	1201.04	1790.07	2089.3	1265.73	1737.69	1648.45	2514.23	2339.78
NP_414719	VTIPGSDNEYYK	693.333	2	10.1538	918.384	1	y	7	1578.9	2660.41	823.603	3584.88	1640.01	539.647	1305.72	3585.8	1043.94	N/A	1165.33	1351.22	N/A	1553.73	1604.64	3624.2	2698.14	1643.67
NP_414719	VTIPGSDNEYYK	693.333	2	10.1538	1185.54	1	y	10	754.233	937.73	406.454	1467.3	987.755	907.332	787.446	1207.64	1343.47	515.785	1093.25	861.718	1375.79	1027.58	1106.21	1335.52	1451.76	820.182
NP_414719	VTIPGSDNEYYK	693.333	2	10.1538	831.352	1	y	6	825.263	927.997	N/A	1647.86	590.058	435.575	265.577	N/A	724.022	N/A	N/A	684.739	N/A	646.742	888.049	1640.04	506.008	449.065
NP_414719	VTIPGSDNEYYK	693.333	2	10.1538	1286.59	1	y	11	131.469	186.759	16.981	223.171	70.1752	N/A	236.183	213.784	165.201	177.221	95.8905	N/A	187.259	133.648	133.026	295.954	N/A	326.143
NP_414719	VTIPGSDNEYYK	693.333	2	10.1538	536.733	2	y	9	12748.1	11945.6	4843.42	16912.5	9957.9	6987.19	8087.02	12823.1	5769.73	6664	5712.5	8780.86	6466.03	5640.37	5266.93	8000.34	8853.91	5561.16
NP_414719	VTIPGSDNEYYK	693.333	2	10.1538	1076.49	1	b	10	N/A	N/A	N/A	328.006	N/A	N/A	371.756	702.93	320.564	150.875	N/A	404.327	323.905	350.946	570.435	520.726	354.261	N/A
NP_414719	VTIPGSDNEYYK	693.333	2	10.1538	593.275	2	y	10	2538.05	3318.56	1089.41	3365.32	2470.86	1370.86	1935.1	3610.1	2114.34	1191.84	1932.42	1212.49	1895.17	1961.42	859.219	2757.92	2820.27	1588.17
NP_414719	VQSMPEINDADK	673.817	2	8.4394	901.426	1	y	8	11394.4	11297.7	2964.04	15131.3	11606.3	7472.98	9302.93	21091.8	10373.2	10069.5	9194.86	14009.3	12577	13994.8	17322.5	20093.9	17218.5	12518
NP_414719	VQSMPEINDADK	673.817	2	8.4394	1119.5	1	y	10	10825.4	9138.09	4240.75	12862.2	8877.24	5708.49	10032.3	14324.6	7573.12	7570.42	8455.39	9936.71	8417.61	9988.57	12115.8	14197.5	13955.3	10117.9
NP_414719	VQSMPEINDADK	673.817	2	8.4394	675.331	1	y	6	5060.73	5109.5	2117.87	8992.2	3557.43	3177.77	4316.18	8333.88	2697.74	5310.73	7312.62	13091.8	5568.06	5604.74	5305.17	9279.91	8678.95	7656.47
NP_414719	VQSMPEINDADK	673.817	2	8.4394	1032.47	1	y	9	1772.3	1795.23	482.81	2671.85	1666.14	1082.99	1360.69	4414.89	1812.47	1149.69	2287.16	2419.7	1383.29	2253.62	2344.72	3157.77	2253.1	1832.78
NP_414719	VQSMPEINDADK	673.817	2	8.4394	804.373	1	y	7	1108.71	675.168	178.88	987.087	382.637	748.746	480.554	602.221	913.283	522.833	484.361	N/A	730.408	1198.28	793.039	1254.33	1055.87	N/A
NP_414719	VQSMPEINDADK	673.817	2	8.4394	1014.46	1	b	9	N/A	N/A	N/A	N/A	N/A	N/A	N/A	N/A	N/A	N/A	N/A	N/A	N/A	N/A	N/A	14157.5	N/A	N/A
NP_414719	VQSMPEINDADK	673.817	2	8.4394	785.386	1	b	7	N/A	N/A	771.294	N/A	1190.14	753.262	N/A	N/A	N/A	N/A	2184.89	2574.51	N/A	N/A	2455.67	N/A	N/A	3254.33
NP_414719	VQSMPEINDADK	673.817	2	8.4394	228.134	1	b	2	3157.62	9704.9	3516.16	N/A	5061.02	6693.72	2110.16	4685.42	2811.87	2101.1	1690.14	N/A	1370.72	2540.31	2028.71	N/A	4249.93	N/A
NP_414719	VQSMPEINDADK	673.817	2	8.4394	1247.56	1	y	11	N/A	262.642	N/A	N/A	N/A	N/A	145.031	N/A	N/A	N/A	146.904	N/A	N/A	N/A	67.5109	N/A	N/A	114.504
NP_414719	VQSMPEINDADK	673.817	2	8.4394	315.166	1	b	3	N/A	3124.54	1474.26	5929.18	5182.23	2950.23	2849.7	6880.53	2590.98	2310.59	3393.64	5109.15	N/A	1089.93	2894.93	1950.91	2374.65	1496.17
NP_417637	WTDNAEPTEDSSDYHVTTSQHAR	662.538	4	7.35303	800.401	1	y	7	10950.2	7268.36	3890.18	20225.8	6103.76	5247.63	12418.7	12664.9	5671.15	9101.06	7496.7	10364.2	10168.2	9040.38	7035.9	13203.7	11769.9	7861.67
NP_417637	WTDNAEPTEDSSDYHVTTSQHAR	662.538	4	7.35303	899.469	1	y	8	8146.94	5582.66	2524.2	12175.2	3559.98	3612.36	8753.48	7776.5	4680.42	6983.4	4915.16	7829.72	5494.41	7089.57	6395.09	7804.4	7708.77	6040.46
NP_417637	WTDNAEPTEDSSDYHVTTSQHAR	662.538	4	7.35303	802.358	2	y	14	5806.81	4949.54	2432.51	9908.48	4056.45	3199.44	4993.18	6218.61	3785.34	3497.87	5330.83	6404.3	7473.43	4120.29	4935.49	5078.03	4817.78	4202.82
NP_417637	WTDNAEPTEDSSDYHVTTSQHAR	662.538	4	7.35303	866.88	2	y	15	2822.86	2853.18	1102.47	5227.92	1571.9	1395.03	3596.65	3369.02	1707.35	1962.42	1735.81	2905.37	2406.69	2708.25	2311.05	2855.14	2903.3	1617.11
NP_417637	WTDNAEPTEDSSDYHVTTSQHAR	662.538	4	7.35303	1036.53	1	y	9	N/A	4252.19	1407.75	N/A	N/A	1630.11	N/A	N/A	2325.46	N/A	N/A	N/A	N/A	N/A	N/A	N/A	N/A	N/A
NP_417637	WTDNAEPTEDSSDYHVTTSQHAR	662.538	4	7.35303	744.845	2	y	13	1874.13	1665.95	1022.51	4528.74	1064.8	843.968	2768.75	2123.82	906.362	878.087	1404.12	1857.15	1870.64	1925.1	1724.28	2252.87	2363.66	1624.85
NP_417637	WTDNAEPTEDSSDYHVTTSQHAR	662.538	4	7.35303	717.284	1	b	6	9085.83	3689.42	1761.69	10547.3	2837.11	1868.68	7289.71	5342.19	2419.69	6542.95	5580.21	8396.47	6522.27	7351.02	3837.95	5050.04	4517.13	N/A
NP_417637	WTDNAEPTEDSSDYHVTTSQHAR	662.538	4	7.35303	965.93	2	y	17	3828.72	3156	1369.98	7032.28	2166.06	1649.67	4630.79	4868.96	2345.46	3236.76	2472.13	4090.07	4773.55	3972.32	3455.28	5844.05	4056.01	3488.78
NP_417637	WTDNAEPTEDSSDYHVTTSQHAR	662.538	4	7.35303	699.353	1	y	6	4716.46	2528.87	1229.77	9550.7	1953.87	1989.58	5593.47	2621.62	1910.25	N/A	N/A	N/A	N/A	N/A	N/A	3683.29	3683.65	N/A
NP_417637	WTDNAEPTEDSSDYHVTTSQHAR	662.538	4	7.35303	917.404	2	y	16	3771.91	1996.59	571.501	3897.46	1462.63	1075.33	3073.78	4193.72	1905.44	2470.78	2122.55	1826.45	2895.66	1851.35	2352.47	2912.41	2363.99	2360.95
NP_417637	STLNIPGTGGK	522.788	2	9.55559	743.405	1	y	8	25096.9	3861.27	5192.18	26735.2	8009.05	N/A	14809	N/A	N/A	11728.3	8358.2	1897.08	16449.3	N/A	N/A	17715.8	N/A	10343.9
NP_417637	STLNIPGTGGK	522.788	2	9.55559	629.362	1	y	7	8377.84	1123.58	3312.21	12758.5	4837.57	4108.22	6571.56	N/A	N/A	6456.74	5527.8	576.947	3899.03	4706.74	657.623	6613.61	7962.99	3809.67
NP_417637	STLNIPGTGGK	522.788	2	9.55559	856.489	1	y	9	9661.54	3578.97	3052.96	11423.7	5280.24	3367.98	7472.91	N/A	N/A	7785.96	5664.07	746.019	5717.46	5522.15	N/A	8800.31	N/A	6808.65
NP_417637	STLNIPGTGGK	522.788	2	9.55559	529.298	1	b	5	16510.8	8952.56	4890.7	20251.5	N/A	7849.09	10732.1	3987.92	N/A	14871.5	10557.5	987.473	N/A	10658.7	N/A	12998.8	14840	10056.8
NP_417637	STLNIPGTGGK	522.788	2	9.55559	261.156	1	y	3	2211.17	11133.9	N/A	2933.46	3888.78	1853.55	N/A	N/A	N/A	900.713	1130.17	762.744	N/A	N/A	11381.2	N/A	N/A	N/A
NP_417637	STLNIPGTGGK	522.788	2	9.55559	419.225	1	y	5	5153.8	N/A	N/A	4833.5	3225.67	1983.68	4256.51	N/A	2852.35	4348.97	2837.14	3107.8	2181.33	2141.17	N/A	1873.25	1951.39	2689.06
NP_417637	STLNIPGTGGK	522.788	2	9.55559	362.203	1	y	4	3487.32	665.209	623.134	5089.92	1844.26	1225.49	1636.96	5313.88	N/A	1537.11	912.967	183.69	N/A	N/A	260.381	869.965	N/A	296.257
NP_417637	STLNIPGTGGK	522.788	2	9.55559	416.214	1	b	4	13516.1	968.627	6581.15	14589	N/A	7498.67	13322	13039.5	N/A	7767.13	9985.39	4899.32	N/A	7927.98	N/A	10163.8	11594.2	10796.5
NP_417637	STLNIPGTGGK	522.788	2	9.55559	210.116	2	y	5	2856.19	4388.03	N/A	N/A	N/A	N/A	N/A	423.955	N/A	N/A	933.082	330.727	N/A	1526.45	1262.29	1139.03	N/A	N/A
NP_417637	STLNIPGTGGK	522.788	2	9.55559	302.171	1	b	3	5330.11	N/A	1920.3	4323.41	5874.71	3415.95	4166.84	N/A	9613.36	N/A	2747.76	N/A	N/A	3008.38	410.26	3240.9	3495.12	N/A
NP_417637	LVQQFADAGIR	609.336	2	12.0358	749.394	1	y	7	17142.9	12934.2	5106.08	27999.3	9856.73	7349.09	13223.9	18153.4	8654.01	11792.9	11842.3	14664.5	11038.9	14180.2	10050.8	17395.3	17832.4	12669.3
NP_417637	LVQQFADAGIR	609.336	2	12.0358	877.453	1	y	8	13738.5	10680.1	3615.92	22408.7	9428.97	6742.42	12718.3	15907.8	8069.83	11588.4	11383.7	12264.2	8628.34	12058.7	13099.7	16668.5	16973.5	11660.5
NP_417637	LVQQFADAGIR	609.336	2	12.0358	1005.51	1	y	9	10607.9	8341.57	3972.74	16242.2	6060.62	4084.12	9371.9	12333.4	7063.72	13746.8	7028.44	10193.6	9170.55	10112.7	10340.6	14602.1	17054.4	10020.4
NP_417637	LVQQFADAGIR	609.336	2	12.0358	1104.58	1	y	10	594.557	457.31	N/A	782.799	641.02	378.926	399.507	595.537	437.36	779.347	402.973	883.993	795.859	468.198	N/A	760.515	920.531	767.021
NP_417637	LVQQFADAGIR	609.336	2	12.0358	802.409	1	b	7	706.099	1165.26	739.201	1717.97	779.54	N/A	N/A	3553.04	705.637	1350.47	N/A	1226.97	1559.33	668.08	1369.35	2429.34	1216.05	1612.23
NP_417637	LVQQFADAGIR	609.336	2	12.0358	873.447	1	b	8	1217.73	2260.75	734.764	2147.2	2569.63	1383.88	1488.14	2665.22	1060.59	N/A	2061.43	1862.18	1374.65	1445.15	2416.52	2617.78	2912.92	2602.53
NP_417637	LVQQFADAGIR	609.336	2	12.0358	930.468	1	b	9	N/A	N/A	N/A	N/A	354.417	N/A	N/A	N/A	N/A	N/A	N/A	N/A	N/A	N/A	N/A	N/A	N/A	N/A
NP_417637	LVQQFADAGIR	609.336	2	12.0358	687.382	1	b	6	1051.95	1089.02	402.634	1359.76	1003.3	374.392	1243.5	274.505	734.346	445.072	819.427	802.178	796.236	638.451	1490.32	1034.98	611.588	409.57
NP_417637	LVQQFADAGIR	609.336	2	12.0358	416.262	1	y	4	21104.1	11886.6	4224.08	25541.3	10865.1	6895.18	14746.2	14051	6148.87	11668	8713.37	10159.8	5948.84	4358.86	7200.39	8528.83	9437.74	5048.64
NP_417637	LVQQFADAGIR	609.336	2	12.0358	1043.55	1	b	10	1402.28	1337.91	518.65	1430.96	508.248	358.486	1354.5	993.307	847.991	1086.79	N/A	N/A	1321.59	1327.81	N/A	1629.76	N/A	N/A
NP_417637	QQIIGLAEVR	563.833	2	15.1771	644.373	1	y	6	63713.8	36464.6	16942.3	85853.5	33562.2	18787.1	49799	42611.9	24862.7	39220.8	28897.9	38206.7	29130.1	35634.3	29685.3	39231.2	37686.6	28006.4
NP_417637	QQIIGLAEVR	563.833	2	15.1771	757.457	1	y	7	30091.6	21175.1	8812.18	47841.1	17513.4	13450	27856.8	25811.8	14407.1	23032.5	16237.2	20950.2	18122.5	20377.7	17829.3	24282.4	26678	21195.2
NP_417637	QQIIGLAEVR	563.833	2	15.1771	870.541	1	y	8	18180.1	13192.7	5455.94	26321.7	10538.9	6767.29	18708.5	17331.4	9782.87	14346.2	9961.82	15468.9	14719.3	13188.8	12679.7	20625	17694	12346
NP_417637	QQIIGLAEVR	563.833	2	15.1771	587.351	1	y	5	4625.87	3098.63	1875.74	6384.49	4739.29	2162.07	3925.28	3720.27	2241.53	3830.94	2423.97	3354.37	2887.71	2279.29	2150.9	2739.87	3507.36	1886.2
NP_417637	QQIIGLAEVR	563.833	2	15.1771	998.599	1	y	9	1015.78	621.355	N/A	N/A	N/A	150.084	N/A	1076.44	655.643	206.622	755.649	559.707	N/A	1167.69	754.302	697.3	1380.77	549.434
NP_417637	QQIIGLAEVR	563.833	2	15.1771	853.478	1	b	8	101.528	317.607	441.277	648.927	374.245	182.331	354.028	331.669	N/A	801.078	133.516	205.8	405.771	581.733	175.447	756.122	530.16	564.938
NP_417637	QQIIGLAEVR	563.833	2	15.1771	653.398	1	b	6	68.2539	469.046	208.306	677.323	N/A	N/A	315.455	109.559	263.844	112.569	N/A	N/A	539.884	150.172	N/A	262.647	223.111	253.246
NP_417637	QQIIGLAEVR	563.833	2	15.1771	724.435	1	b	7	N/A	281.649	115.677	N/A	N/A	75.042	32.5961	359.029	241.333	275.598	141.708	N/A	167.194	272.622	N/A	N/A	681.626	382.347
NP_417637	QQIIGLAEVR	563.833	2	15.1771	474.267	1	y	4	18831.7	N/A	N/A	26664.2	N/A	N/A	15862.6	31868.2	N/A	N/A	N/A	N/A	N/A	N/A	N/A	N/A	N/A	N/A
NP_417637	QQIIGLAEVR	563.833	2	15.1771	242.15	2	b	4	N/A	N/A	N/A	N/A	N/A	N/A	531.925	N/A	N/A	N/A	N/A	1272.82	N/A	N/A	N/A	N/A	N/A	N/A
NP_417637	GPVATVLVR	456.287	2	10.5969	658.425	1	y	6	43867.3	31582.8	17155.7	63150.3	27544.8	19503.4	35454.5	41601.6	21605.5	32335.2	23535.4	29342.8	26758.8	26466.8	32274.9	34241.4	34685.8	N/A
NP_417637	GPVATVLVR	456.287	2	10.5969	587.388	1	y	5	25615	17873	8370.61	43051.3	17138.2	10729.5	21787.9	27625	12898.5	15565.4	14269.6	20086.6	15122	13817.7	15451.8	21641.6	24705.7	N/A
NP_417637	GPVATVLVR	456.287	2	10.5969	757.493	1	y	7	16100.4	9591.86	5214.04	24107.5	11534.4	6621.51	14798.9	15930.2	7430.98	12662.5	9614.65	10636.4	12022.5	11607.9	13275.9	16358.2	18136.2	1808.82
NP_417637	GPVATVLVR	456.287	2	10.5969	486.34	1	y	4	9190.91	4740.83	2179.96	9103.32	5028.28	2918.57	7122.49	6360.8	3609.71	4174.56	3272.49	N/A	2734.81	N/A	N/A	4243.9	8375.67	N/A
NP_417637	GPVATVLVR	456.287	2	10.5969	254.15	1	b	3	17750.8	10016.9	5228.57	21176.6	9032.54	8264.79	8989.52	10583.5	4336.09	8328.89	9857.31	5376.54	3632.28	2909.18	2963.61	1566.51	3720.24	N/A
NP_417637	GPVATVLVR	456.287	2	10.5969	387.271	1	y	3	4020.7	3644.89	1630.58	6114.54	4107.52	2063.06	3301.58	3240.94	1542.09	1712.75	2252.29	2967.5	1728.49	1313.99	1323.66	1083.04	3006.38	N/A
NP_417637	GPVATVLVR	456.287	2	10.5969	426.235	1	b	5	4088.01	812.552	N/A	2463.26	N/A	1062.38	968.809	N/A	464.891	772.084	N/A	1150.3	N/A	590.453	N/A	N/A	1803.48	4199.14
NP_417637	GPVATVLVR	456.287	2	10.5969	427.777	2	y	8	1010.43	N/A	262.647	1394.25	1308.78	220.593	381.126	567.257	262.664	228.604	N/A	1187.55	126.839	268.962	151.678	147.678	N/A	143.173
NP_417637	GPVATVLVR	456.287	2	10.5969	447.282	2	b	9	5663.74	4473.78	663.981	7126.5	3953.13	1878.55	3602.46	4678.46	2074.76	2434.39	2031.03	2369.24	1496.17	N/A	2007.91	N/A	2328.98	N/A
NP_417637	GPVATVLVR	456.287	2	10.5969	155.082	1	b	2	N/A	N/A	N/A	N/A	N/A	N/A	N/A	N/A	N/A	N/A	N/A	N/A	N/A	N/A	N/A	N/A	N/A	N/A
NP_415175	MQEQYRPEEIESK	556.263	3	7.23287	704.341	2	y	11	5583.93	5234.09	1055.48	11981	2737.47	16146.4	10259.8	N/A	3322.38	4723.41	2060.23	4103.64	13061	4393.54	3077.41	4373.14	4117.12	4230.09
NP_415175	MQEQYRPEEIESK	556.263	3	7.23287	768.37	2	y	12	3485.96	1068.71	N/A	4596.62	2502.47	1501.85	2966.48	N/A	1375.45	2351.89	1926.49	N/A	N/A	1948.16	1958.5	2437.92	1626	1300.63
NP_415175	MQEQYRPEEIESK	556.263	3	7.23287	639.82	2	y	10	617.107	637.489	N/A	1360.75	318.156	N/A	1029.01	N/A	329.28	299.907	371.82	472.949	N/A	318.715	606.504	812.353	312.827	273.813
NP_415175	MQEQYRPEEIESK	556.263	3	7.23287	575.791	2	y	9	N/A	N/A	N/A	N/A	5447.34	N/A	N/A	163.646	N/A	N/A	N/A	N/A	N/A	N/A	N/A	N/A	N/A	8161.09
NP_415175	MQEQYRPEEIESK	556.263	3	7.23287	831.409	1	y	7	N/A	N/A	1363.04	N/A	N/A	2442.74	N/A	6328.49	N/A	2490.25	2039.34	N/A	6035.49	N/A	N/A	2931.89	N/A	2603.65
NP_415175	MQEQYRPEEIESK	556.263	3	7.23287	1278.63	1	y	10	N/A	89.4347	N/A	143.929	N/A	37.5155	N/A	N/A	45.7309	75.0475	84.9317	75.0255	N/A	N/A	58.8987	112.579	75.031	43.4728
NP_415175	MQEQYRPEEIESK	556.263	3	7.23287	605.314	1	y	5	N/A	N/A	N/A	539.286	N/A	164.263	N/A	N/A	268.413	529.44	N/A	1534.99	N/A	N/A	N/A	1142.48	N/A	N/A
NP_415175	MQEQYRPEEIESK	556.263	3	7.23287	933.425	1	b	7	N/A	N/A	N/A	3498.18	N/A	325.833	3743.41	N/A	1253.23	N/A	N/A	N/A	N/A	N/A	N/A	N/A	N/A	N/A
NP_415175	MQEQYRPEEIESK	556.263	3	7.23287	1150.57	1	y	9	159.456	N/A	37.5155	198.869	187.66	N/A	240.177	N/A	N/A	112.265	37.5265	124.838	N/A	134.574	75.053	309.738	N/A	170.017
NP_415175	MQEQYRPEEIESK	556.263	3	7.23287	1191.51	1	b	9	308.223	77.5361	N/A	104.45	262.707	N/A	218.049	N/A	150.089	122.242	266.525	80.8261	N/A	307.77	168.095	142.361	337.434	278.498
NP_415175	NYTIGDVIAR	561.301	2	14.585	630.357	1	y	6	24745.4	14106.2	6179.6	35668.2	10995.3	7226.48	22820.5	16114	8949.97	16805.9	9443.56	8817.92	12853.8	9315.27	9493.61	16471.2	13554.4	8856.49
NP_415175	NYTIGDVIAR	561.301	2	14.585	844.489	1	y	8	32752.5	15147.4	7419.43	46247.3	12918.7	10282.8	34767.8	23116.2	12905.2	22488.8	14954.8	15559.5	24171.7	15790.9	15955.2	28759.8	21530.1	18051.5
NP_415175	NYTIGDVIAR	561.301	2	14.585	743.441	1	y	7	16782.9	11368.1	4377.24	28586.6	9796.28	4961.28	19601.5	14913.5	7734.92	13415.6	8381.19	11498.9	14781.7	11916	8641.34	13982.1	13183.5	10593.6
NP_415175	NYTIGDVIAR	561.301	2	14.585	1007.55	1	y	9	357.699	N/A	N/A	588.454	262.842	N/A	N/A	N/A	N/A	332.852	109.492	1003.34	109.262	811.175	268.503	142.393	N/A	537.261
NP_415175	NYTIGDVIAR	561.301	2	14.585	763.362	1	b	7	N/A	1858	935.624	1736.1	N/A	2072	N/A	4836.04	N/A	1305.38	2384.51	1950.15	2039.57	3215.47	N/A	N/A	1304.11	2109.36
NP_415175	NYTIGDVIAR	561.301	2	14.585	664.294	1	b	6	N/A	2416.26	N/A	1233.39	804.832	N/A	N/A	N/A	N/A	N/A	N/A	N/A	920.027	1613.4	N/A	N/A	N/A	1648.26
NP_415175	NYTIGDVIAR	561.301	2	14.585	458.308	1	y	4	8027.15	4137.01	1860.25	13019.7	3203.12	2884.29	7624.07	4453.56	2175.05	3950.04	2462.29	4389.67	2737.2	2346.2	1606.06	4071.28	2933.51	2377.31
NP_415175	NYTIGDVIAR	561.301	2	14.585	379.161	1	b	3	5741.34	3361.07	1257.16	7823.45	3563.59	2194.52	6850.45	4146.12	2318.83	3792.84	3941.7	4338.72	5167.16	2409.21	3157.33	4299.26	4731.38	6002.1
NP_415175	NYTIGDVIAR	561.301	2	14.585	359.24	1	y	3	3449.54	4652.72	2075.45	4264.74	3351.83	1906.22	1949.91	4839.12	3988.14	2509.14	2701.49	4031.57	N/A	2518.89	3157.55	1244.33	2627.32	3267.22
NP_415175	NYTIGDVIAR	561.301	2	14.585	474.245	2	b	9	5467.06	3158.2	1181.76	16305.5	3194.43	2614.93	9363.16	N/A	2335.38	1382.83	2156.52	N/A	N/A	N/A	N/A	1474.1	8606.03	N/A
NP_415175	VAEAEMATMEK	605.278	2	7.77352	1039.44	1	y	9	5304.34	2224.09	N/A	10870.2	3291.72	2114.04	5376.79	4901.84	3153.48	5697.14	2606.04	2485.22	3577.16	4308.05	5064.32	6858.09	3327.97	2911.39
NP_415175	VAEAEMATMEK	605.278	2	7.77352	910.401	1	y	8	3141.82	2616.91	N/A	6035.35	2691.88	N/A	5386.96	6351.32	2262.14	3585.56	2413.63	3233.46	2821.63	3420.39	5219.63	6298.98	4394.5	2222.26
NP_415175	VAEAEMATMEK	605.278	2	7.77352	710.321	1	y	6	6064.56	4912.33	N/A	9691.61	3731.48	N/A	4766.86	5960.57	3306.26	4232.26	4064.49	3362.95	3861.55	3981.09	2668.97	4801.42	5285.03	3606.87
NP_415175	VAEAEMATMEK	605.278	2	7.77352	839.364	1	y	7	10231.1	5352	N/A	10538.1	6651.99	N/A	N/A	5530.67	4770.01	6302.82	4362.18	5844.85	4289.3	N/A	3823.62	8287.41	5557.41	7307.38
NP_415175	VAEAEMATMEK	605.278	2	7.77352	1110.48	1	y	10	2250.28	785.645	N/A	3121.56	1391.15	678.692	2853.08	2612.06	1307.39	2137.54	1640.48	1300.94	2504.75	1250.61	2533.72	4332.02	1353.99	1151.05
NP_415175	VAEAEMATMEK	605.278	2	7.77352	631.276	1	b	6	776.746	N/A	N/A	1248.1	1119.82	N/A	N/A	N/A	N/A	N/A	N/A	N/A	610.238	N/A	N/A	N/A	605.726	N/A
NP_415175	VAEAEMATMEK	605.278	2	7.77352	702.313	1	b	7	N/A	204.309	620.834	N/A	N/A	N/A	499.164	N/A	354.92	N/A	513.862	2327.48	698.013	1426.36	2278.8	N/A	N/A	1346.6
NP_415175	VAEAEMATMEK	605.278	2	7.77352	171.113	1	b	2	5349.35	2363.96	N/A	6397.28	N/A	667.926	3835.31	1565.58	496.723	N/A	1383.47	2017.47	836.559	N/A	1273.8	N/A	N/A	N/A
NP_415175	VAEAEMATMEK	605.278	2	7.77352	803.36	1	b	8	N/A	N/A	808.103	734.935	N/A	N/A	N/A	N/A	N/A	N/A	N/A	1396.89	N/A	N/A	N/A	592.865	N/A	N/A
NP_415175	VAEAEMATMEK	605.278	2	7.77352	1063.44	1	b	10	N/A	N/A	N/A	1116.67	N/A	N/A	927.84	612.486	N/A	597.421	96.7701	N/A	N/A	133.379	N/A	249.651	N/A	1006.45
NP_415175	ITVPVDATEEQVR	728.886	2	12.4635	1143.56	1	y	10	35326.7	16102.8	5995.42	51168.7	11346.1	8568.47	32693.2	24623.6	11070.8	24855.4	14046.5	19708.3	26100.1	18491.5	17743.4	32993.7	18106.6	19713.8
NP_415175	ITVPVDATEEQVR	728.886	2	12.4635	947.443	1	y	8	19367.6	9917.15	4924.9	27009.3	7595.21	5577.89	17596.8	13083.8	5913.81	12523.9	8663.24	10812	13281.7	9644.75	8928.36	18402.5	11431.6	8836.85
NP_415175	ITVPVDATEEQVR	728.886	2	12.4635	832.416	1	y	7	10750.6	5790.53	2082.26	15563.8	4212.89	2838.83	8955.77	7322.62	3140.4	8457.57	4097.75	5319.36	7540.63	4885.91	4373.44	8450.08	5949.68	4442.8
NP_415175	ITVPVDATEEQVR	728.886	2	12.4635	1046.51	1	y	9	6343.57	3716.26	1897.37	9814.06	2126.06	1411.72	6919.18	4199.27	1830.87	7727.5	3707.02	3819.72	4395.67	3561.54	N/A	7765.46	4556.62	N/A
NP_415175	ITVPVDATEEQVR	728.886	2	12.4635	761.379	1	y	6	5426.69	3099.37	1986.76	9217.37	3593.74	1435.96	6354.01	5118.53	2120.42	3569.81	3033.17	3628.56	4324.45	3147.87	2032.74	5179.32	3940.61	3029.61
NP_415175	ITVPVDATEEQVR	728.886	2	12.4635	1242.63	1	y	11	1903.24	1186.96	655.93	2845.62	536.471	448.56	1976.78	1770.81	811.031	1547.17	1477.88	1293.41	2063.12	1027.22	1656.06	1884.41	1307.87	1600.1
NP_415175	ITVPVDATEEQVR	728.886	2	12.4635	1343.68	1	y	12	948.796	214.408	N/A	1131.81	N/A	203.035	639.237	N/A	260.594	910.356	479.774	720.149	659.901	96.6933	830.397	N/A	135.265	318.381
NP_415175	ITVPVDATEEQVR	728.886	2	12.4635	1282.65	1	b	12	40.2642	N/A	N/A	N/A	N/A	N/A	102.583	N/A	N/A	73.1781	N/A	N/A	N/A	70.0502	N/A	N/A	N/A	N/A
NP_415175	ITVPVDATEEQVR	728.886	2	12.4635	797.44	1	b	8	N/A	N/A	N/A	112.546	N/A	N/A	78.8542	N/A	N/A	N/A	N/A	N/A	37.521	N/A	N/A	93.0909	N/A	N/A
NP_415175	ITVPVDATEEQVR	728.886	2	12.4635	572.286	2	y	10	19796.4	8956.52	3624.5	28239	6460.57	4676.61	16935.2	11306.1	4585.78	9606.73	5520.28	9085.84	9743.17	5287.15	5340.55	10488.6	6536.59	4169.26
NP_415175	GEGDIDNAPWPVADEK	856.892	2	15.5514	941.473	1	y	8	13264.5	6437.59	2360.63	21819	3969.12	3757.51	12364.2	9884.63	3942.96	6633.78	4722.96	6709.16	7944.85	5994.79	5610.62	8240.32	7783.1	6059.94
NP_415175	GEGDIDNAPWPVADEK	856.892	2	15.5514	1241.58	1	y	11	3262.85	1546.04	336.995	4798.03	970.353	384.433	2535.32	2155.34	883.419	1823.86	1104.36	1574.36	1823.08	867.823	1481.99	2009.16	1577.71	1317.12
NP_415175	GEGDIDNAPWPVADEK	856.892	2	15.5514	1012.51	1	y	9	2532.9	964.509	454.517	3956.94	949.692	782.51	2480.8	1882.88	628.571	1724.43	1060.28	1241.35	1708.94	977.158	875.968	2465.37	1449.28	995.612
NP_415175	GEGDIDNAPWPVADEK	856.892	2	15.5514	1055.44	1	b	10	746.636	785.125	110.871	1832.09	516.555	385.377	1413.88	711.142	419.726	711.276	400.536	418.334	220.661	540.334	616.394	1444.46	783.208	368.388
NP_415175	GEGDIDNAPWPVADEK	856.892	2	15.5514	1126.55	1	y	10	1317.23	802.38	139.595	2588.66	392.783	369.507	1643.16	880.606	545.922	1093.09	812.943	876.52	1297.45	701.466	896.109	1514.44	899.686	925.549
NP_415175	GEGDIDNAPWPVADEK	856.892	2	15.5514	1354.66	1	y	12	659.376	241.404	65.9106	801.906	277.953	90.2452	509.676	N/A	N/A	155.512	346.54	151.084	145.736	N/A	N/A	394.55	283.378	169.206
NP_415175	GEGDIDNAPWPVADEK	856.892	2	15.5514	1251.56	1	b	12	413.923	69.4731	N/A	917.706	N/A	225.143	577.474	402.267	183.106	93.786	146.657	302.622	N/A	N/A	93.928	161.148	464.353	398.988
NP_415175	GEGDIDNAPWPVADEK	856.892	2	15.5514	1437.63	1	b	14	232.201	133.569	251.046	286.597	112.552	150.101	N/A	N/A	N/A	185.234	196.621	175.859	N/A	182.356	69.4831	177.676	117.253	67.4156
NP_415175	GEGDIDNAPWPVADEK	856.892	2	15.5514	1322.6	1	b	13	N/A	150.101	N/A	300.151	165.412	N/A	195.811	N/A	N/A	N/A	N/A	N/A	75.053	N/A	218.752	170.082	N/A	131.537
NP_415175	GEGDIDNAPWPVADEK	856.892	2	15.5514	1526.71	1	y	14	202.539	75.0475	N/A	347.93	37.521	37.521	48.2012	N/A	N/A	37.521	39.5708	66.8161	N/A	37.5265	112.547	202.715	97.203	N/A
Biognosys|iRT	YILAGVESNK	547.298	2	9.94754	817.441	1	y	8	840574	571577	776170	1.12748e+06	830225	501266	823363	492209	542528	706815	710302	947611	606706	810973	659059	680162	861987	812863
Biognosys|iRT	YILAGVESNK	547.298	2	9.94754	704.357	1	y	7	626718	517619	628436	835676	626509	446409	500597	427215	380889	520474	474056	491150	428011	484467	376316	400672	481744	381317
Biognosys|iRT	YILAGVESNK	547.298	2	9.94754	633.32	1	y	6	646486	530331	598362	798532	580110	442167	537682	386851	345358	460483	419100	458136	366982	329999	323673	282450	401869	306784
Biognosys|iRT	YILAGVESNK	547.298	2	9.94754	576.299	1	y	5	101498	92339.8	130800	123304	116106	95883.6	96459.7	82025.8	60328.6	82640.2	74644.6	87801.8	65059.5	70586	56215.1	58201.7	61357	69874.7
Biognosys|iRT	YILAGVESNK	547.298	2	9.94754	930.525	1	y	9	72737	61525.9	92845.4	75724.2	66790.7	65823.1	75415.5	58912.3	52341	66714.1	62801.9	66699	69535.5	66835.6	58083	63970.2	58029.6	77436.9
Biognosys|iRT	YILAGVESNK	547.298	2	9.94754	617.366	1	b	6	32426.8	28272.1	41040.6	37844.3	30759.4	32233.4	29784	25668.3	20334.1	26900.2	23955.3	26795.2	21555.1	23750.9	18542	24077	20577.1	21782.1
Biognosys|iRT	YILAGVESNK	547.298	2	9.94754	277.155	1	b	2	722353	537345	530839	675341	697275	634539	280745	244708	227814	231227	163870	192824	83593.9	57597	49833.4	40930.5	83631	13822.4
Biognosys|iRT	YILAGVESNK	547.298	2	9.94754	947.483	1	b	9	4824.21	4442	5640.28	5409.6	5117.66	4698.78	4758.04	7676.61	4869.38	4145.99	4375.21	6698.08	4898.26	4159.2	5207.32	5449.5	5017.74	3463.83
Biognosys|iRT	YILAGVESNK	547.298	2	9.94754	348.188	1	y	3	315337	253968	255549	354970	302396	253985	152033	178429	127775	152511	135563	148541	71984.3	69202.9	68073.5	57484.9	67062.5	57370.8
Biognosys|iRT	YILAGVESNK	547.298	2	9.94754	477.23	1	y	4	273284	226836	274850	302745	253181	226578	212167	176367	141244	180898	153524	186356	124330	130458	93601.4	98324.1	118875	111649
Biognosys|iRT	AGGSSEPVTGLADK	644.823	2	7.64959	800.451	1	y	8	595603	603361	733142	769446	498603	435764	550151	452202	405329	447038	449946	482847	518989	610038	480057	583464	676212	490622
Biognosys|iRT	AGGSSEPVTGLADK	644.823	2	7.64959	1016.53	1	y	10	152498	175271	226324	201718	172069	159891	181975	176483	135251	161635	173180	179370	216221	218324	183113	219864	192754	210955
Biognosys|iRT	AGGSSEPVTGLADK	644.823	2	7.64959	929.494	1	y	9	117449	125272	153330	141329	109494	97681.6	101700	105056	85105.4	105363	116278	118331	122894	154955	122210	141706	132036	135960
Biognosys|iRT	AGGSSEPVTGLADK	644.823	2	7.64959	703.399	1	y	7	56877.5	56740.7	75840.8	62768.7	52333.6	49930.3	45790.2	41940.7	37529.4	42032.2	48815.1	52405.2	50413.9	58257.3	42222.4	55101.4	51174.3	46710.7
Biognosys|iRT	AGGSSEPVTGLADK	644.823	2	7.64959	1160.58	1	y	12	40222.1	46260.7	65065.5	45949.5	43703.5	42341.3	41249.7	44399.8	34311.4	39307.1	45777.9	47708.7	50613.8	57672.9	45854.3	51040	45227.9	54361.3
Biognosys|iRT	AGGSSEPVTGLADK	644.823	2	7.64959	1103.56	1	y	11	28264.5	33417.6	38820.4	29348.3	29989.4	30194.2	27110.7	30226.2	23766.9	29585	32509.7	28463.2	31218.1	40857	32567.6	34185.4	29818	34758.3
Biognosys|iRT	AGGSSEPVTGLADK	644.823	2	7.64959	685.315	1	b	8	32289.3	28658.3	41483.7	36829.7	31309.1	28232.4	29593.1	32088.6	24791.6	27204.4	29406.6	32499.6	33757	33782	27051.8	31975.3	28304.2	28926.1
Biognosys|iRT	AGGSSEPVTGLADK	644.823	2	7.64959	786.363	1	b	9	16945.5	17082.3	21552.9	16961.1	16225.6	16539.4	16931.1	16531.1	12599.8	16066.9	14427.6	14398.1	16703.7	18166.6	17359.2	17537.7	14242.4	16241
Biognosys|iRT	AGGSSEPVTGLADK	644.823	2	7.64959	956.468	1	b	11	14241.7	15426.6	19979.5	19577.9	15594	14520.2	18142.3	15899	11432.8	14281.5	13265.2	16791.6	16325.7	19539.3	14535	17764	15734.3	17837.1
Biognosys|iRT	AGGSSEPVTGLADK	644.823	2	7.64959	1142.53	1	b	13	10155.4	12267.6	13371.2	8515	9485.52	11529.2	11392.1	12306.5	7162.06	7984.73	9530.4	8785.3	9402.24	8887.17	8752.6	10002.9	9505.73	10490.9
Biognosys|iRT	DAVTPADFSEWSK	726.836	2	17.5705	1066.48	1	y	9	718858	684104	841339	985564	628533	539874	660056	715026	566513	628563	652342	857755	810264	1.02515e+06	685441	751112	879315	808788
Biognosys|iRT	DAVTPADFSEWSK	726.836	2	17.5705	1167.53	1	y	10	199273	205362	229567	237394	157503	179487	194518	215514	150043	165718	188144	225370	196934	240466	202081	181479	186986	199636
Biognosys|iRT	DAVTPADFSEWSK	726.836	2	17.5705	969.431	1	y	8	175140	182937	192018	212791	143666	166382	165729	181888	121289	134957	160988	203088	162325	219859	161282	159888	166160	164862
Biognosys|iRT	DAVTPADFSEWSK	726.836	2	17.5705	898.394	1	y	7	188969	191576	222980	238555	150424	173434	167837	193961	130948	147956	169555	221794	168882	237407	168761	170477	184695	169396
Biognosys|iRT	DAVTPADFSEWSK	726.836	2	17.5705	783.367	1	y	6	166804	174337	190398	204876	129552	155999	153925	159684	110047	123866	140236	190713	136274	193252	133512	134653	155672	141670
Biognosys|iRT	DAVTPADFSEWSK	726.836	2	17.5705	1266.6	1	y	11	23017.3	24733.4	25310.5	28153.4	18726	21835.1	20957.1	25996.7	17883.1	19978.9	22470.7	24837.6	20693.5	27081.1	20774.2	18991.2	21147.7	22030
Biognosys|iRT	DAVTPADFSEWSK	726.836	2	17.5705	817.373	1	b	8	10762.6	11296.8	11707.2	12173.8	10169	10205	9673.72	10270.8	6795.33	8192.4	8950.95	11822.4	9829.94	13131.7	8198.59	9916.79	9468.7	9409.86
Biognosys|iRT	DAVTPADFSEWSK	726.836	2	17.5705	1033.45	1	b	10	6436.08	7900.07	7661.18	9514.65	5632.07	6167.05	7106.24	8168.97	4911.76	5463.3	7579.96	7613.14	6220.16	8945.29	6399.67	5804.57	5974.65	6594.49
Biognosys|iRT	DAVTPADFSEWSK	726.836	2	17.5705	1219.53	1	b	11	6514.02	6519.29	6574.82	6737.21	4723.35	6587.18	7019.09	7280.27	5708.18	6039.42	6116.19	6799.81	6585.95	8369.53	7210.88	7759.77	6242.24	7503.96
Biognosys|iRT	DAVTPADFSEWSK	726.836	2	17.5705	1306.56	1	b	12	3051.15	2910.63	3491.71	3152.46	2536.17	2739.74	2990.8	2890.72	2284.44	2035.25	2458.17	2987.86	2448.37	2986.97	3699.99	2913.8	2318.25	2882.49
Biognosys|iRT	TPVISGGPYYER	669.838	2	10.9182	928.416	1	y	8	496427	494588	703383	695747	535984	383476	548117	593270	377655	456001	490908	635908	459235	641930	513739	595386	571681	593959
Biognosys|iRT	TPVISGGPYYER	669.838	2	10.9182	1041.5	1	y	9	326290	308167	427542	398477	331095	264502	348825	382828	233795	298778	334863	411214	345806	415734	337163	369507	345258	384941
Biognosys|iRT	TPVISGGPYYER	669.838	2	10.9182	841.384	1	y	7	221862	213083	294649	278041	233680	176013	214256	241670	146039	192579	207930	256005	198217	254447	193824	229226	229899	235404
Biognosys|iRT	TPVISGGPYYER	669.838	2	10.9182	1140.57	1	y	10	122859	129612	160370	136920	126657	108899	133001	143104	83245.8	121747	128379	151068	136386	142458	128529	141577	128334	140851
Biognosys|iRT	TPVISGGPYYER	669.838	2	10.9182	784.362	1	y	6	72101.3	71873.5	97748.1	87431.9	74692.2	69779.2	72470.7	75507.7	52760	59836.2	73282.7	88269.5	64785.4	78100.3	70857	70126.5	68930.6	75209.9
Biognosys|iRT	TPVISGGPYYER	669.838	2	10.9182	727.341	1	y	5	54080.5	51133.4	69376	67157.1	61571.9	46906.4	52370.9	54911.6	33938.2	44298.8	48982.9	63881.6	41517	53858.1	42178.8	55807	49764.6	51649.9
Biognosys|iRT	TPVISGGPYYER	669.838	2	10.9182	1237.62	1	y	11	7983.82	7873.6	9848.56	7773.75	8132.08	7966.59	8240.59	9309.28	6972.37	6706.2	8168.07	8265.78	8730.88	9643.81	7616.62	8534.53	9242.93	9365.05
Biognosys|iRT	TPVISGGPYYER	669.838	2	10.9182	1164.56	1	b	11	1790.44	2430.01	3094.86	1974.94	2412.74	1939.95	2620.36	2208.59	1604.06	2303.57	2185.24	2725.38	2182.59	2487.51	1862.29	2257.85	2414.39	2509.11
Biognosys|iRT	TPVISGGPYYER	669.838	2	10.9182	872.451	1	b	9	N/A	3923.68	3986.23	N/A	3656.76	2671.61	N/A	4748.76	2061.1	N/A	N/A	7130.9	N/A	N/A	N/A	N/A	N/A	N/A
Biognosys|iRT	TPVISGGPYYER	669.838	2	10.9182	709.388	1	b	8	1060.9	982.811	625.221	602.332	738.192	956.778	608.254	537.709	520.681	439.609	644.282	619.396	N/A	606.849	438.685	323.589	933.287	759.821
Biognosys|iRT	VEATFGVDESANK	683.828	2	8.68468	819.384	1	y	8	341089	302367	420214	400151	365178	280209	319697	288968	239293	301259	341372	278707	327676	399305	261533	312746	329601	298142
Biognosys|iRT	VEATFGVDESANK	683.828	2	8.68468	966.453	1	y	9	212006	209756	268231	230519	217276	183070	219299	207941	166100	202344	230525	188727	228349	267583	205868	249117	211574	209397
Biognosys|iRT	VEATFGVDESANK	683.828	2	8.68468	1138.54	1	y	11	167933	174583	237559	198480	185640	159991	171741	181555	147780	178799	198938	175680	194297	246014	171494	222950	187709	213913
Biognosys|iRT	VEATFGVDESANK	683.828	2	8.68468	1067.5	1	y	10	128224	124670	166537	151029	127385	122338	115079	128614	91205	118669	146629	136792	149116	159356	113348	150250	125279	134298
Biognosys|iRT	VEATFGVDESANK	683.828	2	8.68468	762.363	1	y	7	75349.9	67637.2	89522.9	76014.4	74931.6	68488.2	64037.8	63692.5	47307.9	63558.7	67522.4	69910.5	63645.9	76902.2	59247.2	73041.6	61345.6	70416
Biognosys|iRT	VEATFGVDESANK	683.828	2	8.68468	1267.58	1	y	12	15711.2	15035	22058.1	17219.6	17045.8	16873.5	18338.6	16847	11247.5	17611.3	17903.8	16323.1	16795.9	21358.2	16298.5	19980.4	14528	17944.5
Biognosys|iRT	VEATFGVDESANK	683.828	2	8.68468	948.431	1	b	9	10687.9	10784.2	16805.3	9470.66	11879.2	11507.3	10987.9	10064.5	8755.31	11391.8	13179	12210.8	11600.6	12318.9	9206.22	10338	8248.25	11085.7
Biognosys|iRT	VEATFGVDESANK	683.828	2	8.68468	704.361	1	b	7	20504.1	19883.8	25175.7	25906.7	20937.7	18555.4	21536.1	17002.6	12818.6	18658.9	18746.1	18549.5	18376.5	21744.1	15751.6	20505.9	18033.8	17586.3
Biognosys|iRT	VEATFGVDESANK	683.828	2	8.68468	1220.54	1	b	12	4246.99	3142.95	5595.63	3937.72	2985.12	3442.25	3520.46	3329.52	1962.46	4556.14	3242.54	3226.52	3894.33	4441.01	3635	3466.24	3300.41	4328.39
Biognosys|iRT	VEATFGVDESANK	683.828	2	8.68468	201.105	2	b	4	309265	324550	452029	295598	311248	327390	306407	334782	229955	351497	324726	311332	287239	264121	263655	287640	251053	276572
NP_415423	GDWQNEVNVR	608.789	2	9.3969	730.384	1	y	6	27377.4	16912.1	7165.96	38075.5	13967.8	11657.4	22461.9	31025.9	11854.3	N/A	17469.1	21444.6	16607.3	17929.2	N/A	25988.4	22848.2	15699.9
NP_415423	GDWQNEVNVR	608.789	2	9.3969	858.443	1	y	7	12571	9412.95	3924.94	21108.4	7320.73	5773.03	12542.4	15477.9	7350.68	590.435	8484.72	11236	11918.8	11824.3	N/A	11685.4	12624.7	10500.7
NP_415423	GDWQNEVNVR	608.789	2	9.3969	1044.52	1	y	8	2316.97	1719.47	N/A	N/A	N/A	316.334	N/A	1882.93	N/A	N/A	758.464	699.026	1343.67	N/A	N/A	829.245	643.732	1144.13
NP_415423	GDWQNEVNVR	608.789	2	9.3969	730.279	1	b	6	3061.02	2627.68	1085.28	3053.77	1728.18	1019.36	1845.5	2607.62	1697.37	181.325	1932.11	2878.78	1258.2	1801.59	N/A	2232.29	1736.55	4214
NP_415423	GDWQNEVNVR	608.789	2	9.3969	1042.46	1	b	9	N/A	N/A	N/A	N/A	N/A	N/A	N/A	N/A	N/A	N/A	N/A	N/A	N/A	N/A	308.265	N/A	N/A	N/A
NP_415423	GDWQNEVNVR	608.789	2	9.3969	829.347	1	b	7	2814.8	N/A	594.455	2368.33	N/A	N/A	2023.11	3003.02	N/A	302.183	1822.42	1981.06	990.124	1964.37	N/A	2720.57	3841.31	N/A
NP_415423	GDWQNEVNVR	608.789	2	9.3969	943.39	1	b	8	N/A	N/A	281.401	N/A	N/A	N/A	N/A	N/A	N/A	563.514	N/A	N/A	N/A	N/A	450.3	451.64	N/A	N/A
NP_415423	GDWQNEVNVR	608.789	2	9.3969	487.299	1	y	4	13710.6	8637.64	3647.05	20468.6	5880.57	5340.99	10749.5	10733.4	3977.48	539.474	7047.47	10497.4	5424.71	5861.15	N/A	6096.96	6652.04	5026.53
NP_415423	GDWQNEVNVR	608.789	2	9.3969	388.23	1	y	3	11969.3	8303.31	2003.33	18131.4	4262.97	4457.97	7868.64	9067.67	3918.15	7638.44	4818.1	6711.59	2758.05	2640.15	16518.7	3158.82	4125.14	2174.51
NP_415423	GDWQNEVNVR	608.789	2	9.3969	359.135	1	b	3	N/A	N/A	N/A	N/A	N/A	N/A	N/A	N/A	N/A	5154.37	N/A	N/A	N/A	N/A	11318.2	N/A	N/A	N/A
NP_415423	GAVASLTSVAK	502.293	2	9.59887	776.451	1	y	8	34041.8	30320.3	10138.3	52173.4	22477.8	20900.4	31278.4	33459.8	17804.3	24807.3	27846.3	31987.3	24302.9	28237.9	22408.7	26761.4	35256.6	25093
NP_415423	GAVASLTSVAK	502.293	2	9.59887	705.414	1	y	7	30336.7	23608.4	9082.38	39810.2	19329.9	14367.4	24176.3	29070.3	14970.1	22815.3	23616.9	27381.8	18869.3	22497.5	16306.3	20553.8	28542.8	21478.2
NP_415423	GAVASLTSVAK	502.293	2	9.59887	618.382	1	y	6	11100.5	11065.3	3468.71	13876.3	8436.87	5262.86	10052.6	8005.97	5476.26	6843.41	6643.37	10272.1	6016.51	5942.08	6666.06	6190.11	9060.17	5657.7
NP_415423	GAVASLTSVAK	502.293	2	9.59887	875.52	1	y	9	3732.81	2860.47	1687.61	5683.91	2740.27	2323.76	3643.1	3729.8	3569.11	2823.77	2878.89	3901.69	3170.54	4117.92	2758.87	3020.42	3960.74	3164.74
NP_415423	GAVASLTSVAK	502.293	2	9.59887	687.367	1	b	8	1182.37	N/A	N/A	N/A	N/A	1439.13	2344.83	N/A	2053.43	N/A	N/A	N/A	N/A	N/A	N/A	N/A	N/A	N/A
NP_415423	GAVASLTSVAK	502.293	2	9.59887	857.473	1	b	10	6891.96	4297.23	1164.66	10375.7	N/A	3659.04	3962.66	4719.05	3974.15	4504.22	3848.21	4453.34	N/A	N/A	2943.92	6225	5523.66	5325.16
NP_415423	GAVASLTSVAK	502.293	2	9.59887	600.335	1	b	7	8608.71	6416.13	2244.68	7346.24	4930.46	4547.42	7677.38	9728.07	N/A	5428.54	5355.59	8529.43	4210.74	7105.74	N/A	6535.06	7813.07	6916.73
NP_415423	GAVASLTSVAK	502.293	2	9.59887	228.134	1	b	3	41328.1	35161.5	11352.6	54900.7	35001.1	20285.9	27594.4	19259.2	11812.4	13670.7	17137.8	19143.5	7905.05	9544.62	8337.21	6692.44	9698.69	7926.56
NP_415423	GAVASLTSVAK	502.293	2	9.59887	786.436	1	b	9	N/A	N/A	N/A	43145.4	N/A	N/A	N/A	N/A	N/A	N/A	N/A	N/A	N/A	N/A	N/A	N/A	N/A	N/A
NP_415423	GAVASLTSVAK	502.293	2	9.59887	404.25	1	y	4	8436.66	6103.86	2248.91	9354.51	4760.45	3671.83	4764.66	5030.99	2852.43	4045.83	4437.81	4209.25	2816.27	2090.28	1473.05	2100.69	2560.26	1846.1
NP_415423	SGVLTGLPDAYGR	653.343	2	16.5871	678.321	1	y	6	62448.3	42080.7	17862.3	115462	36643.9	27912.2	55693.2	58281.1	30361.8	46076.5	42249.2	51565	35220.9	45782.8	40391.2	59619	62790.6	44289.5
NP_415423	SGVLTGLPDAYGR	653.343	2	16.5871	949.474	1	y	9	39706.1	28354.7	11925.7	64247.9	25452.6	18928.8	37714	46715.5	22652.8	34845.4	29351.2	35549.9	31780.5	36240.9	31470.7	48232.8	44213.4	35860.9
NP_415423	SGVLTGLPDAYGR	653.343	2	16.5871	848.426	1	y	8	39570.1	24945.1	11180.3	71705.3	23395	15293.1	37916.5	42714.6	19441.9	31633.3	27265.5	37360.1	29576.9	36197.5	28765.6	44083	41995.5	33644.3
NP_415423	SGVLTGLPDAYGR	653.343	2	16.5871	1062.56	1	y	10	10753.5	7173.41	3465.3	19199.1	7015.88	5459.21	11732.5	12983.3	6075.6	9046.45	8777.56	11495.3	8842.36	11320.2	9550.04	11271.3	10037.1	11051.1
NP_415423	SGVLTGLPDAYGR	653.343	2	16.5871	791.405	1	y	7	13814.1	12607.3	1549	19474.1	8878.48	3468.56	11680.1	17231.7	4318.34	7104.5	8699.73	14838.4	9107.15	9912.49	12105.7	11039.2	15019.2	13917.4
NP_415423	SGVLTGLPDAYGR	653.343	2	16.5871	1074.55	1	b	11	744.36	N/A	154.648	983.648	511.193	76.2899	597.35	894.236	584.058	681.454	635.05	461.793	706.385	755.792	868.931	800.898	865.221	394.67
NP_415423	SGVLTGLPDAYGR	653.343	2	16.5871	1161.63	1	y	11	177.357	139.127	284.851	306.863	127.017	211.624	296.714	476.286	78.1705	N/A	75.031	298.072	368.759	348.897	212.487	118.388	637.106	246.266
NP_415423	SGVLTGLPDAYGR	653.343	2	16.5871	911.483	1	b	10	1510.62	2298.85	N/A	N/A	818.655	437.55	1882.87	N/A	1762.12	N/A	N/A	2087.43	1580.15	1652.38	1574.48	1875.56	1449.47	2289.68
NP_415423	SGVLTGLPDAYGR	653.343	2	16.5871	244.129	1	b	3	24014.6	18529.4	3775.35	44094.7	17502.3	11016.5	15183	15813.2	8716.18	12168.7	10556.3	15463.2	5262.11	8351.27	11213.6	N/A	8214.58	8396.18
NP_415423	SGVLTGLPDAYGR	653.343	2	16.5871	466.241	1	y	4	24203.9	14158.3	8517.79	41839.4	14350.9	9588.38	18688.5	19707.6	10535.4	14667.7	14404.1	19888.5	12462.8	11529.9	14043.2	12247.7	19153.1	11439.6
NP_415423	LATAWEGFTK	562.293	2	15.5255	767.372	1	y	6	35843.5	25638.6	10246.6	51171.3	21999.5	18093.7	30040.2	35128.3	21435.3	26072.2	26346.1	30689.3	16533.1	28357.3	29027.8	19813.2	32736.6	27033.2
NP_415423	LATAWEGFTK	562.293	2	15.5255	939.457	1	y	8	29223.1	19585	8629.33	47072.6	14214.6	12484.9	24951.4	26774.8	15779	22154.6	21835.5	27182.1	19376.7	22719.5	21483.1	27871.9	28560.6	23144.9
NP_415423	LATAWEGFTK	562.293	2	15.5255	838.409	1	y	7	16897	12790.6	5147.64	23527.1	10838.6	8887.01	15097.5	17249	9759.02	13510	12325.4	14840.5	11169.5	13763.1	12214.9	12227.7	16425.3	13093.6
NP_415423	LATAWEGFTK	562.293	2	15.5255	581.293	1	y	5	11890.7	11426.1	5376.15	22745.8	9077.5	6153.21	12509.4	12720.2	6870.77	9199.64	7473.43	11329.5	8493.76	8183.43	8106.14	8653.45	11276.9	7554.43
NP_415423	LATAWEGFTK	562.293	2	15.5255	1010.49	1	y	9	11672.4	15611.3	6528.71	13240	12099.3	11462	7634.69	18994.2	11779	4995.09	6077.2	6818.37	5603.16	6895.14	6098.79	6920.19	6697.96	6799.6
NP_415423	LATAWEGFTK	562.293	2	15.5255	452.25	1	y	4	13035.6	6950.96	3247.36	18349.9	7541.06	5496.77	10171.5	6890.99	5063.29	6222.31	5822.93	7168.07	4311.56	4398.7	4577.07	5188.78	6314.46	4848.12
NP_415423	LATAWEGFTK	562.293	2	15.5255	286.176	1	b	3	6601.65	5974.43	1692.18	10260.6	5048.03	3261.54	5654.08	4600.52	1939.02	5105.97	4404.79	6143.82	2701.25	2598.42	2508.66	2863.41	3505.75	1981.43
NP_415423	LATAWEGFTK	562.293	2	15.5255	395.229	1	y	3	2206.52	1828.12	709.455	7135.83	N/A	1407.16	2442.17	1732.86	1479.84	1424.9	1495.12	1347.31	612.537	984.689	1450.23	1880.56	1057.93	887.232
NP_415423	LATAWEGFTK	562.293	2	15.5255	198.118	2	y	3	5560.2	8386.34	2928.11	N/A	8253.69	N/A	3419.5	N/A	6152.11	2510.5	4880.24	N/A	N/A	N/A	3566.49	N/A	5000.35	2758.93
NP_415423	LATAWEGFTK	562.293	2	15.5255	470.232	2	y	8	4615.21	6382.56	1818.53	8409.06	7093.11	4045.1	4368.86	7646.7	4982.21	2040.67	2941.46	3930.86	2187.57	3758.3	2845.33	2692.78	6136.42	812.069
NP_415423	IVGLQTEAPLK	584.851	2	13.5344	956.541	1	y	9	44393.1	39379.8	19543.8	61503.4	29251.2	30714.6	36036.9	53366.4	29545.4	26743.2	35832.2	40303.3	32441.7	39051.5	33552.4	41459.4	37854.5	38333.4
NP_415423	IVGLQTEAPLK	584.851	2	13.5344	786.436	1	y	7	13489.3	10255.8	6514.84	19545	8055.14	6919.68	11972.2	12491.8	6586.71	9392.37	8943.28	13989.7	14044.7	12497.4	9554.96	20491.4	9715.47	9384.23
NP_415423	IVGLQTEAPLK	584.851	2	13.5344	658.377	1	y	6	15457.5	8524.32	5140.63	20013.7	9962.5	7219.4	12786.2	10679.2	8901.61	10396.5	9038.97	11856.9	10076.3	11079.4	8801.75	15556.3	10126.6	10153.1
NP_415423	IVGLQTEAPLK	584.851	2	13.5344	1055.61	1	y	10	3446.22	2374.01	1055.75	4643.67	1988.22	1638.08	2838.51	3502.55	1777.62	2308.64	2626.53	2681.21	2950.97	N/A	2101.97	3371	2950.58	3127.94
NP_415423	IVGLQTEAPLK	584.851	2	13.5344	899.52	1	y	8	2101.75	937.196	405.13	3647.64	1529.9	971.918	2145.92	1657.08	947.055	2266.64	1686.64	1279.82	1827.54	2274.7	1372.93	1898.24	1905.57	1693.9
NP_415423	IVGLQTEAPLK	584.851	2	13.5344	812.451	1	b	8	6325.31	4622.79	1466.45	N/A	2200.51	2113.43	N/A	5179.34	3382.98	N/A	N/A	5392.91	N/A	5769.12	4167	N/A	6611.88	3949.93
NP_415423	IVGLQTEAPLK	584.851	2	13.5344	1022.59	1	b	10	509.261	578.474	N/A	944.506	189.728	99.1092	193.222	263.385	N/A	622.816	461.085	277.95	336.263	N/A	634.501	580.284	1143.38	749.227
NP_415423	IVGLQTEAPLK	584.851	2	13.5344	909.504	1	b	9	1168.32	365.423	172.215	1099.3	N/A	513.845	870.749	1008.63	180.548	N/A	N/A	1487.41	672.392	N/A	N/A	N/A	N/A	N/A
NP_415423	IVGLQTEAPLK	584.851	2	13.5344	741.414	1	b	7	1197.45	566.858	187.587	868.535	218.56	262.434	760.864	509.189	230.496	1207.32	866.455	918.561	771.296	N/A	271.373	769.736	233.008	905.102
NP_415423	IVGLQTEAPLK	584.851	2	13.5344	612.371	1	b	6	288.783	N/A	N/A	320.769	N/A	187.616	557.194	451.557	210.723	286.293	146.574	491.416	531.071	N/A	N/A	N/A	N/A	117.533
NP_415452	DQEFSSDLGSR	620.776	2	8.22644	721.347	1	y	7	13032.8	18121	8716.02	23186	12196.9	12150.4	9506.03	17698.6	12355.2	10098	12768.3	20111.1	8335.97	13874.5	15650.6	12924.5	21106.5	16881.8
NP_415452	DQEFSSDLGSR	620.776	2	8.22644	868.416	1	y	8	17516.1	18853.1	9278.46	24865.7	14742.3	12116.6	14368.3	24013.5	15886.4	12955.7	14402.9	24062.7	13939.9	17297.9	19484.5	18136	22551.5	20022.4
NP_415452	DQEFSSDLGSR	620.776	2	8.22644	997.458	1	y	9	12163.3	14812.9	8729.31	18545.4	11213.8	10244.4	10675.3	17528.7	11517.2	9838.18	10881.6	18258.1	10988	15510.3	16024.1	14513.4	19308.3	16712
NP_415452	DQEFSSDLGSR	620.776	2	8.22644	634.316	1	y	6	10684.1	7553.46	4449.74	12238.3	7007.92	7276.3	5997.04	9439.83	6675.09	5976.11	6092.38	8705.08	6842.83	7535.85	7594.13	9111.41	10150.9	4255.76
NP_415452	DQEFSSDLGSR	620.776	2	8.22644	979.4	1	b	9	3149.54	1184.67	1260.77	N/A	1071.85	1928.16	2622.23	3029.99	1450	N/A	1165.13	1800.87	1399.66	1724.47	2627.19	324.812	1113.27	2608.18
NP_415452	DQEFSSDLGSR	620.776	2	8.22644	922.379	1	b	8	N/A	225.806	N/A	N/A	N/A	549.671	N/A	N/A	N/A	N/A	536.397	N/A	N/A	N/A	407.497	N/A	N/A	N/A
NP_415452	DQEFSSDLGSR	620.776	2	8.22644	809.295	1	b	7	345.467	543.815	433.788	350.326	485.869	423.192	387.423	N/A	361.605	308.788	446.841	235.345	330.46	709.263	909.734	N/A	458.846	193.94
NP_415452	DQEFSSDLGSR	620.776	2	8.22644	432.257	1	y	4	9604.98	10627.9	4344.9	13245.6	7985.21	7950.47	5909.41	10576.4	5359.98	4781.23	6008.29	8512.53	3154.97	4228.84	4594.95	3547.97	6636.12	4393.16
NP_415452	DQEFSSDLGSR	620.776	2	8.22644	694.268	1	b	6	175.16	446.025	N/A	264.366	269.739	256.818	N/A	349.528	305.671	N/A	N/A	283.045	539.814	250.178	318.449	151.549	189.313	179.615
NP_415452	DQEFSSDLGSR	620.776	2	8.22644	373.135	1	b	3	5762.17	7804.59	3634.92	10277.7	6514.99	4556.63	3245.87	6968.12	4089.09	N/A	5509.78	6413.33	N/A	5505.32	3681.37	N/A	6341.72	2642.85
NP_415452	TVVTAVSQAVR	565.83	2	10.9267	831.468	1	y	8	32420.5	39306.7	16608.1	56690.3	35089.2	22348.2	33343.4	49154.3	32470.4	19370	31503.4	42795.2	18384.4	37872	41147.1	35979.1	51624.4	42654.4
NP_415452	TVVTAVSQAVR	565.83	2	10.9267	930.537	1	y	9	33847.1	29099.2	14670.2	34353.4	28343.2	23250	22748.2	43887.3	24171.6	16075.4	22862.8	34716.2	17991.4	38155.7	32089.7	23539.5	41464.3	32365.5
NP_415452	TVVTAVSQAVR	565.83	2	10.9267	730.421	1	y	7	15248.3	17726.9	8072.68	24078.4	16870.5	9875.8	12392	24362.3	13979.4	10527.8	13148.3	19905.2	10234.1	14502.3	18307.9	11833.3	21495.6	17538.5
NP_415452	TVVTAVSQAVR	565.83	2	10.9267	659.384	1	y	6	21234.2	21377.3	10639.1	36979.1	22929.9	12385.3	16577	28013.1	18102.8	16239.5	21240.7	25370.5	15547.5	22564.6	24327.3	21164.2	22631.7	21922.1
NP_415452	TVVTAVSQAVR	565.83	2	10.9267	173.116	2	y	3	41944	52863.4	20890.2	59280.1	46956.1	35956.8	32454.5	67284.1	39647.9	31670.4	38372.9	58387.7	16481.5	23818.4	34452.4	22629	41893.7	25360.1
NP_415452	TVVTAVSQAVR	565.83	2	10.9267	201.123	2	b	4	21868.8	N/A	6642.39	31124.2	26646.8	13078.6	16044.4	15109.6	9503.29	6429.17	N/A	13568.1	3138.53	3447.55	5680.61	N/A	4632.98	N/A
NP_415452	TVVTAVSQAVR	565.83	2	10.9267	658.377	1	b	7	N/A	N/A	7856.92	N/A	N/A	N/A	10678.2	23713	N/A	14371.2	11833.7	14069.8	11547.8	13883.8	15820.7	N/A	N/A	12638.4
NP_415452	TVVTAVSQAVR	565.83	2	10.9267	1029.61	1	y	10	195.99	N/A	75.031	N/A	362.357	203.148	147.237	N/A	N/A	187.638	180.443	253.47	69.4973	128.621	N/A	N/A	N/A	360.453
NP_415452	TVVTAVSQAVR	565.83	2	10.9267	956.541	1	b	10	1199.97	2190.72	615.493	3065.27	1870.3	1303.86	1182.13	2198.64	1390.78	1107.05	1498.14	2015.17	1958.33	1962.87	2301.55	1838.76	2727.69	2770.42
NP_415452	TVVTAVSQAVR	565.83	2	10.9267	857.473	1	b	9	N/A	N/A	N/A	N/A	N/A	N/A	N/A	N/A	N/A	N/A	N/A	N/A	N/A	N/A	N/A	N/A	N/A	N/A
NP_415452	GLENLSGDLYEK	669.333	2	14.8306	811.383	1	y	7	33734.4	32349.7	15517	41241.2	33470	23918.3	25173.7	44478.5	31489	22294.7	27840.8	36755.3	19556.5	35941.9	31247.5	21878.1	41506.2	38507.2
NP_415452	GLENLSGDLYEK	669.333	2	14.8306	724.351	1	y	6	106100	59368.6	24948.8	147483	43492.8	34389.9	100602	75967.9	38154	69531.8	43179.4	60532.9	68946.3	58895.1	47722.7	81048.6	71676.8	53053.5
NP_415452	GLENLSGDLYEK	669.333	2	14.8306	1038.51	1	y	9	8599.25	10085	5047.02	13609.3	7585.39	6535.44	7157.88	13750.1	7637.88	4691.25	7180.79	10671	5700.94	11737	11900	6065.96	13573.4	11126.2
NP_415452	GLENLSGDLYEK	669.333	2	14.8306	924.467	1	y	8	5663.47	8448.14	3657.57	7498.06	5411.04	4893.52	5010.57	9523	6145.05	4350.77	5567.64	7934.16	4035.1	8018.88	8083.09	4746.78	9650.61	8022.51
NP_415452	GLENLSGDLYEK	669.333	2	14.8306	1167.55	1	y	10	2773.67	2872.21	1787.6	4500	2821.04	2068.8	3042.73	6254.72	3551.28	2523.78	2878.61	4258.87	2485.35	4162.01	4292.74	2973.98	4579.53	4461.19
NP_415452	GLENLSGDLYEK	669.333	2	14.8306	1191.55	1	b	11	597.251	755.448	322.73	871.23	687.544	589.93	676.819	1268.89	1214.58	709.664	N/A	903.933	N/A	483.519	569.231	627.733	1105.87	804.54
NP_415452	GLENLSGDLYEK	669.333	2	14.8306	1062.51	1	b	10	2297.07	1030.21	1120.61	1547.62	700.204	N/A	1572.12	2630.8	851.86	1410.09	728.405	1884.8	1308.19	2275.03	1334.03	1658.71	2414.81	1662.27
NP_415452	GLENLSGDLYEK	669.333	2	14.8306	899.447	1	b	9	1206.12	688.598	397.46	1088.95	685.612	397.01	N/A	573.6	437.839	397.284	688.761	1513.94	462.855	1001.66	905.435	781.426	889.56	896.89
NP_415452	GLENLSGDLYEK	669.333	2	14.8306	786.363	1	b	8	436.587	704.431	298.67	1182.6	1260.68	N/A	581.404	972.237	525.427	N/A	288.022	549.669	N/A	N/A	376.312	362.072	N/A	395.802
NP_415452	GLENLSGDLYEK	669.333	2	14.8306	439.219	1	y	3	8523.94	8229.04	2504.2	9802.08	5595.91	5033.88	6748.03	6343.68	4797.96	3313.56	2984.12	5703.56	3863.17	2498.69	3746.61	2162.75	4890.11	4737.92
NP_415452	TDTATDKDYLDIER	552.597	3	10.13	808.42	1	y	6	5668.29	6859.78	2424.23	8741.26	5193.53	3152.41	4884.07	8263	4617.21	4695.48	4250.73	6787.1	4368.96	5527.23	6748.17	5542.68	6144.17	6327.43
NP_415452	TDTATDKDYLDIER	552.597	3	10.13	923.447	1	y	7	5001.36	6637.77	3069.74	9342.19	6004.43	4048.45	4663.73	9435.08	4874.03	3340.05	3956.35	5826.54	4648.6	5411.97	6833.74	5236.19	7593.02	7984.11
NP_415452	TDTATDKDYLDIER	552.597	3	10.13	720.354	2	y	12	7532.46	8853.31	3889.44	12488.7	6998	5599.5	5808.49	13915	7145.47	5936.51	6596.69	10928.9	5220.33	9500.73	7947.24	6885.4	10501.2	8435.52
NP_415452	TDTATDKDYLDIER	552.597	3	10.13	645.357	1	y	5	5804.04	9211.99	2276.22	8169.4	6024.04	3556.67	3936.96	7752.68	3328.66	3529.72	4575.46	5520.87	3656.23	4877.87	4558.3	3146.18	6633.7	5631.61
NP_415452	TDTATDKDYLDIER	552.597	3	10.13	669.83	2	y	11	3068.64	3044.95	1278.64	4491.09	2199.13	2355.29	2633.29	4976.19	2072.44	2315.56	2029.78	2975.21	1675.62	2174.76	3002.82	2455.68	3623.08	2705.01
NP_415452	TDTATDKDYLDIER	552.597	3	10.13	634.312	2	y	10	4647.4	4741.61	1193.4	3846.01	3553.11	2851.18	3105.35	5195.43	2239.85	2253.46	3375.58	3726.14	1374.26	4129.1	3592.37	2631.68	4715.57	4386.28
NP_415452	TDTATDKDYLDIER	552.597	3	10.13	1051.54	1	y	8	1334.36	1474.53	534.534	1943.78	813.992	1239.29	1318.72	2382.78	1123.36	997.704	1389	1811.67	914.783	1588.59	1996.16	1200.93	1800.77	2281.87
NP_415452	TDTATDKDYLDIER	552.597	3	10.13	777.868	2	y	13	1545.32	1853.11	524.384	2421.27	1454.33	1087.94	1041.79	2426.29	1306.87	1016.26	1301.66	1851.77	1030.89	1227.08	2208.05	1174.96	2003.13	1945.4
NP_415452	TDTATDKDYLDIER	552.597	3	10.13	1166.57	1	y	9	923.237	1107.4	203.096	1473.6	697.187	820.694	873.551	1866.67	787.322	592.709	709.001	1064.12	492.327	1036.62	1059.39	861.281	1307.55	904.112
NP_415452	TDTATDKDYLDIER	552.597	3	10.13	1267.62	1	y	10	456.985	1175.59	306.203	667.492	790.391	444.438	387.874	1158.11	397.055	244.243	603.388	648.591	521.336	643.994	870.205	539.265	844.309	872.87
NP_415452	DALMQEYDDK	614.264	2	9.28318	928.372	1	y	7	795.242	N/A	N/A	377.742	N/A	1716.86	535.399	N/A	6328.78	N/A	4994	7746.51	1514.14	6234.17	N/A	N/A	6192.19	N/A
NP_415452	DALMQEYDDK	614.264	2	9.28318	797.331	1	y	6	N/A	11145.4	N/A	1147.81	789.847	163.329	N/A	N/A	8603.16	370.924	9367.41	12905.6	520.551	10811.7	N/A	16321.8	6113	N/A
NP_415452	DALMQEYDDK	614.264	2	9.28318	669.273	1	y	5	N/A	8751.99	3955.33	312.688	N/A	N/A	814.313	N/A	9766.98	N/A	10600.7	10214.7	812.34	N/A	N/A	14562.4	N/A	N/A
NP_415452	DALMQEYDDK	614.264	2	9.28318	1041.46	1	y	8	541.375	N/A	N/A	N/A	N/A	3859.57	N/A	N/A	1977.24	N/A	1907.59	1737.42	4884.24	1983.4	411.534	N/A	2304.46	585.426
NP_415452	DALMQEYDDK	614.264	2	9.28318	688.297	1	b	6	N/A	4269.03	2703.54	2687.87	1887.74	N/A	2510.1	4868.28	4795.05	2944.99	4194.01	4195.44	2312.87	N/A	2677.95	7878.51	N/A	N/A
NP_415452	DALMQEYDDK	614.264	2	9.28318	851.36	1	b	7	136.663	3360.48	916.691	N/A	503.414	N/A	627.703	931.386	2450.72	963.525	3253.04	2512.01	176.68	N/A	N/A	4001.59	N/A	1077.6
NP_415452	DALMQEYDDK	614.264	2	9.28318	966.387	1	b	8	195.555	728.255	N/A	859.372	471.475	N/A	179.191	617.949	396.079	261.919	232.213	560.699	151.992	375.914	566.575	1275.13	983.198	176.174
NP_415452	DALMQEYDDK	614.264	2	9.28318	1081.41	1	b	9	N/A	N/A	100.809	N/A	355.012	N/A	N/A	N/A	146.464	148.728	265.445	N/A	N/A	N/A	N/A	N/A	N/A	N/A
NP_415452	DALMQEYDDK	614.264	2	9.28318	187.071	1	b	2	N/A	19268	8783.48	1144.41	N/A	N/A	N/A	1155.02	9309.25	N/A	9763.38	10912.3	N/A	5750.4	2445.89	N/A	N/A	1381.78
NP_415452	DALMQEYDDK	614.264	2	9.28318	1112.49	1	y	9	731.472	N/A	445.268	N/A	N/A	N/A	N/A	N/A	402.3	N/A	159.369	660.107	311.831	N/A	N/A	391.201	N/A	606.125
NP_414657	QEAAPAAAPAPAAGVK	710.383	2	7.2851	1020.58	1	y	12	58361	39475.8	22284.6	84347.3	37102.4	23211.8	72448.2	42761.8	36814.4	59806.6	35258.9	58907.8	55437.3	28527.5	46163.8	65753.3	53011.9	53835.6
NP_414657	QEAAPAAAPAPAAGVK	710.383	2	7.2851	781.457	1	y	9	13846	10182.8	5850.23	25527.3	9293.99	5673.69	17764	11416.6	8215.2	13038.2	7547.09	15289.1	12470.2	7719.46	10489.2	14956.3	12997.5	11532.8
NP_414657	QEAAPAAAPAPAAGVK	710.383	2	7.2851	852.494	1	y	10	10609.5	7080.94	3456.65	15188.9	5969.35	4016.17	12385.3	8156.35	6719.43	10609.1	6723.41	10662.5	10444.5	4923.27	7294.18	11108.8	8413.65	8764.76
NP_414657	QEAAPAAAPAPAAGVK	710.383	2	7.2851	1091.62	1	y	13	5922.27	3732.99	1929.67	8899.3	3441.11	2284.92	7964.29	5178.95	3730.48	5272.38	3534.76	5821.86	4965.2	2407.47	4975.27	7083.78	4979.87	5727.34
NP_414657	QEAAPAAAPAPAAGVK	710.383	2	7.2851	1162.66	1	y	14	4896.37	3206.97	1750.3	7302.61	2678.03	2119.74	7433.12	4021.1	3731.51	4413.59	3243.96	5597.66	5505.12	2197.73	4442.78	5752.71	3724.11	4782.76
NP_414657	QEAAPAAAPAPAAGVK	710.383	2	7.2851	923.531	1	y	11	5227.47	2824.29	1487.11	8277.32	3415.59	1508.29	5428.76	4007.71	2759.12	4159.3	3229.82	4796.58	4293.45	2266.88	3724.26	4718.14	4144.57	4360.65
NP_414657	QEAAPAAAPAPAAGVK	710.383	2	7.2851	878.437	1	b	10	323.698	250.41	112.906	N/A	121.34	235.533	444.051	420.492	174.178	N/A	301.319	980.678	N/A	157.308	270.228	590.828	301.51	303.707
NP_414657	QEAAPAAAPAPAAGVK	710.383	2	7.2851	1291.7	1	y	15	190.983	59.3676	75.042	225.882	68.1899	37.5155	274.857	176.006	156.954	243.253	101.338	294.403	171.158	36.4492	112.579	146.325	200.434	319.799
NP_414657	QEAAPAAAPAPAAGVK	710.383	2	7.2851	1273.65	1	b	15	187.621	146.144	45.8143	312.644	126.269	112.552	289.042	N/A	184.215	190.723	180.978	261.476	330.207	N/A	N/A	612.076	109.619	257.373
NP_414657	QEAAPAAAPAPAAGVK	710.383	2	7.2851	542.33	1	y	6	23388.1	15751.7	9177.11	38784	15759.5	10614.3	22359.5	15135	11569.7	16958.5	9576.7	21322.5	13946	7690.2	12215.6	16234.9	13574.2	10229.9
NP_414657	AVAAALEQMPR	578.811	2	11.8039	844.435	1	y	7	38144.1	23298.9	6934.37	63283.5	21044.5	12662.5	48941.1	37244.4	22758.4	44587	20252.9	33544.5	32766.6	20185.6	43351.8	42123.4	39909.6	37331.1
NP_414657	AVAAALEQMPR	578.811	2	11.8039	660.313	1	y	5	33934.4	24055.6	6892.51	52342.5	20104.1	12626.2	37917.7	32305.7	19742.5	30003.7	18775.4	30158.1	23409.4	18386.5	34240.8	37381.7	34521.2	26802.1
NP_414657	AVAAALEQMPR	578.811	2	11.8039	773.398	1	y	6	33129.7	23292.4	7329.54	57771.6	19039.4	12999.2	39977.3	33169.3	21180.2	32902.9	21194.4	32780.4	27738.5	16955.8	37128.4	43697.9	38119.3	31136
NP_414657	AVAAALEQMPR	578.811	2	11.8039	986.509	1	y	9	30980.8	24569.2	6250.45	53815.5	21695.2	13315.4	42675.7	34482.4	21918.5	37032.9	21519.3	35357.4	32299.8	21313.6	41792.9	45023.7	40855.1	35214
NP_414657	AVAAALEQMPR	578.811	2	11.8039	915.472	1	y	8	21136.4	14155.8	4349.61	34094	12986.4	7765.89	27820.7	21551.6	13826.7	21538	11700.7	21582.1	18923.3	12070.4	24630.8	28645.3	25883.6	21274.1
NP_414657	AVAAALEQMPR	578.811	2	11.8039	626.351	1	b	7	3801.79	2988.88	460.781	5694.54	2599.3	1050.19	3743.67	3082.57	2172.44	3942.35	1985.47	3232.5	2206	1528.16	3957.44	4019.82	3247.87	2441.32
NP_414657	AVAAALEQMPR	578.811	2	11.8039	885.45	1	b	9	8739.39	4135.82	937.414	10381.6	3584.55	2624.16	8699.58	6221.84	4230.18	6504.78	3507.5	6031.38	5988.16	3738.77	6855.96	8098.92	7125.16	5723.64
NP_414657	AVAAALEQMPR	578.811	2	11.8039	754.409	1	b	8	3643.45	2710.85	559.967	5376.84	3371.06	1537.45	4463.55	4019.07	1973.48	4521.12	2695.23	2871.72	2984.11	1434.05	4915.43	4153.8	4010.2	2811.05
NP_414657	AVAAALEQMPR	578.811	2	11.8039	242.15	1	b	3	36856.1	27343.7	5741.85	35121.6	19310	11842.6	24154.2	14866.9	8401.7	16017.5	7376.29	11052.1	5376.89	3247	4319.34	8687.98	7787.31	3977.66
NP_414657	AVAAALEQMPR	578.811	2	11.8039	531.271	1	y	4	19213.5	13170.5	4130.86	33174	11217.5	8624.09	21876.2	14900.6	9577.88	17028.1	8865.27	13839.3	10719.9	5837.81	11725.8	14716.7	15726	9783.27
NP_414657	SAMEPVWNGK	559.769	2	9.75	700.378	1	y	6	47335.2	31372	6001.21	75029.4	24433.1	17481.3	54801.5	52875.3	28713.3	38027.8	26523.8	46071.7	31503.9	20240.5	45365.8	47273	42184.3	30499.4
NP_414657	SAMEPVWNGK	559.769	2	9.75	829.42	1	y	7	8587.49	6770.78	1867.78	13111.2	5652.3	3463.68	9997.71	8904.02	5179.26	6316.31	4240	8786.64	6541.95	4085.38	9053.54	11534.2	9083.55	5870.72
NP_414657	SAMEPVWNGK	559.769	2	9.75	960.461	1	y	8	5929.05	4050.65	1251.03	8432.53	3530.69	2695.52	8013.71	6775.02	3965.91	6729.3	5402.19	7226.34	6176.16	3358.44	6922.51	9402.1	7209.14	6692.08
NP_414657	SAMEPVWNGK	559.769	2	9.75	603.325	1	y	5	2413.46	1174.15	N/A	3037.17	N/A	767.795	2961.9	N/A	1189.07	1376.38	1533.57	2237.16	N/A	1736.99	1483.29	2319.37	N/A	1296.82
NP_414657	SAMEPVWNGK	559.769	2	9.75	615.281	1	b	6	N/A	1163.9	N/A	4308.24	2084.79	542.069	2591.09	1542.32	1746.25	1202.56	1268.1	N/A	N/A	N/A	2061.53	2607.86	N/A	1241.69
NP_414657	SAMEPVWNGK	559.769	2	9.75	1031.5	1	y	9	N/A	N/A	N/A	N/A	N/A	82.1283	164.635	N/A	392.646	281.056	N/A	N/A	N/A	N/A	N/A	N/A	N/A	N/A
NP_414657	SAMEPVWNGK	559.769	2	9.75	801.36	1	b	7	7971.21	6925.92	N/A	9465.08	4120.95	3399.23	7235.52	7063.61	3793.92	5879.69	N/A	N/A	5115.88	N/A	N/A	N/A	5490.73	N/A
NP_414657	SAMEPVWNGK	559.769	2	9.75	915.403	1	b	8	1950.72	1142.4	620.112	1472.28	1152.27	834.033	1445.55	568.545	846.979	746.431	1133.85	N/A	N/A	N/A	N/A	2462.61	1409.46	1261.27
NP_414657	SAMEPVWNGK	559.769	2	9.75	504.257	1	y	4	10489.4	7190.34	2071.34	17509.4	8392.65	4215.42	10016.3	10064.1	4624.67	8050.33	4687.96	6649.66	7695.56	4653.94	5547.54	5980.34	6962.43	6492.76
NP_414657	SAMEPVWNGK	559.769	2	9.75	318.177	1	y	3	6044.76	3975.89	1921.86	9850.97	2906.32	3210.79	4534.95	3333.19	2827.1	3751.83	3280.24	4061.06	3232.14	N/A	3017.76	N/A	2871.69	N/A
NP_414657	EDVQAYVK	476.243	2	7.54495	608.34	1	y	5	21274.3	18722.2	9400.55	26420.4	12796.3	9662.57	25148	14212.5	10724.2	17286.9	13314.5	18570.4	11962.5	N/A	13466.2	14408.6	16359.6	11619.1
NP_414657	EDVQAYVK	476.243	2	7.54495	707.409	1	y	6	10575.3	7062.09	3440.22	12244.1	5345.61	4621.04	10990.3	7701.25	4494.02	7649.17	5243	7134.11	6681.2	4335.71	5131.39	7804.92	6389.38	5576.15
NP_414657	EDVQAYVK	476.243	2	7.54495	822.436	1	y	7	3084.55	1631.93	827.131	2905.58	1139.51	2922.01	4009.14	3722.23	2542.76	3105.21	2534.71	2246.98	2534.35	1472.72	1734.55	4113.07	3642.77	1414.82
NP_414657	EDVQAYVK	476.243	2	7.54495	543.241	1	b	5	2291.9	2243.34	N/A	N/A	N/A	N/A	N/A	N/A	629.223	N/A	N/A	N/A	N/A	N/A	N/A	N/A	N/A	N/A
NP_414657	EDVQAYVK	476.243	2	7.54495	706.304	1	b	6	8244.44	N/A	N/A	N/A	5316.27	N/A	9391.68	6405.37	N/A	N/A	N/A	N/A	N/A	N/A	3194.49	N/A	N/A	N/A
NP_414657	EDVQAYVK	476.243	2	7.54495	409.245	1	y	3	14642.6	9217.01	6092.28	22185.8	10533.6	7211.95	14320.6	6925.55	6113.55	8976.01	6141.64	7091.08	6077.41	3027.64	5142.61	6861.84	6461.17	4255.75
NP_414657	EDVQAYVK	476.243	2	7.54495	354.208	2	y	6	6809.14	N/A	4298.43	N/A	N/A	2317.42	N/A	N/A	N/A	2979.68	1740.18	5115.79	N/A	N/A	N/A	N/A	N/A	N/A
NP_414657	EDVQAYVK	476.243	2	7.54495	304.674	2	y	5	658.645	692.681	223.068	1316.73	535.259	619.113	440.603	502.346	342.219	505.611	N/A	773.174	112.355	N/A	N/A	432.004	150.078	N/A
NP_414657	EDVQAYVK	476.243	2	7.54495	344.145	1	b	3	N/A	1113.65	857.608	3670.68	N/A	N/A	3490.78	N/A	3223.55	3362.1	N/A	N/A	3809.62	N/A	N/A	3353.88	N/A	N/A
NP_414657	EDVQAYVK	476.243	2	7.54495	472.204	1	b	4	N/A	N/A	N/A	N/A	N/A	N/A	N/A	N/A	N/A	N/A	N/A	N/A	N/A	N/A	2593.36	N/A	N/A	N/A
NP_414657	TDITELEAFR	597.804	2	19.2158	865.441	1	y	7	110596	68146	35762.2	167148	61645.1	53887.9	128222	75369.6	51501.8	89321	59606.3	90217.2	91588.2	46741.1	79724.2	107346	95639.3	84607
NP_414657	TDITELEAFR	597.804	2	19.2158	635.351	1	y	5	53741.4	32057.7	17062.4	86992.4	31624.7	23573.9	57563.7	32573.1	22230	35734.9	23082.1	34986.6	30508.2	17841	26948.6	36597.4	38650.5	30270.7
NP_414657	TDITELEAFR	597.804	2	19.2158	764.394	1	y	6	55272.2	32837.4	16499.6	77513.9	31046.2	22441.9	56887.4	33832.8	23346.1	42269.6	27786.4	40826.8	39333.2	23445.6	32791	46013.8	46237.5	40307.1
NP_414657	TDITELEAFR	597.804	2	19.2158	978.525	1	y	8	33034.2	20324.2	10259.1	45406.3	18244.1	14190.3	38381.7	21837.6	16328.3	26448.9	18502.1	25221.3	29592.9	13521.6	22188.8	30596.6	28601.7	24828.7
NP_414657	TDITELEAFR	597.804	2	19.2158	1093.55	1	y	9	4055.56	3444.03	1535.96	6949.4	2502.26	2341.3	4498.85	3205.8	2593.7	4056.1	2551.88	2961.79	4180.17	2391.02	3825.71	5065.35	3648.54	3736.5
NP_414657	TDITELEAFR	597.804	2	19.2158	673.34	1	b	6	10499.4	7459.92	2973.11	15527.2	7382.28	5282.15	11082	6270.5	3750.28	5160.61	3608.11	5792.59	7388.57	5767.33	4011.18	7690.99	5878.23	6638.83
NP_414657	TDITELEAFR	597.804	2	19.2158	802.383	1	b	7	8403.05	3211.73	2401.98	10067.4	4781.2	2405.89	6497.32	N/A	4673.97	6166.69	4188.52	3371.42	7223.63	3318.02	N/A	6221.03	6462.36	6613.22
NP_414657	TDITELEAFR	597.804	2	19.2158	873.42	1	b	8	2086.79	1983	571.246	4486.12	2047.83	1958.12	2705.12	1719.44	1837.61	1771.89	2826.57	2086.21	2187.43	805.253	2636.2	2907.82	2155.27	1962.17
NP_414657	TDITELEAFR	597.804	2	19.2158	1020.49	1	b	9	2224.12	1205.55	541.553	2723.14	1479.76	1142.35	2215.17	1713.04	1556.04	1395.06	1122.94	1366.02	1723.59	603.291	1505.83	2577.83	1363.98	1380.37
NP_414657	TDITELEAFR	597.804	2	19.2158	522.267	1	y	4	38707.8	23219.3	11203.1	55597.1	24265.2	17340.9	36936.7	19517.8	13577.1	22621.9	16651.3	23166.8	16938	9149.83	14169.1	20020.6	24697.1	15855.9
NP_415256	LGADGNALFR	517.275	2	12.0826	920.458	1	y	9	132513	192841	92131.3	157222	177282	136923	87536.6	251705	176343	102010	121442	166266	89660	148964	165070	114806	208092	167773
NP_415256	LGADGNALFR	517.275	2	12.0826	677.373	1	y	6	114233	168241	76482.1	132375	152991	120616	69606.5	199049	132338	74131.3	95957	122935	63284.7	100034	107189	76628.4	141917	108344
NP_415256	LGADGNALFR	517.275	2	12.0826	792.4	1	y	7	85199.3	122076	56462.8	95836.4	113754	90927.9	56245.3	157789	110169	61567.3	71635.1	101407	55583.2	88465.1	100186	67653.7	125132	99392.1
NP_415256	LGADGNALFR	517.275	2	12.0826	863.437	1	y	8	69153.3	93545.4	36632.2	76162	89562.7	63018.5	47434.2	129621	83985.7	55300.8	60043.9	79204.7	48202	72929.3	75636.2	63907.3	96585.1	79053.8
NP_415256	LGADGNALFR	517.275	2	12.0826	620.351	1	y	5	28639.6	38316.1	15766.9	35601.4	32764.2	24237.9	18173.5	40933	28291.9	16320.6	19685	25893	13360.1	19028	23197.3	16072.2	29181.9	22879.1
NP_415256	LGADGNALFR	517.275	2	12.0826	599.278	1	b	7	3517.97	8795.58	2028.94	8593.64	5164.59	4586.74	4801.04	10314.6	4863.22	3621.11	5228.4	4890.02	4742.1	3843.64	5628.41	8342.11	4690.4	4351.66
NP_415256	LGADGNALFR	517.275	2	12.0826	528.241	1	b	6	4446.79	15667.4	4280.84	12395.3	5168.84	6835.29	6352	16831.6	8089	N/A	13021	6069.06	9810.78	N/A	N/A	10548.9	4807.08	8681.45
NP_415256	LGADGNALFR	517.275	2	12.0826	859.431	1	b	9	10013.4	22218	7589.77	23642	11178.3	9544.27	12782.7	19149.9	10675.5	9422.66	13754.6	11838.1	15605.2	7485.98	7169.68	20442.8	11461.7	10076.4
NP_415256	LGADGNALFR	517.275	2	12.0826	712.362	1	b	8	2941.91	4139.28	1142.77	3095.42	2768.98	2450.92	2534.86	4890.16	3541.63	1078.94	2990.11	2252.95	1939.94	2747.52	2493.11	2441.35	4843.58	2785.27
NP_415256	LGADGNALFR	517.275	2	12.0826	435.271	1	y	3	30773	47079.9	18113.9	37537.6	45340	32709.7	14806.4	48146.1	29539.3	14836.3	18434.9	27518.7	9457.46	16862.8	16876.3	11710.6	20793.5	14840.4
NP_415256	LADSGLNIIAAK	593.346	2	15.8626	1001.56	1	y	10	141998	194755	101190	186675	193121	158329	97771.2	268157	189427	103730	133190	171219	109311	172427	168294	128383	220734	179013
NP_415256	LADSGLNIIAAK	593.346	2	15.8626	1072.6	1	y	11	51909.7	76187.9	37896.6	81312.3	73218.1	52142.2	41938.4	105350	68639.7	43494.6	53472.4	70409.2	37289.8	63569.9	65212.4	49652.5	78880.9	67181.3
NP_415256	LADSGLNIIAAK	593.346	2	15.8626	799.504	1	y	8	52928.9	81600.3	41558.6	75361.5	82637.5	63478.4	38211.4	95405.2	76352.7	39230.4	46508.4	68629.1	37552.8	60522.6	55816.5	42371.2	80539.8	59966.3
NP_415256	LADSGLNIIAAK	593.346	2	15.8626	629.398	1	y	6	43263.4	63107.7	30199.2	59551.1	63312.8	49500.1	26870.5	73272.8	53327.6	26819.8	30309.6	45589	22846.8	39468.3	33775.6	28400.9	51906	37640.7
NP_415256	LADSGLNIIAAK	593.346	2	15.8626	886.536	1	y	9	57166.6	86481.4	44125.9	82646	84722.5	67281.1	41394.6	116859	79444.2	45232.4	51346	71364.8	45817.2	68885.8	70146.8	50400.2	88672.7	70635.4
NP_415256	LADSGLNIIAAK	593.346	2	15.8626	742.482	1	y	7	23341.7	31177.4	14759.1	30485	32777.3	26837.5	15097.5	42730.4	27100	14762.9	19187	25864.2	12850.3	21701.1	20039.7	16089	31101.6	21887.7
NP_415256	LADSGLNIIAAK	593.346	2	15.8626	671.336	1	b	7	16866.6	23711.3	12057	21846.1	23232.2	18959.6	11657.3	22818	20232.9	11991.3	14492.2	18883	12450.7	19452.2	14221.8	13840.3	22251.5	18422.5
NP_415256	LADSGLNIIAAK	593.346	2	15.8626	784.42	1	b	8	14312.3	21323.9	10478.4	21370.4	21715.1	18263.7	10384.7	25651.6	20945.3	10049.5	13253.1	16565.1	9752.29	14532.1	15019.9	10854.4	23098	15984.6
NP_415256	LADSGLNIIAAK	593.346	2	15.8626	897.504	1	b	9	8902.93	11615	7112.79	10292.5	12992.6	11191.5	5885.75	16198.3	12020.9	6819.93	6821.09	10737.1	4786.73	10807.5	9518.71	7198.48	15170.6	9955.27
NP_415256	LADSGLNIIAAK	593.346	2	15.8626	1039.58	1	b	11	4066.22	5508.56	3549.42	6109.69	6278.03	5516.51	3588.02	6947.36	6530.45	3476.77	3116.93	5456.98	3376.15	5144.13	5974.63	3593.41	6054.33	5308.29
NP_415256	AFAENWLGK	518.266	2	15.6697	817.42	1	y	7	212689	251715	136382	314269	224815	210224	147621	306254	219935	139141	170449	220197	136938	201119	198119	142068	293277	196883
NP_415256	AFAENWLGK	518.266	2	15.6697	746.383	1	y	6	69009	86262.8	38604.1	91795.8	64568.3	64785.4	47013.9	98251.6	67553	39314.3	55344.9	68369.3	38168.4	59688.6	55354.7	32202.4	80947.5	60887.2
NP_415256	AFAENWLGK	518.266	2	15.6697	617.341	1	y	5	37709	45758	20583.8	55144.5	36253.9	36396.3	20724.6	65622.1	37398.8	21054.4	26845.8	40904.1	16172.1	31143.5	24246.6	18745.9	48381.9	26718.7
NP_415256	AFAENWLGK	518.266	2	15.6697	964.489	1	y	8	9307.69	12064.9	4051.09	10823.4	9593.61	8762.4	5383.64	16336.9	9913.7	5373.12	7524.42	9124.5	5582.14	7714.99	8074.3	4692.55	9859.56	7489.52
NP_415256	AFAENWLGK	518.266	2	15.6697	719.315	1	b	6	3511.79	6992.95	3093.84	6213.79	4100.62	4982.68	4097.1	7935.23	4944.42	3462.09	3478.01	4016.79	2321.33	3572.79	3617.98	2835.18	6600.96	5210.47
NP_415256	AFAENWLGK	518.266	2	15.6697	317.218	1	y	3	45663.1	51267.5	17063.5	43624.5	40497.1	39187.1	22410.2	42618.9	26588.7	14783.1	15292.8	24366.7	10809.6	10343	9640.28	N/A	14591.2	9600.56
NP_415256	AFAENWLGK	518.266	2	15.6697	290.15	1	b	3	19476.3	24951.3	8085.79	30020.8	19169	17939.4	8813.14	21084.2	11554.9	4705	8562	12130.7	2860.24	3769.23	2934.09	3476.31	6367.02	3306.24
NP_415256	AFAENWLGK	518.266	2	15.6697	409.214	2	y	7	8807.87	9402.58	4076.92	11133.6	10364.6	6339.63	5768.86	8380.82	5616.15	2827.07	4287.84	6196.73	1774.8	2586.52	3814.78	2372.23	3672.31	2832.18
NP_415256	AFAENWLGK	518.266	2	15.6697	219.113	1	b	2	81549.7	110269	34815.3	98479.7	84788.4	80976.7	28382	52933	42446.6	18018.5	26622.9	37444.6	9170.69	11107	11912.7	5741.21	12566.1	10171.8
NP_415256	AFAENWLGK	518.266	2	15.6697	204.134	1	y	2	33426.6	44653.9	14279.1	42041.4	32492.7	37695.1	12872.2	29289.2	17577.6	6114.22	9888.15	15422.8	3423.44	3723.33	3876.44	2358.33	5783.64	3116.68
NP_415256	MASTEGGVEIEK	625.8	2	7.52198	1048.52	1	y	10	22537.2	34994.4	12121.1	35090.3	41464	27605.2	19556.6	48266.3	42472.3	22622.1	30394.8	29005	24493	31816	33333.7	26525	29461.7	36584.4
NP_415256	MASTEGGVEIEK	625.8	2	7.52198	731.393	1	y	7	24020.2	34927	13149.3	38448.3	46292.1	31988.4	18384	41297.6	39179.2	18674.5	29515.3	38834.8	24918.8	27135.6	25056.5	28048	31804.6	27957.3
NP_415256	MASTEGGVEIEK	625.8	2	7.52198	860.436	1	y	8	15113.1	21769.3	6195.56	24995.1	25202.3	16945.6	12435.3	27400.9	28796	13536.8	21570.5	20536.5	14633.7	19421	19841.4	17110.9	19759.8	25777.6
NP_415256	MASTEGGVEIEK	625.8	2	7.52198	961.484	1	y	9	9842	17784.3	4333.5	17189.2	13774.5	14495.3	15097.4	21762.2	18999.8	12108.3	12151.8	14937.8	20956.4	13191.7	13618.3	11519.9	14490	14897.4
NP_415256	MASTEGGVEIEK	625.8	2	7.52198	1119.55	1	y	11	7498.15	11082.5	3846.83	10957.3	11473.6	9055.29	5965.87	13836.4	14206.2	7831.13	11437.7	10454.9	7676.62	9554.16	11040.7	9515.67	11034.3	11992.4
NP_415256	MASTEGGVEIEK	625.8	2	7.52198	674.372	1	y	6	6584	N/A	N/A	11518.7	9909.69	8462.12	N/A	11665.4	N/A	N/A	6316.88	8936.88	N/A	N/A	N/A	6921.34	8552.89	N/A
NP_415256	MASTEGGVEIEK	625.8	2	7.52198	862.361	1	b	9	1586.89	2242.22	654.069	1368.19	1941.8	1468.49	419.494	2609.1	1769.7	1740.94	1486.56	1568.66	796.159	1095.07	1932.11	1426.9	1269.16	2750.83
NP_415256	MASTEGGVEIEK	625.8	2	7.52198	733.318	1	b	8	1534.17	764.88	N/A	867.695	1938.39	1737.47	N/A	1319.63	3105.76	1818.43	N/A	N/A	2081.7	1515.57	N/A	1489.72	N/A	N/A
NP_415256	MASTEGGVEIEK	625.8	2	7.52198	975.445	1	b	10	2467.17	1758.89	783.833	1988.62	1905.43	581.948	N/A	1456.88	1648.61	954.245	2387.51	1752.84	1537.37	N/A	1848.61	N/A	1760.21	1687.96
NP_415256	MASTEGGVEIEK	625.8	2	7.52198	1104.49	1	b	11	N/A	N/A	N/A	N/A	N/A	N/A	746.23	N/A	N/A	N/A	N/A	N/A	N/A	N/A	N/A	N/A	N/A	N/A
NP_415256	YGLPAPVGY	468.745	2	19.1651	502.266	1	b	5	69436	95099.4	44642.1	83689.7	85601.9	71740.4	41964	73060.5	57280.9	35164.2	41601.9	57802.4	27692.5	32021.1	32913.6	28922.2	47556.9	35664.4
NP_415256	YGLPAPVGY	468.745	2	19.1651	599.319	1	b	6	11043.5	11156.7	6295.09	11419	13503.3	10760.2	5597.28	13113.9	9496.68	5445.47	8506.86	8739.41	5596.4	6534.98	6467.83	7819.93	9241.57	7376.94
NP_415256	YGLPAPVGY	468.745	2	19.1651	698.387	1	b	7	42492.5	54066.9	28242.6	54565.1	52234.7	43499.5	27895.8	51239	44629.7	27854.4	35043.9	38308.7	25137	31905.2	30864.1	30508.9	46687.1	34535.2
NP_415256	YGLPAPVGY	468.745	2	19.1651	506.261	1	y	5	17340.7	23221.4	10015.3	21286.9	19629.4	14763.5	7508.43	17824.6	12142.6	7154.84	9612.14	12463.2	6162.31	6519.27	7397.02	5566.04	12287.7	9162.01
NP_415256	YGLPAPVGY	468.745	2	19.1651	603.314	1	y	6	21000	26250.2	12527.5	24657.9	25516.6	22220.4	11242.2	25841.5	20914.8	14078.6	15029.3	16179.8	10520.4	11901.7	13645.5	11622.1	21070.1	14596.2
NP_415256	YGLPAPVGY	468.745	2	19.1651	755.409	1	b	8	24303	30649	17257.7	27012.9	29405.6	23825.6	15481	29911.3	23398.8	16562.9	20035.4	21841	14691.2	17950.9	18806.2	18932.1	27834.9	20952.8
NP_415256	YGLPAPVGY	468.745	2	19.1651	435.224	1	y	4	77105	95838.8	46068.4	95970.4	98925.3	81934.6	41455.4	74332.6	59695.2	33883	42456	48406.2	25351.9	27905.8	27763.9	26201.6	41402.1	29183.5
NP_415256	YGLPAPVGY	468.745	2	19.1651	334.176	1	b	3	16007.5	21866.5	10314.4	19381.2	21481.3	18805.6	9439.68	15236.9	10900.5	6622.2	6959.46	9040.57	3298.58	4271.19	4338.53	4259.82	6419.01	3926.24
NP_415256	YGLPAPVGY	468.745	2	19.1651	431.229	1	b	4	12315.9	17115.8	7795.79	16505.3	17111.4	13071.6	6073.19	13782.1	8652.06	6380.2	7223.29	9038.45	4041.94	6481.28	5474.71	5010.92	6162.98	5168.86
NP_415256	YGLPAPVGY	468.745	2	19.1651	338.171	1	y	3	6018.58	5525.05	3842.24	7423.78	6332.66	4739.89	2642.52	4245.76	3755.67	1064.29	3618.07	N/A	450.379	2059.08	N/A	N/A	2635.72	1632.73
NP_417633	EGRPSEGETLIAR	472.248	3	7.39939	573.372	1	y	5	24947.8	18436.3	8666.42	37695.7	16190.1	13031.7	20019.3	25086.4	11405.2	16565.4	15812.4	19600.1	14727.4	12507.4	15476.9	21003.2	20863	15437
NP_417633	EGRPSEGETLIAR	472.248	3	7.39939	713.321	1	b	7	6119.45	5601.53	2398.39	8762.98	4638.38	3853.72	6734.63	N/A	3599.5	5336.51	4542.12	4700.87	5095.44	5315.63	5846.41	6000.44	6273.5	5996.93
NP_417633	EGRPSEGETLIAR	472.248	3	7.39939	842.364	1	b	8	8522.6	7730.21	4344.08	13409.5	6701.95	5140.49	9733.19	12001.8	5292.46	8656.25	6552.83	7208.92	7828.16	7157.75	9062.32	9758.99	11204.6	10807
NP_417633	EGRPSEGETLIAR	472.248	3	7.39939	656.3	1	b	6	4846.88	5264.11	3428.73	9638.77	3972.13	2924.27	5722.49	6594.73	3350.25	6408.54	5307.08	4404.97	6012.45	4669.15	4780.77	5365.37	7575.64	8508.96
NP_417633	EGRPSEGETLIAR	472.248	3	7.39939	527.257	1	b	5	N/A	N/A	N/A	N/A	3055.94	N/A	N/A	N/A	N/A	N/A	N/A	N/A	N/A	N/A	N/A	N/A	N/A	N/A
NP_417633	EGRPSEGETLIAR	472.248	3	7.39939	759.436	1	y	7	6588.37	4302.44	2384.99	7552.28	4030.33	3940.47	4540.56	5537.26	2996.61	3775.16	3947.11	4281.2	4288.78	3756.13	2524.71	5100.55	5047.75	3780.19
NP_417633	EGRPSEGETLIAR	472.248	3	7.39939	943.412	1	b	9	4357.03	3308.31	1307.38	5426.39	2456.3	2343.84	4168.01	4870.89	2892.19	3937.44	2739.38	4584.12	3423.51	3676.73	4271.52	3969	6055.72	4222.6
NP_417633	EGRPSEGETLIAR	472.248	3	7.39939	702.414	1	y	6	4395.64	3876.26	2845.15	5414.08	3305.24	3214.15	2637.81	3729.1	2079.05	2691.71	N/A	N/A	3106.65	N/A	N/A	2278.92	N/A	N/A
NP_417633	EGRPSEGETLIAR	472.248	3	7.39939	643.347	2	y	12	2417.76	N/A	1238.28	N/A	2834.62	1416.12	1566.58	N/A	1936.83	2021.77	N/A	2514.05	1580.32	1989.04	1979.38	N/A	2838.53	N/A
NP_417633	EGRPSEGETLIAR	472.248	3	7.39939	1056.5	1	b	10	N/A	1362.3	N/A	2669.06	933.835	347.872	763.265	1217.05	879.685	1105.94	589.964	1569.08	1586.9	1837.46	1209.47	N/A	1332.13	1525.85
NP_417633	YAQVDVIK	468.264	2	8.74383	772.456	1	y	7	25075	16308.6	8298.35	34354.1	N/A	12214.2	20593.1	26559	17052.9	21801.1	16560.1	18732.7	17880.1	19035.1	21258.9	23625.1	26454.8	21388.9
NP_417633	YAQVDVIK	468.264	2	8.74383	701.419	1	y	6	45251.9	36103.1	18976.3	64408.9	N/A	25787.7	39922.4	45790.1	25377.8	35641.6	28978.7	33502	32949.1	30625	27794.3	40344.7	44206.9	33245.6
NP_417633	YAQVDVIK	468.264	2	8.74383	573.361	1	y	5	19513.4	12939.5	5282.78	28473.8	22515.3	8211.96	16793.2	17561.3	8988.95	15671.1	10286.3	11957.7	12839.1	9895.91	8898.47	11841.5	12066.1	10300.6
NP_417633	YAQVDVIK	468.264	2	8.74383	577.262	1	b	5	5310.69	6868.6	N/A	5429.08	N/A	4290.07	N/A	8238.55	5198.28	4570.72	4869.72	4723.76	N/A	6000.07	7487.5	7851.58	7341.04	10585
NP_417633	YAQVDVIK	468.264	2	8.74383	676.33	1	b	6	N/A	N/A	N/A	N/A	5680.61	N/A	542.74	2654.99	1530.51	N/A	N/A	N/A	N/A	1951	2025.29	2518.88	2652.63	4325.91
NP_417633	YAQVDVIK	468.264	2	8.74383	789.414	1	b	7	1554.75	640.411	895.355	3316.27	4039.56	N/A	N/A	1021.06	600.658	1198.11	N/A	N/A	N/A	2434.98	N/A	N/A	N/A	N/A
NP_417633	YAQVDVIK	468.264	2	8.74383	359.265	1	y	3	6133.97	4720.04	1353.27	8154.82	1020.27	3406.07	4484.46	5376.06	2775.92	3300.47	3049.23	4052.65	2050.89	1187.79	1811.04	1602.04	2711.83	1744.21
NP_417633	YAQVDVIK	468.264	2	8.74383	363.166	1	b	3	N/A	N/A	N/A	N/A	N/A	N/A	N/A	N/A	N/A	N/A	N/A	N/A	N/A	N/A	N/A	N/A	N/A	N/A
NP_417633	YAQVDVIK	468.264	2	8.74383	351.213	2	y	6	3998.36	N/A	767.14	N/A	283.442	N/A	N/A	N/A	N/A	N/A	1461.17	N/A	N/A	633.474	961.506	N/A	744.872	N/A
NP_417633	YAQVDVIK	468.264	2	8.74383	289.135	2	b	5	N/A	N/A	N/A	N/A	N/A	N/A	1577.52	N/A	N/A	N/A	N/A	N/A	N/A	N/A	N/A	N/A	N/A	N/A
NP_417633	GDISEFAPR	496.246	2	9.71764	706.352	1	y	6	81265.5	66025.1	29961.9	118196	54040.3	40029.5	71008.2	81734.2	44340.7	63654.2	56890.5	66151.1	48348.4	53011.8	47309.2	64169.4	74281.3	54199.1
NP_417633	GDISEFAPR	496.246	2	9.71764	619.32	1	y	5	37968.3	31106.7	10489.3	59847.9	22378.4	15115.2	32668.4	36426.4	18631.2	25684.1	19479.2	24459.9	20218.2	19642.5	16842.1	26558.4	27767	17405.9
NP_417633	GDISEFAPR	496.246	2	9.71764	819.436	1	y	7	4770.78	6251.8	2713.64	9208.83	3736.65	3233.54	5255.65	8774.29	3793.31	5476.22	3681.36	5530.49	4924.82	5221.35	4363.19	5174.8	6308.62	5281.03
NP_417633	GDISEFAPR	496.246	2	9.71764	343.209	1	y	3	23008.4	28874.6	10204.5	31633.6	19324.9	15439.5	15410.8	32935.9	16677.5	12021.3	12937.7	24364.4	10919.6	15076.8	15728.5	11913.3	18605.6	14634.4
NP_417633	GDISEFAPR	496.246	2	9.71764	373.172	1	b	4	9380.49	6840.72	4030.85	16968.3	7095.35	4992.95	5893.67	10287.1	5381.92	5093.51	4882.51	8195.8	3739.58	3823.79	N/A	5542.88	9814.6	N/A
NP_417633	GDISEFAPR	496.246	2	9.71764	286.14	1	b	3	9265.79	12528.3	1848.91	15269.7	7955.2	N/A	5328.9	9305.54	4622.36	3995.76	3338.47	5882.22	1543.35	2730.5	4256.31	N/A	N/A	N/A
NP_417633	GDISEFAPR	496.246	2	9.71764	410.222	2	y	7	7332.72	N/A	1880.56	8854.42	3430.37	4289.8	6144.67	4273.47	2104.56	3087.54	2088.88	N/A	N/A	N/A	1780.56	N/A	3509.48	1398.63
NP_417633	GDISEFAPR	496.246	2	9.71764	272.172	1	y	2	21848.1	16899.7	5853.92	27821.1	13052.9	10836.7	12388.4	9629.79	5293.22	8248.77	7030.81	9931.17	3911.26	3394.98	3116.23	6420.87	5644.72	3273.79
NP_417633	GDISEFAPR	496.246	2	9.71764	175.119	1	y	1	17601.1	N/A	1935.53	N/A	5737.4	N/A	5992.59	3816.11	N/A	1922.49	N/A	N/A	N/A	1454.18	N/A	631.528	2527.57	N/A
NP_417633	GDISEFAPR	496.246	2	9.71764	490.277	1	y	4	52901.3	37950.3	16811.2	68339.7	33327.1	23776.1	40798.4	44357.8	22934.5	28479.6	27019	32369.4	20502.2	20895.2	18804.9	23058.7	27583	18850.8
NP_417633	EIMQVALNQAK	622.837	2	12.6023	644.373	1	y	6	28979.7	28556.3	5332.67	62080.4	22765.4	14101.5	33370.1	43084.8	21462.7	23866.2	20623	32589.6	24905.1	26949.7	32964.3	35694.1	36829.4	24642.9
NP_417633	EIMQVALNQAK	622.837	2	12.6023	743.441	1	y	7	19345.7	21201.7	3878.91	38098.9	14826.4	9758.63	23367.6	30804.5	16407.4	17898.2	14028.7	21052	18278.2	21667.2	23465.9	30932.1	27434.8	19911
NP_417633	EIMQVALNQAK	622.837	2	12.6023	1002.54	1	y	9	8980.31	8385.91	1978.63	17065.2	7144.7	4764.62	10030.5	16719.3	7935.43	9627.52	8298.91	10203.1	11641.5	10324.3	16190.8	15477.7	11314.8	10441.7
NP_417633	EIMQVALNQAK	622.837	2	12.6023	871.5	1	y	8	8565.58	8520.56	1434.41	14303.9	5655.36	3671.1	9901.6	13794.1	6565.16	7400.72	7373.12	9575.46	9357.16	8943.82	12307.5	13917.3	12134.5	9977.2
NP_417633	EIMQVALNQAK	622.837	2	12.6023	672.338	1	b	6	1624.66	2478.06	N/A	4646.8	2232.68	N/A	N/A	3256.05	N/A	6509.54	3116.72	N/A	N/A	N/A	N/A	N/A	N/A	2333.62
NP_417633	EIMQVALNQAK	622.837	2	12.6023	785.423	1	b	7	2151.19	1387.22	664.964	2053.6	979.768	804.488	1635.77	3004.44	909.074	1146.71	862.544	1334.24	1432.94	1948.25	1474.99	1607.33	2210.42	2245.14
NP_417633	EIMQVALNQAK	622.837	2	12.6023	1027.52	1	b	9	1473.61	956.93	175.109	N/A	836.402	577.993	1304.17	1137.77	485.498	693.008	1662.45	2418.69	1468.91	2117.21	2297.68	1782.87	2713.77	3786.34
NP_417633	EIMQVALNQAK	622.837	2	12.6023	1098.56	1	b	10	900.499	983.281	N/A	1666.72	N/A	619.547	916.051	1021.67	705.372	996.01	1400.79	1212.45	466.043	435.605	1657.66	1339.98	1089.49	879.603
NP_417633	EIMQVALNQAK	622.837	2	12.6023	899.466	1	b	8	957.227	N/A	451.624	1283.01	473.431	N/A	616.813	908.976	N/A	153.135	N/A	N/A	508.76	943.23	N/A	649.574	1396.25	922.162
NP_417633	EIMQVALNQAK	622.837	2	12.6023	1115.62	1	y	10	389.768	232.4	N/A	1033.23	N/A	N/A	519.525	N/A	346.571	509.854	422.382	593.338	847.349	1079.92	684.346	718.187	678.347	N/A
NP_417633	EATEQSQPAAAPEAPAAEQGE	1041.47	2	7.49098	1084.49	1	b	11	1125.2	812.592	530.867	2340.24	1095.84	762.231	1431.21	1609.29	1127.55	1327.32	1139.6	1195	1179.7	1187.55	1568.46	1977.1	1380.12	1127.73
NP_417633	EATEQSQPAAAPEAPAAEQGE	1041.47	2	7.49098	1308.61	1	y	14	1033.44	1072.88	304.169	2039.19	455.079	699.64	1755.87	1147.96	677.319	987.831	1119.28	1139.64	1293.81	1047.73	927.4	1184.04	1105.04	1261.49
NP_417633	EATEQSQPAAAPEAPAAEQGE	1041.47	2	7.49098	1069.48	1	y	11	1483.25	1077.87	N/A	1845.7	876.689	794.805	1351.11	1729.47	1065.76	1464.18	1040.12	1486.94	1101.13	1320.48	1337	1408.92	1827.24	1203.27
NP_417633	EATEQSQPAAAPEAPAAEQGE	1041.47	2	7.49098	1381.62	1	b	14	375.218	187.605	75.042	746.237	172.884	150.106	332.77	350.097	142.998	233.816	N/A	214.134	371.816	140.531	391.108	342.591	413.61	470.142
NP_417633	EATEQSQPAAAPEAPAAEQGE	1041.47	2	7.49098	1140.52	1	y	12	N/A	309.812	N/A	427.28	229.863	112.579	552.56	85.905	N/A	N/A	N/A	374.552	270.772	122.199	273.088	415.639	244.638	232.404
NP_417633	EATEQSQPAAAPEAPAAEQGE	1041.47	2	7.49098	1310.59	1	b	13	377.005	N/A	N/A	744.333	361.96	195.269	N/A	402.958	290.292	295.952	520.627	348.383	323.389	260.253	300.321	294.848	259.113	351.277
NP_417633	EATEQSQPAAAPEAPAAEQGE	1041.47	2	7.49098	1749.79	1	b	18	N/A	N/A	37.521	41.8391	37.5265	N/A	N/A	N/A	N/A	N/A	N/A	N/A	N/A	N/A	N/A	112.574	N/A	23.1298
NP_417633	EATEQSQPAAAPEAPAAEQGE	1041.47	2	7.49098	1620.75	1	b	17	N/A	N/A	N/A	43.5517	N/A	N/A	N/A	115.498	N/A	63.0594	57.6178	37.521	N/A	N/A	N/A	N/A	40.7838	37.521
NP_417633	EATEQSQPAAAPEAPAAEQGE	1041.47	2	7.49098	1549.71	1	b	16	N/A	37.521	N/A	N/A	75.053	N/A	75.064	N/A	37.5265	N/A	75.053	69.2493	37.521	N/A	28.9646	N/A	74.0806	37.521
NP_417633	EATEQSQPAAAPEAPAAEQGE	1041.47	2	7.49098	1523.7	1	y	16	N/A	N/A	21.5474	N/A	16.0215	N/A	N/A	N/A	N/A	37.5155	N/A	75.053	N/A	N/A	N/A	37.5265	N/A	60.7785
NP_415431	SESAIPAEQFK	603.804	2	9.22616	719.372	1	y	6	279750	202364	110090	413833	162600	112402	297281	186443	118394	190499	131497	219424	244423	148991	162122	263690	221689	131516
NP_415431	SESAIPAEQFK	603.804	2	9.22616	990.525	1	y	9	51341.3	39940.5	17881.8	83703.9	31473.2	18218.8	56578.4	49086.8	27235.4	41354.4	26979.1	41890.8	60488.5	38191	47186	91102.7	44251.9	36567.9
NP_415431	SESAIPAEQFK	603.804	2	9.22616	832.456	1	y	7	33667.1	23843.4	12460.1	60850.7	17647.7	12373.3	37022.5	27937.3	15300.4	24692.7	16616.9	22846.4	35041	20413.4	26003.6	54446.8	30636.6	17758.6
NP_415431	SESAIPAEQFK	603.804	2	9.22616	903.494	1	y	8	18098.6	10085.5	5176.34	27776	8681.59	5997.05	17816.3	15926.5	8157.46	12673.7	7918.33	12767.5	17471.8	11532.4	12455.4	26806.8	14143.6	10292.4
NP_415431	SESAIPAEQFK	603.804	2	9.22616	304.114	1	b	3	44135.1	22028.9	8180.36	60767.2	20628.7	15180.6	27477.2	18029.2	9367.1	13801.8	6719.55	11932.3	11042.8	5662.95	5106.87	10150.7	8505.31	7406.72
NP_415431	SESAIPAEQFK	603.804	2	9.22616	656.325	1	b	7	1452.22	537.568	N/A	N/A	1322.58	281.459	1511.15	N/A	1431.98	N/A	N/A	N/A	837.766	N/A	1054.92	N/A	2494.49	N/A
NP_415431	SESAIPAEQFK	603.804	2	9.22616	913.426	1	b	9	N/A	N/A	N/A	N/A	1781.71	N/A	N/A	N/A	3274.13	N/A	N/A	N/A	N/A	6399.24	N/A	7373.49	2752.12	1385.9
NP_415431	SESAIPAEQFK	603.804	2	9.22616	785.368	1	b	8	885.705	N/A	1194.76	N/A	N/A	1681.79	1885.71	1729.93	N/A	439.302	N/A	N/A	N/A	N/A	1291.22	1170.79	1356.05	N/A
NP_415431	SESAIPAEQFK	603.804	2	9.22616	1060.49	1	b	10	N/A	N/A	N/A	N/A	N/A	N/A	N/A	N/A	N/A	N/A	N/A	N/A	N/A	N/A	N/A	N/A	N/A	N/A
NP_415431	SESAIPAEQFK	603.804	2	9.22616	375.151	1	b	4	71496.4	42913.6	18355.4	107803	33358.7	24354	52286.7	34642.4	17733.2	30061.1	17107.6	30213	24329.5	13485	15263.5	24514.6	14917.5	10907.3
NP_415431	QLGEDPWVAIAK	663.856	2	20.7737	784.472	1	y	7	100743	68194.7	24021.9	181192	41639.5	33848.6	97481.6	101012	43274	75656.7	44456.1	69109.9	89586.2	47174.5	60005.7	130125	82229.8	39978
NP_415431	QLGEDPWVAIAK	663.856	2	20.7737	1085.56	1	y	10	56455.5	36373.6	13192	97088.5	21807.2	19339.2	60263.7	66058.5	24080.1	45214.6	27670.3	44111.5	53511.4	30804.2	40995.2	75550.3	46049	24330.3
NP_415431	QLGEDPWVAIAK	663.856	2	20.7737	899.499	1	y	8	41106.4	26978.6	9360.93	74333.5	15494.7	13314.1	40809.9	43264.6	17138.3	30102.2	19386.9	28322	37184.5	21782.2	27238.8	57467.2	30555.3	17389.2
NP_415431	QLGEDPWVAIAK	663.856	2	20.7737	687.419	1	y	6	14177.5	8402.88	2408.58	24229.8	5065.07	4273.18	12129.3	11798.7	4743.9	8722.44	5171.21	8361.78	9924.77	5632.35	6407.85	14287.1	9243.29	4107.47
NP_415431	QLGEDPWVAIAK	663.856	2	20.7737	1028.54	1	y	9	6383.86	4256.08	1670.43	10302.7	1835.62	1937.82	6559.91	6967.76	3089.68	5108.13	2702.7	5162.14	6704.37	4291.2	4289.89	8489.58	5577.55	3284.73
NP_415431	QLGEDPWVAIAK	663.856	2	20.7737	1198.65	1	y	11	4950.86	2890.91	1221.87	7121.11	1680.35	1683.66	4950.27	4977.44	1625.61	2818.05	1926.58	4110.65	4738.18	2341.9	3632.59	5610.65	3295.78	2126.97
NP_415431	QLGEDPWVAIAK	663.856	2	20.7737	1109.56	1	b	10	2162.83	3064.63	548.763	4244.98	1024.25	677.275	4566.75	5759.58	1682.85	3987.06	N/A	3785.62	2012.58	N/A	2484.86	4542.2	2279.73	1823.94
NP_415431	QLGEDPWVAIAK	663.856	2	20.7737	996.479	1	b	9	4003.06	3216.53	989.803	7674.34	2155.21	1431.3	3961.88	5829.42	2891.43	3247.61	1521.93	4397.29	4466.94	3132.99	5147.76	7004.57	3185.95	2880.75
NP_415431	QLGEDPWVAIAK	663.856	2	20.7737	826.373	1	b	7	N/A	N/A	N/A	8473.24	1201.97	N/A	5649.65	N/A	N/A	2955.1	N/A	N/A	N/A	3115.92	N/A	N/A	N/A	1868.19
NP_415431	QLGEDPWVAIAK	663.856	2	20.7737	925.441	1	b	8	3177.61	2542.94	N/A	6443.67	N/A	N/A	N/A	2947.98	N/A	3406.8	4004.6	2125.75	3578.75	2663.05	3564	4408.13	3959.47	N/A
NP_415431	AYEDAETVTGVINGK	783.886	2	13.2589	888.515	1	y	9	36487.3	23034.3	8946.7	68322.5	16667.1	9760.4	36936	33002.2	16770.6	28965.8	16679.2	23126.8	37370.1	23730.1	22702.4	60289	31169.6	15892.8
NP_415431	AYEDAETVTGVINGK	783.886	2	13.2589	1017.56	1	y	10	25574.7	15686.4	4896.7	44296	11955.3	7153.88	27085.9	27028.9	9769.63	20716.3	10772.3	17155.8	24443.7	15719.2	18422.6	46612.6	22495.7	11181.4
NP_415431	AYEDAETVTGVINGK	783.886	2	13.2589	1203.62	1	y	12	18406.4	15592.2	5558.31	37748.7	9344.45	4977.39	19944.1	21065	8424.62	16056.5	11991.7	11166.1	24720.1	10226.8	12326.8	39005.5	14651.8	8191.43
NP_415431	AYEDAETVTGVINGK	783.886	2	13.2589	1088.6	1	y	11	12967.3	8621.82	2586.27	24249.6	6298.97	4060.83	13317.9	11255.7	4359.13	10001.9	5583.11	9030.03	14687.4	8110.59	7529.86	23597.8	9326.94	6186.36
NP_415431	AYEDAETVTGVINGK	783.886	2	13.2589	1332.66	1	y	13	10631.4	7333.27	3048.13	18230.3	4808.78	3284.12	11401.2	9845.63	3979.89	7432.96	4968.38	6676.75	11481.1	7590.22	6828.37	18236.9	8099.83	5307.41
NP_415431	AYEDAETVTGVINGK	783.886	2	13.2589	879.373	1	b	8	4964.69	3225.56	1783.88	9669.78	2313.5	1581.83	4449.44	3270.66	2101.4	4003.56	1789.92	4049.84	5075.7	2376.46	3151.73	7339.93	4400.12	2070.22
NP_415431	AYEDAETVTGVINGK	783.886	2	13.2589	980.421	1	b	9	3516.6	2223.89	552.618	5415.13	900.97	974.282	3469.76	3082.21	1228.42	3113.57	1426.14	1060.25	2800.25	1418.5	2167.46	6016.42	2710.78	1927.24
NP_415431	AYEDAETVTGVINGK	783.886	2	13.2589	1136.51	1	b	11	4173.6	2161.74	880.37	4902.02	1598.91	1174.78	3310.51	3542.8	1242.42	3419.57	1740.55	1816.58	3523.23	2408.07	2710.8	6611.4	2736.17	1855.65
NP_415431	AYEDAETVTGVINGK	783.886	2	13.2589	1249.6	1	b	12	2085.1	N/A	475.227	3340.03	1038.27	494.9	2030.49	1863.47	797.743	1403.29	624.29	1293.17	2394.66	922.346	1532.16	3416.19	2169.17	874.734
NP_415431	AYEDAETVTGVINGK	783.886	2	13.2589	1363.64	1	b	13	613.908	555.359	101.307	1376.25	553.357	241.038	595.88	726.801	321.799	649.353	181.149	184.612	684.286	439.567	543.306	1017.23	676.906	428.365
NP_415431	DVVLVDAGLK	514.803	2	15.9117	715.435	1	y	7	84063	42132.1	27561.9	149192	53767.6	26810.7	92629.4	48435	47553.1	74652.3	40173.8	50233.3	109080	55795.8	40407	135127	72337.5	38331.6
NP_415431	DVVLVDAGLK	514.803	2	15.9117	602.351	1	y	6	65384.6	30623.4	20009.5	114321	42804.4	19604.7	68718	33070.2	32662.2	54545	27603.4	38730.6	67513	33303.8	23616.3	87727.1	44335.4	20487.9
NP_415431	DVVLVDAGLK	514.803	2	15.9117	814.503	1	y	8	76535.6	40001.4	27066.3	135894	51811.2	26885.2	95102.5	50015.9	47542	76676.6	41361.7	55753.9	107654	51725	43574	137447	67277.1	38514
NP_415431	DVVLVDAGLK	514.803	2	15.9117	526.323	1	b	5	5593.94	3450.18	1529.88	11466.3	3515.1	1759.47	6335.05	2154.21	2949.59	4983.4	2269.47	3679.81	4924.17	3031.87	3222.11	6771.33	4369.32	2461.26
NP_415431	DVVLVDAGLK	514.803	2	15.9117	388.255	1	y	4	26882.3	13457.4	7427.19	45813.5	16166.7	9423.23	23334.5	11761.2	10098.4	14982.2	7204.21	12104.6	13462.6	7174.32	5049.61	14698.3	9554.22	3849.7
NP_415431	DVVLVDAGLK	514.803	2	15.9117	314.171	1	b	3	36001	17709.3	10491.4	57160.6	22157.1	12384.3	32240.3	12332.9	12963	17753.6	8715.3	16460.2	16243.2	5505.91	5474.5	16130	8338.39	3830.37
NP_415431	DVVLVDAGLK	514.803	2	15.9117	317.218	1	y	3	N/A	N/A	N/A	22497.2	N/A	N/A	N/A	N/A	N/A	N/A	N/A	N/A	N/A	N/A	N/A	8458.26	N/A	N/A
NP_415431	DVVLVDAGLK	514.803	2	15.9117	215.103	1	b	2	52340.9	23739.2	12099.6	79072.8	33600.8	18822.1	40123.2	9519.25	12859.9	18827.9	7081.52	20237.8	12495.2	4514.57	N/A	9155.88	N/A	4044.3
NP_415431	DVVLVDAGLK	514.803	2	15.9117	147.113	1	y	1	7906.23	N/A	N/A	6885.44	N/A	N/A	8561.97	742.845	N/A	2034.87	N/A	N/A	1714.85	N/A	768.082	360.513	N/A	612.995
NP_415431	DVVLVDAGLK	514.803	2	15.9117	503.282	1	y	5	N/A	N/A	27069	N/A	N/A	N/A	59574.6	N/A	N/A	46086.6	N/A	N/A	47252.7	N/A	N/A	52611	N/A	N/A
NP_415431	HPSEIVNVGDEITVK	546.29	3	14.345	564.278	1	b	5	119555	76482.6	27943.7	220423	62927.2	37161.6	119055	95456.6	54946.8	76981.5	48272	70468.2	83021.4	56541.3	42771	108673	62847.3	34606.7
NP_415431	HPSEIVNVGDEITVK	546.29	3	14.345	761.404	1	y	7	199055	125967	60935.1	353354	115176	65452.3	211974	165977	102997	144318	99721.7	143587	192455	136369	100954	239155	140237	91028.9
NP_415431	HPSEIVNVGDEITVK	546.29	3	14.345	777.389	1	b	7	112011	74596.7	27361.8	197581	57782.6	35237.4	124369	101743	53195.5	86499.2	55059	81779.5	116852	81703.2	62590.2	146992	82517.3	55906.3
NP_415431	HPSEIVNVGDEITVK	546.29	3	14.345	663.346	1	b	6	70288.1	41699.3	14482.1	120682	33923.3	20263.8	74421.8	52142.3	29574.1	48275	31456.1	47730.5	56908.9	41875	33071.1	77329.2	42920.7	25703.8
NP_415431	HPSEIVNVGDEITVK	546.29	3	14.345	589.356	1	y	5	29075.5	17857	7459.1	49800.5	15089.5	8475.2	28280.9	23840.1	12228.2	17058.6	10888.2	19251.5	20766.7	14706.8	14414.2	28035.2	17684.5	10180.8
NP_415431	HPSEIVNVGDEITVK	546.29	3	14.345	860.472	1	y	8	33971.5	20637	7670.89	58414.5	18480.2	9275.58	38458.3	30444.1	17724.4	24098.6	17197.8	24756	36439.6	23733.9	17271.9	49628.8	26679.1	16479.3
NP_415431	HPSEIVNVGDEITVK	546.29	3	14.345	704.383	1	y	6	44665.9	27665.9	12275.2	72321.5	23578.7	12556.2	45245.2	37434.4	20895.9	31181.9	21557	29055.6	39731.7	29096.1	21698.8	58850.4	29809.8	20524.6
NP_415431	HPSEIVNVGDEITVK	546.29	3	14.345	876.457	1	b	8	4609.29	3543.98	1561.4	9218.6	1975.73	2143.61	5327.59	3351.96	2164.87	3880.3	2074.75	3814.47	5001.8	2929.42	2314.65	6849.62	4455.26	2910.39
NP_415431	HPSEIVNVGDEITVK	546.29	3	14.345	974.515	1	y	9	33449	21241.4	8020.1	55055.4	15984.7	11098.6	41498	33838	19388.1	28013.2	19465.1	22382.1	36869.5	28007.8	20505.7	52625.3	25312.7	17811.3
NP_415431	HPSEIVNVGDEITVK	546.29	3	14.345	347.229	1	y	3	32279.7	18758.6	5013.07	47590.3	16575.8	8675.83	24951.2	17328.4	9902.8	14106.3	8833.54	14058	11703.5	5272.79	6178.06	13950.8	7269.51	3631.24
NP_416734	VYQLPEATR	538.79	2	8.87955	573.299	1	y	5	37987.1	29191.2	10471.6	51399.9	22577.6	16721	28637.7	31498.8	16686.7	25674.5	22813.4	26513	27693.8	32851.7	30320.8	30732.9	45549	38478
NP_416734	VYQLPEATR	538.79	2	8.87955	814.442	1	y	7	15977.8	10531.9	4709.7	20970.9	8509.77	6432.56	12612.6	13074.6	8204.1	9978.06	8463.04	9658.78	10342.6	9145.98	7646.73	13457.2	12678.1	9998.26
NP_416734	VYQLPEATR	538.79	2	8.87955	686.383	1	y	6	13530.3	9782.35	5156.29	18104.4	8143.1	6739.12	11422.4	11295.5	7874.66	11650	10841.3	10359.8	12339.6	11245.5	13574.6	12918.9	16065.3	16550.9
NP_416734	VYQLPEATR	538.79	2	8.87955	977.505	1	y	8	2541.88	2531.73	757.953	4441.44	2064.2	1696.05	2971.7	2631.59	1990.54	4318.65	2537.1	4207.61	4293.83	4437.16	3925.66	8264.25	5196.9	4069.63
NP_416734	VYQLPEATR	538.79	2	8.87955	391.198	1	b	3	12961.3	8543.7	3072.86	15831.3	6084.22	5908.2	7520.35	9569.57	4166.17	5016.42	4777.19	6849.81	4196.96	3699.93	3880.49	4137.64	3331.44	3922.16
NP_416734	VYQLPEATR	538.79	2	8.87955	347.204	1	y	3	4132.75	N/A	1108.92	N/A	3459.11	N/A	2369.79	4832.07	2458.86	2963.41	N/A	N/A	1979.66	2704.88	N/A	2334	N/A	660.595
NP_416734	VYQLPEATR	538.79	2	8.87955	476.246	1	y	4	N/A	N/A	N/A	N/A	N/A	N/A	N/A	N/A	N/A	N/A	N/A	N/A	N/A	8867.02	N/A	N/A	N/A	7719.33
NP_416734	VYQLPEATR	538.79	2	8.87955	287.153	2	y	5	1861.76	961.189	N/A	4082.03	1180.26	2098.45	670.288	1211.73	N/A	3187.65	494.121	N/A	2395.53	397.883	N/A	4166.64	477.861	449.132
NP_416734	VYQLPEATR	538.79	2	8.87955	504.282	1	b	4	4283.52	3415.08	1105.49	6397.49	2906.36	2040.6	4127.28	4712.71	1609.52	2271.87	2483.42	4856.55	2267.78	834.639	2465.48	2291.14	1600.12	4365.59
NP_416734	VYQLPEATR	538.79	2	8.87955	489.256	2	y	8	2307.29	N/A	N/A	2204.26	1102.02	920.548	1963.94	1934.93	751.504	1777.25	1462.17	N/A	1771.56	489.266	2732.7	994.427	N/A	N/A
NP_416734	YQPLSEYEAQR	692.331	2	9.05718	1092.53	1	y	9	29263.4	20182.1	9602.87	45742.3	16773.8	13120.9	28228.8	29957.5	15892.8	23403.4	17370.1	23199.3	22409	18874.5	21580.6	27812.7	25403.9	21928.1
NP_416734	YQPLSEYEAQR	692.331	2	9.05718	882.395	1	y	7	7777.83	5994.72	2614.14	14213.3	5072.12	3701.56	8221.5	8723.12	4779.65	7070.27	5344.09	6165.52	7414.84	4715.48	5775.65	8297.76	7777.72	6750.42
NP_416734	YQPLSEYEAQR	692.331	2	9.05718	995.479	1	y	8	2052.75	4155.86	1026.79	6938.31	N/A	1852.72	N/A	4890.5	N/A	1699.62	1918.29	2772.37	2494.25	3407.48	1704.22	6524.16	N/A	2819.45
NP_416734	YQPLSEYEAQR	692.331	2	9.05718	795.363	1	y	6	2135.39	851.014	793.164	3066.34	1759.14	935.404	1484.35	1700.27	1520.88	1649.98	1310.69	1994.3	1216.25	1338.77	1928.11	2124.8	1612.55	1212.09
NP_416734	YQPLSEYEAQR	692.331	2	9.05718	718.341	1	b	6	N/A	N/A	N/A	337.728	N/A	N/A	N/A	N/A	N/A	N/A	N/A	N/A	N/A	N/A	N/A	398.117	N/A	N/A
NP_416734	YQPLSEYEAQR	692.331	2	9.05718	1081.48	1	b	9	236.647	N/A	N/A	185.815	168.2	N/A	N/A	N/A	N/A	N/A	N/A	N/A	N/A	251.162	54.6788	167.869	78.536	N/A
NP_416734	YQPLSEYEAQR	692.331	2	9.05718	546.77	2	y	9	5721.72	4094.96	2339.52	9983.33	3686.37	3067.88	4425.01	4501.5	3599.96	2933.07	2392.99	3532.14	2447.47	2041.13	1767.88	3490.27	3401.19	2448.23
NP_416734	YQPLSEYEAQR	692.331	2	9.05718	292.129	1	b	2	14375.7	6508.03	3037.09	15056.5	7277.57	5277.83	6921.89	7031.21	2751.77	4640.49	3539.03	5877.28	2162.41	1782.62	2237.08	N/A	2530.14	1846.97
NP_416734	YQPLSEYEAQR	692.331	2	9.05718	881.404	1	b	7	N/A	N/A	N/A	380.935	394.456	423.318	N/A	332.731	276.984	N/A	440.658	238.033	N/A	N/A	N/A	478.694	409.128	300.942
NP_416734	YQPLSEYEAQR	692.331	2	9.05718	666.321	1	y	5	3889.44	2485	1618.95	4604.91	2177.38	2643.36	3082.57	3446.33	1986.98	2015.68	1156.62	2375.56	1884.82	1943.19	1012.67	3141.85	2073.97	912.519
NP_416734	VSEISIVGR	480.28	2	10.1895	531.325	1	y	5	20596.9	17046.5	N/A	35270.1	13988.7	9312.71	18638.8	19904.1	13302.3	16754.1	11805.4	15955.6	N/A	10005.9	10910	18073.1	12984.8	8164.99
NP_416734	VSEISIVGR	480.28	2	10.1895	860.484	1	y	8	13555.7	9418.55	181.145	18218.8	7158.94	5825.75	12795.6	11960.7	9212.23	9719.53	6198.72	11187.1	10032.8	10300.5	9585.79	N/A	10745.8	332.67
NP_416734	VSEISIVGR	480.28	2	10.1895	644.409	1	y	6	10273.5	9868.6	N/A	19266.6	8702.68	4675.52	11970.2	10578.1	7272.2	7397.01	5565.87	8532.94	5870.94	6334.19	5740.82	N/A	9215.85	N/A
NP_416734	VSEISIVGR	480.28	2	10.1895	773.452	1	y	7	13187.5	8062.59	219.446	19994.1	8997.19	5284.32	12793.4	14957.8	9091.56	9179.59	8644.09	8999.87	N/A	7216.23	7243.8	3796.15	13207.3	N/A
NP_416734	VSEISIVGR	480.28	2	10.1895	215.121	2	b	4	N/A	N/A	N/A	N/A	N/A	N/A	N/A	N/A	N/A	N/A	N/A	N/A	N/A	N/A	N/A	N/A	N/A	N/A
NP_416734	VSEISIVGR	480.28	2	10.1895	444.293	1	y	4	5145.23	3745.14	N/A	7749.49	3260.41	2405.1	4627.5	2979.27	2585.67	2447.23	2011.99	2326.38	1634.38	1279.51	1657.81	105.003	2626.93	N/A
NP_416734	VSEISIVGR	480.28	2	10.1895	316.15	1	b	3	6896.24	N/A	N/A	11897.8	N/A	4646.47	4425.82	2984.51	N/A	4635.41	N/A	2985.32	N/A	N/A	N/A	18001.8	N/A	N/A
NP_416734	VSEISIVGR	480.28	2	10.1895	187.108	1	b	2	N/A	3586.59	N/A	4046.57	N/A	N/A	N/A	N/A	N/A	2505.71	N/A	N/A	N/A	N/A	N/A	N/A	N/A	2289.69
NP_416734	VSEISIVGR	480.28	2	10.1895	175.119	1	y	1	N/A	N/A	N/A	N/A	N/A	N/A	N/A	N/A	N/A	N/A	650.564	N/A	N/A	N/A	N/A	N/A	N/A	N/A
NP_416734	VSEISIVGR	480.28	2	10.1895	232.14	1	y	2	3712.91	3619.06	N/A	4697.52	1815.03	1251.79	1401.63	1286.85	495.053	1513.87	439.531	1913.09	551.184	N/A	N/A	N/A	811.966	N/A
NP_416734	TAEDENVVGLQR	665.833	2	8.20602	785.463	1	y	7	5968.72	4775.92	2423.28	8586.46	3843.17	N/A	5093.38	6710.31	3479.97	4131.22	3746.13	4618.91	3782.27	3852.03	4089.83	6266.7	5436.39	4249.78
NP_416734	TAEDENVVGLQR	665.833	2	8.20602	1029.53	1	y	9	5436.01	5026.44	2207.99	8905.7	3382.79	747.349	5323.61	6137.58	4353.34	5066.29	3416.26	5128.28	4613.03	4361.93	4703.44	5874.92	6538.43	4471.78
NP_416734	TAEDENVVGLQR	665.833	2	8.20602	1158.58	1	y	10	3999.19	3922	1432.46	6790.31	2797.42	112.662	6038.77	5335.87	3409.12	4176.22	2839.63	3668.42	4073.57	3226.51	3502.47	4825.56	5036.07	3518.4
NP_416734	TAEDENVVGLQR	665.833	2	8.20602	914.505	1	y	8	4796.67	3753.25	2384.64	6672.25	3825.17	8316.69	3448.2	7431.14	4089.47	4272.57	3380.21	3667.12	2972.09	3400.5	4083.31	4676	5374.1	3917.96
NP_416734	TAEDENVVGLQR	665.833	2	8.20602	759.316	1	b	7	3059.5	2602.7	1667.79	5564.4	2399.86	240.576	2774.69	2687.9	2478.93	2301.15	2248.3	3079.51	1872.53	2115	2210.63	3027.84	2028.75	2961.44
NP_416734	TAEDENVVGLQR	665.833	2	8.20602	858.384	1	b	8	2243.21	2006.17	1120.84	3025.81	1554.61	1534.93	2389.42	2116.54	1553.71	1696.34	1373.27	1676.98	2086.79	623.199	1532.98	2000.94	2640.74	1474.13
NP_416734	TAEDENVVGLQR	665.833	2	8.20602	1229.61	1	y	11	N/A	N/A	N/A	N/A	N/A	150.216	N/A	N/A	N/A	N/A	N/A	307.376	N/A	N/A	N/A	N/A	3186.44	N/A
NP_416734	TAEDENVVGLQR	665.833	2	8.20602	1028.49	1	b	10	N/A	N/A	N/A	N/A	N/A	391.509	N/A	N/A	N/A	N/A	N/A	N/A	657.565	N/A	N/A	N/A	N/A	N/A
NP_416734	TAEDENVVGLQR	665.833	2	8.20602	915.405	1	b	9	637.464	N/A	N/A	1736.41	760.828	2673.2	N/A	N/A	N/A	N/A	332.634	N/A	1006.81	N/A	N/A	N/A	N/A	211.361
NP_416734	TAEDENVVGLQR	665.833	2	8.20602	1156.55	1	b	11	364.779	283.665	N/A	177.366	247.343	90.4068	149.55	431.804	128.91	186.554	188.272	248.266	155.369	N/A	121.746	N/A	N/A	170.328
NP_416734	GDGAILTATQNGYGK	733.368	2	9.36962	1052.54	1	y	10	4832.05	3808.87	1717.69	7093.57	2806.36	2188.16	5162.31	5951.67	3392.64	3302.96	2977.38	3820.88	3511.8	3568.5	3741.66	4846.43	5049.02	3552.82
NP_416734	GDGAILTATQNGYGK	733.368	2	9.36962	939.453	1	y	9	6171.61	4204.35	2994.95	8691.54	3710.96	2675.97	6100.78	6908.42	4648.58	4721.88	3457.98	4988.37	4712.74	5354.25	3973.46	6825.49	5782.15	4010.94
NP_416734	GDGAILTATQNGYGK	733.368	2	9.36962	767.368	1	y	7	2479.42	1466.93	669.889	3096.64	2096.37	922.202	2299.72	2445.39	1299.94	1644.06	1326.41	2084.09	1970.67	1396.14	1336.23	2128.94	1308.87	1528.11
NP_416734	GDGAILTATQNGYGK	733.368	2	9.36962	838.405	1	y	8	2740.22	2005.58	1112.12	4813.1	1655.75	1513.64	3043.38	2931.43	2284.04	2222.71	1499.28	1870	2430.91	1616.49	1885.04	3147.91	3323.01	2040.84
NP_416734	GDGAILTATQNGYGK	733.368	2	9.36962	1165.62	1	y	11	1233.4	636.064	572.556	1574.27	671.404	806.509	905.706	1325.15	573.097	746.133	573.965	613.396	971.963	863.707	666.819	1135.32	1336.16	620.019
NP_416734	GDGAILTATQNGYGK	733.368	2	9.36962	800.415	1	b	9	628.42	N/A	N/A	N/A	N/A	661.135	681.603	594.814	762.689	90.8428	399.121	N/A	1382.18	175.328	N/A	N/A	950.765	441.062
NP_416734	GDGAILTATQNGYGK	733.368	2	9.36962	1262.6	1	b	13	178.799	N/A	N/A	316.548	353.889	N/A	N/A	706.589	N/A	347.515	141.982	N/A	N/A	264.65	161.472	535.47	N/A	481.827
NP_416734	GDGAILTATQNGYGK	733.368	2	9.36962	928.473	1	b	10	N/A	N/A	N/A	N/A	N/A	N/A	N/A	1420.11	942.174	312.964	N/A	N/A	N/A	N/A	N/A	N/A	1030.57	N/A
NP_416734	GDGAILTATQNGYGK	733.368	2	9.36962	1042.52	1	b	11	N/A	N/A	N/A	6049.82	N/A	N/A	N/A	4295.06	1600.8	N/A	1944.23	3445.79	N/A	N/A	N/A	3566.8	2652.64	2394.2
NP_416734	GDGAILTATQNGYGK	733.368	2	9.36962	1319.62	1	b	14	N/A	N/A	N/A	N/A	75.042	96.5793	75.0475	181.064	N/A	N/A	N/A	N/A	N/A	N/A	N/A	N/A	N/A	N/A
NP_415006	EGPAEDFANQEAIAK	795.376	2	10.6921	1106.55	1	y	10	6068.32	4484.91	2844.24	7979.36	4207.28	2723.69	6899.6	7924.52	3980	5156.51	4319.95	6055.02	5763.13	4294.43	4986.69	7072.36	7580.94	5363.11
NP_415006	EGPAEDFANQEAIAK	795.376	2	10.6921	844.452	1	y	8	3773.5	3321.88	1561.34	7479.05	2884.53	2501.35	4948.04	5549.7	2387.63	3799.4	3243.69	4332.47	3639.84	2871.67	3070.11	5155.08	4768.86	4148.5
NP_415006	EGPAEDFANQEAIAK	795.376	2	10.6921	991.521	1	y	9	2101.03	3242.9	1119.66	4616.46	2117.9	1675.66	4254.03	4293.81	2149.17	3141.62	1921.04	3170.92	3191.87	2191.56	3452.79	4359.23	4251.02	3401.56
NP_415006	EGPAEDFANQEAIAK	795.376	2	10.6921	1235.59	1	y	11	2717.81	2289.08	1082.62	2837.94	1963.05	1138.26	2691.61	4007.07	1598.53	2514.76	1969.84	2641.75	3155.34	1975.81	2021.48	3332.31	2805.55	3025.76
NP_415006	EGPAEDFANQEAIAK	795.376	2	10.6921	1306.63	1	y	12	897.188	983.534	330.955	1064.9	595.175	764.58	1265.77	1704.01	988.416	850.089	663.087	1012.07	720.252	484.778	803.977	1183.91	1034.57	524.282
NP_415006	EGPAEDFANQEAIAK	795.376	2	10.6921	1372.6	1	b	13	421.818	112.574	N/A	398.789	321.97	N/A	267.144	231.024	402.642	379.167	192.977	285.103	315.1	379.998	164.05	269.775	400.202	342.004
NP_415006	EGPAEDFANQEAIAK	795.376	2	10.6921	817.336	1	b	8	556.519	773.588	309.143	978.047	441.281	609.696	921.833	624.336	444.268	923.731	327.454	791.013	767.612	680.54	764.192	812.575	1121.88	912.191
NP_415006	EGPAEDFANQEAIAK	795.376	2	10.6921	1259.52	1	b	12	153.1	154.177	N/A	444.564	184.983	150.084	469.753	149.725	N/A	235.954	50.9451	113.052	221.403	295.005	454.077	442.233	191.053	444.029
NP_415006	EGPAEDFANQEAIAK	795.376	2	10.6921	1188.48	1	b	11	N/A	N/A	190.887	410.612	N/A	N/A	N/A	N/A	N/A	315.518	N/A	275.966	176.288	N/A	N/A	N/A	N/A	N/A
NP_415006	EGPAEDFANQEAIAK	795.376	2	10.6921	1443.64	1	b	14	222.552	65.3278	N/A	N/A	N/A	75.031	150.807	64.0562	86.3635	75.053	N/A	116	37.5265	133.246	N/A	114.845	N/A	177.364
NP_415006	SFLESLGSDQAK	641.32	2	14.5807	805.405	1	y	8	17852.3	15354.4	7238.51	25965.4	13610	9824.91	20501.6	20716	11846.2	16455.7	11994.4	16615.4	15246.7	15213.7	16674.8	20850.5	22097.8	16147.8
NP_415006	SFLESLGSDQAK	641.32	2	14.5807	934.448	1	y	9	9445.67	10925.8	4655.04	12937.5	6472.1	8231.16	12333.1	14522.6	8462.35	9674.25	7065.05	10072.9	10174.6	11854	10063.8	12382.7	12651.6	11724.7
NP_415006	SFLESLGSDQAK	641.32	2	14.5807	1047.53	1	y	10	6253.99	6123.87	2978.08	9106.43	5742.86	3658.57	7740.03	9001.49	4813.75	5857.99	5234.14	6671.83	7674.68	5836.01	5684.9	7636.96	7787.18	6590.12
NP_415006	SFLESLGSDQAK	641.32	2	14.5807	718.373	1	y	7	8369.3	6391.91	2147.81	10222.9	5402.31	3962.15	6449.21	7738.35	4668.76	4982.55	5007.09	6076.22	5245.58	3902.37	4306.74	6426.25	6686.82	4949.54
NP_415006	SFLESLGSDQAK	641.32	2	14.5807	677.351	1	b	6	1093.12	N/A	N/A	2200.53	N/A	N/A	2505.17	2629.06	1952.87	2219.27	N/A	1217.26	1428.93	N/A	N/A	1960.91	2061.5	4049.03
NP_415006	SFLESLGSDQAK	641.32	2	14.5807	734.372	1	b	7	N/A	399.823	N/A	N/A	N/A	N/A	N/A	N/A	911.863	910.262	N/A	N/A	N/A	2855.18	N/A	N/A	N/A	N/A
NP_415006	SFLESLGSDQAK	641.32	2	14.5807	1135.53	1	b	11	N/A	N/A	537.393	N/A	N/A	N/A	N/A	N/A	N/A	1290.68	N/A	N/A	N/A	N/A	N/A	N/A	N/A	N/A
NP_415006	SFLESLGSDQAK	641.32	2	14.5807	1064.49	1	b	10	249.796	297.415	180.874	N/A	712.501	N/A	490.412	383.429	756.997	N/A	425.027	554.196	1362.81	N/A	1182.55	316.173	N/A	646.816
NP_415006	SFLESLGSDQAK	641.32	2	14.5807	821.404	1	b	8	N/A	N/A	N/A	N/A	N/A	N/A	258.686	1174.4	N/A	N/A	N/A	N/A	339.976	N/A	N/A	395.929	1035.57	266.223
NP_415006	SFLESLGSDQAK	641.32	2	14.5807	605.289	1	y	6	16260.7	13567.5	5574.71	28285	14186.9	10045.4	17178.4	18221.9	11494.1	13219.4	12453.2	13146.1	11898	12152.2	10684.6	13720.4	15837.9	11802.2
NP_415006	ELISNASDAADK	617.302	2	7.33804	878.385	1	y	9	15846.9	13045.2	6616.96	19600.4	10971.4	17520.2	10096.7	11925.6	8049.11	21766.3	11597.5	13811.9	26752.9	21990.3	N/A	16439.9	14702.4	20590.2
NP_415006	ELISNASDAADK	617.302	2	7.33804	991.469	1	y	10	8130.96	8137.84	3120.84	10661.7	6694.6	6434.73	2914.45	7466.41	5365.71	N/A	39130.8	N/A	36790.8	N/A	47686.2	28620.4	N/A	N/A
NP_415006	ELISNASDAADK	617.302	2	7.33804	791.353	1	y	8	5405.46	4926.63	2651.33	6617.56	3661.75	4251.31	23074.1	4354.61	3763.22	5071.5	N/A	5214.49	5043.33	5474.5	N/A	7002.08	3984.22	3928.54
NP_415006	ELISNASDAADK	617.302	2	7.33804	677.31	1	y	7	6573.1	6268.88	4367.98	9065.48	5463.85	4426.05	N/A	5876.64	4289.59	5431.28	N/A	7552.15	5111.4	5166.51	N/A	5063.86	5218.19	3913.74
NP_415006	ELISNASDAADK	617.302	2	7.33804	628.33	1	b	6	1456.58	1439.68	701.025	2485.24	N/A	1365.65	N/A	1812.03	804.806	1191.02	N/A	N/A	860.802	N/A	2821.97	1357.31	N/A	N/A
NP_415006	ELISNASDAADK	617.302	2	7.33804	1104.55	1	y	11	N/A	N/A	N/A	N/A	N/A	N/A	1021.33	N/A	N/A	N/A	319.874	N/A	315.552	N/A	286.217	537.506	N/A	N/A
NP_415006	ELISNASDAADK	617.302	2	7.33804	830.389	1	b	8	N/A	N/A	N/A	N/A	N/A	N/A	N/A	N/A	N/A	N/A	1092.71	N/A	908.289	N/A	1398.81	1881.16	N/A	N/A
NP_415006	ELISNASDAADK	617.302	2	7.33804	972.463	1	b	10	N/A	2730.52	N/A	N/A	N/A	N/A	N/A	N/A	N/A	N/A	N/A	N/A	1944.02	N/A	2597.83	N/A	N/A	N/A
NP_415006	ELISNASDAADK	617.302	2	7.33804	715.362	1	b	7	N/A	N/A	373.578	N/A	N/A	1745.44	N/A	3168.87	N/A	N/A	2953.01	N/A	1171.77	N/A	3883.45	N/A	N/A	N/A
NP_415006	ELISNASDAADK	617.302	2	7.33804	901.426	1	b	9	620.341	1938.1	N/A	2447.29	1082.44	887.183	381.788	1494.93	N/A	N/A	N/A	1143.69	915.159	1250.34	N/A	2234.29	1130.04	2109.88
NP_415006	GTLEDPNLFIR	637.841	2	20.0661	759.451	1	y	6	46340.7	37943.4	15834.1	71822.2	33521.6	22840.2	46743.5	54010.4	29500.8	36428.3	27663.2	38882.6	36737.3	37435.7	34233.2	46460.9	45037	33614.4
NP_415006	GTLEDPNLFIR	637.841	2	20.0661	874.478	1	y	7	18759.4	15322.4	5631.47	25235.3	11958.8	10590.9	19737.8	20454.2	10596.4	14071.6	11935.3	15028.1	15725.4	14595.1	14493.4	17798.7	19734.2	14416.9
NP_415006	GTLEDPNLFIR	637.841	2	20.0661	1003.52	1	y	8	12124.8	9331.73	4453.17	18147.9	7952.05	6708	12734.9	15342.3	12568.3	11171.7	8635.48	11083.7	11505.8	10968	9762.61	14556.5	14121.5	10927.9
NP_415006	GTLEDPNLFIR	637.841	2	20.0661	662.398	1	y	5	2119.04	1820.35	831.441	3918.77	1678.68	1096.48	2696.13	2746.31	1324.42	1893.93	1199.46	1455.86	1742.97	1734.65	1642.37	2322.45	2167.09	1076.23
NP_415006	GTLEDPNLFIR	637.841	2	20.0661	1116.61	1	y	9	2290.87	1965.93	726.084	4071.02	1708.82	1528.26	3136.29	3609.54	1984.21	1685.52	1417.99	2203.15	2993.31	2107.93	2814.08	2726.87	2962.66	2208.56
NP_415006	GTLEDPNLFIR	637.841	2	20.0661	840.41	1	b	8	3009.64	3460.14	497.671	4457.7	2851.38	2170.51	2442.17	N/A	2599.23	2003.71	2724.93	2840.3	3824.1	2432.76	4351.64	2864.44	2942.08	3089.24
NP_415006	GTLEDPNLFIR	637.841	2	20.0661	1100.56	1	b	10	N/A	1035.06	311.839	N/A	N/A	N/A	994.173	862.422	N/A	726.349	N/A	N/A	1790.79	N/A	N/A	N/A	N/A	2079.97
NP_415006	GTLEDPNLFIR	637.841	2	20.0661	987.478	1	b	9	524.477	N/A	329.627	1180.34	413.638	221.312	803.499	N/A	1415.94	N/A	1218.05	778.81	865.293	824.959	1232.63	732.08	N/A	1026.25
NP_415006	GTLEDPNLFIR	637.841	2	20.0661	727.326	1	b	7	N/A	252.74	N/A	710.81	286.25	212.314	346.253	N/A	404.08	408.898	347.606	N/A	796.034	419.424	N/A	388.494	N/A	262.574
NP_415006	GTLEDPNLFIR	637.841	2	20.0661	435.271	1	y	3	4686.11	4220.85	1659.15	6841.11	3742.26	2889.38	4788.19	4864.01	3275.57	3751.69	2384.17	3446.9	1789.8	2122.08	2082.36	1831.06	3116.94	1932.81
NP_415006	EILQDSTVTR	581.309	2	8.03567	678.342	1	y	6	22212	14264.1	10846.7	26113.1	12352.8	13636.2	15875.7	15955	12937.8	23187.2	11263.1	17433.8	23831.3	18111.9	14727.1	30295.1	23682.6	16021.5
NP_415006	EILQDSTVTR	581.309	2	8.03567	919.484	1	y	8	10992.5	9553.27	4726.18	16277.2	7676.07	7661.26	12851.4	15173.9	8223.21	12426.1	8752.15	11571.4	11974.5	9195.89	9721.31	15856.3	14058.3	12357.5
NP_415006	EILQDSTVTR	581.309	2	8.03567	806.4	1	y	7	15957.8	10484.2	6251.91	18561.8	10264.7	8155.36	14058.8	17266.8	9084.84	14147.5	12285.5	13713.6	13263.3	11421	11241.1	18270.4	16329.1	13251.6
NP_415006	EILQDSTVTR	581.309	2	8.03567	563.315	1	y	5	9900.94	8723.39	4878.67	15841.6	7141.95	5977.51	9475.48	9224.88	5955.7	7341.88	6466.7	9645.66	5900.89	6315.72	7312.06	9182.83	8823.91	7798.37
NP_415006	EILQDSTVTR	581.309	2	8.03567	787.383	1	b	7	N/A	N/A	N/A	N/A	N/A	N/A	N/A	N/A	N/A	N/A	N/A	N/A	N/A	1089.18	1824.62	N/A	N/A	N/A
NP_415006	EILQDSTVTR	581.309	2	8.03567	1032.57	1	y	9	416.583	N/A	986.01	583	N/A	1277.67	370.799	N/A	N/A	N/A	N/A	N/A	634.416	N/A	3472.1	844.644	N/A	1826.57
NP_415006	EILQDSTVTR	581.309	2	8.03567	476.283	1	y	4	3228.26	2380.26	1886.76	3346.93	1763.65	2653.6	3212.24	1619.41	1133.67	2315.39	1384.12	1971.52	1487.32	1245.37	1592.58	1687.31	1573.11	1362.66
NP_415006	EILQDSTVTR	581.309	2	8.03567	375.235	1	y	3	3523.62	2625.63	1171.36	3056.13	2166.58	2504.45	2805.44	N/A	1749.48	1870.39	1445.42	2192.17	696.042	756.43	653.242	859.557	N/A	944.733
NP_415006	EILQDSTVTR	581.309	2	8.03567	460.246	2	y	8	2168.14	3344.55	2194.5	4385.79	3178.13	3215.31	2741.2	2230.17	1989.56	1901.84	953.552	1869.95	1024.64	1230.11	894.196	2524.87	1913.32	1173.49
NP_415006	EILQDSTVTR	581.309	2	8.03567	403.704	2	y	7	1242.83	797.934	455.976	1974.08	765.307	451.039	845.07	513.382	500.061	699.194	308.341	548.76	362.578	202.552	275.141	349.33	578.946	502.585
NP_417366	YLDLISNDESR	662.823	2	13.9305	707.295	1	y	6	53977	17158.7	10698.3	76447.7	14010	12728.1	49174.1	25084.1	14123.6	34522.2	18369.7	20845.9	33670.6	23366.7	17299.5	39519.8	25092.1	17199.2
NP_417366	YLDLISNDESR	662.823	2	13.9305	1048.49	1	y	9	31553.2	12399.5	6808.41	51046.8	9323.68	8214.54	35671.2	24076.9	10112.7	25036.5	13101.2	13162.9	27195.7	17458.1	13789.6	32847.5	18452.5	14470.7
[truncated: 46,986 more rows]

## Sheet: SWATH Raw Data - Peptides
Protein (RefSeq)	Peptide	Precursor MZ	Precursor Charge	RT	MG1655*_exponential	MG1655*_early stationary	MG1655*_late stationary	MG1655*_exponential	MG1655*_early stationary	MG1655*_late stationary	MG1655*_exponential	MG1655*_early stationary	MG1655*_late stationary	Seq+_exponential	Seq+_early stationary	Seq+_late stationary	Seq+_exponential	Seq+_early stationary	Seq+_late stationary	Seq+_exponential	Seq+_early stationary	Seq+_late stationary
NP_418414	ITQGDDLAPGVLK	663.867	2	12.8029	142870	80331.5	36876.9	220765	69819.3	54529.1	132103	105545	61633.2	100502	62992.5	84542.5	97901.2	64601.8	67995.3	116182	96781.2	70865.7
NP_418414	EEIEGSGILSK	581.303	2	9.92099	168874	91950.2	33801.1	259676	72794.2	56671.9	137805	95825	68749.3	115748	66480.5	82563.5	96453.7	68401.7	70717.3	109528	90709.7	78307.2
NP_418414	LGDLPTSGQIR	578.82	2	10.4358	324971	334896	89632.3	504883	213550	138671	300710	81961.1	144380	218318	144025	224961	204546	130148	125867	229626	173391	139678
NP_418414	SPGVFFDSDK	549.759	2	11.7248	82664.2	59210.4	23227.6	138974	39732.2	33027.6	111560	81307.5	35676.5	74202.4	40917.9	52441.3	64616.8	40178.3	28469.5	69692.3	77464.1	44539.3
NP_418414	SVGEMAENQFR	634.29	2	9.08263	77680.4	50380.2	13702.7	137741	41999	29620.4	88080.1	88912.2	42711.3	76754.9	46727.4	57106.6	73297	52226.4	75245.8	97910.9	74505.3	58284.9
NP_418361	EFEQIYPK	527.266	2	9.96934	127599	69676.6	13196.7	197543	72066.5	49035.7	117661	65184.6	41778.2	284069	456230	620700	191645	387047	381024	201878	475986	364047
NP_418361	YIVALDQGTTSSR	705.865	2	11.0767	150388	91875.2	39112.7	255967	81817.4	56022.2	194518	134934	67757.6	555619	1.16524e+06	1.66896e+06	630370	1.65466e+06	1.59674e+06	897827	1.97986e+06	1.54723e+06
NP_418361	DGLEDYIR	490.738	2	14.8796	249733	141595	57954	375076	132091	97668.4	254390	147687	85785.6	574566	977574	1.41035e+06	525373	1.00763e+06	971236	539878	1.49356e+06	934954
NP_418361	EFRPGIETTER	445.562	3	7.62277	80889.5	111486	27581.1	66591.5	27356.6	36958.9	95177.3	71833	24164.9	225168	358149	440624	196000	361488	349630	215515	461486	297405
NP_418361	ATLESIAYQTR	626.83	2	11.3598	154730	84270.4	39127	251056	75315.3	54691.5	173719	116997	65054.8	514894	975613	1.38545e+06	516529	1.18096e+06	1.28569e+06	788793	1.68406e+06	1.15376e+06
NP_414660	MTSVGSQDTTGPMTR	784.856	2	7.45818	52197.7	84506.9	11938.4	91282.2	62931.4	35890.1	40264.1	171147	65686.5	9656.75	48607.8	65024.7	51803.3	78258.4	101634	85359	90153.3	62350.6
NP_414660	VADGATVVSTSTR	632.331	2	7.124	374315	450865	217937	528080	372734	255275	255829	577941	263036	229127	221181	272921	265291	298471	261075	320143	367279	282141
NP_414660	TDVLIDEVR	530.288	2	12.818	647204	843025	401827	861790	738582	542498	431823	882158	500974	413108	406696	530878	343456	425802	426817	455632	588529	406278
NP_414660	EGIEPDQPGVVGPIK	767.909	2	13.7679	220535	294304	130750	299983	246638	202173	139225	358124	186867	137646	152236	169656	129745	193283	172840	166014	211100	184346
NP_414660	VPPGVDEAAYVK	622.83	2	9.66343	268691	378656	163129	357035	303622	235064	182313	459147	226883	174346	178732	205246	163260	242685	221047	215010	309178	230977
NP_415759	IEGVPESNISR	600.815	2	8.24989	357443	1.2132e+06	696064	544799	978098	835569	187343	809660	736754	79127.1	345671	569037	81470.7	350183	436931	97550.2	570420	400448
NP_415759	DPLDNTYTR	547.759	2	7.77289	175888	494072	284616	190418	476741	393555	78373.7	419465	333273	33212.9	133091	214806	39806.1	185612	184528	43725.6	205919	194701
NP_415759	ADVPAGVTLAEK	585.822	2	10.2169	351231	967041	538923	441510	924214	650541	174494	876453	683343	76489.4	306655	430914	76740.1	358428	410983	91792.5	499622	373905
NP_415759	DPLDN[Dea]TYTR	548.251	2	7.77252	110604	387444	206826	136783	402530	330368	54448.1	369646	248455	9848.07	101028	148520	18753.3	122785	128485	21055.3	135926	132154
NP_415759	NN[dAm]GSEVQSLDPHK	704.329	2	7.69752	24870.2	82927	38842	23591.4	72234.5	36146.9	7205.53	36351.9	43032.7	2228.59	13233.6	27967.3	4086.41	16920.9	27335.3	2417.95	26500.8	15853.5
NP_418415	FTDMIDGQTITR	699.34	2	13.8811	65463.6	45055.7	3494.75	110111	38088.3	26993.1	75676	78925.4	43398.5	73769.7	46098.6	51262.9	17553.5	61730.5	64054.7	98265.1	73864.5	51667.4
NP_418415	GDVISDGPEAPHDILR	564.285	3	13.9497	208890	119705	63742.4	322594	88839.4	73570.8	206480	144867	89026.3	140774	94961.8	115732	127764	110592	85203.1	154201	131544	97747
NP_418415	IALASPDMIR	543.802	2	15.7267	229878	130566	30855	404065	99445	68984.4	224908	168202	90350.3	165497	89822.7	110860	154069	114263	120658	201277	155368	107978
NP_418415	QLNVFEGER	546.278	2	10.869	222116	170872	65457.1	430809	122359	56441.4	172454	134657	100746	156599	133190	168251	103005	11315.6	80250.4	121908	96447.7	70336
NP_418415	VPYGAVLAK	459.276	2	9.76133	92490.1	52193.5	19410.3	124367	36708.9	32752.3	67013.2	57325	36694.9	54395.9	38362.9	34796.3	38604.4	36176.2	33485.9	47363.5	46736.5	42284.9
NP_417799	GGVIPGEYIPAVDK	707.882	2	19.115	632281	409279	154716	979622	278749	236451	553519	463301	230597	447796	324525	386177	400728	374079	335612	554989	434786	332988
NP_417799	GYEFINDIK	549.777	2	16.1032	289775	211224	92005.9	521834	163955	125427	322708	217328	144372	284202	183467	229237	241828	209754	199870	330327	266278	203713
NP_417799	AGDIAAAIGLK	500.295	2	17.3344	603731	350186	137701	923818	275969	229810	481210	463140	232634	387995	296747	418346	391147	316732	297338	498095	420478	276404
NP_417799	HASDDEPFSALAFK	512.244	3	19.4982	757799	503130	181196	1.24004e+06	359087	287666	731544	615857	271117	573110	374875	527442	487480	443481	411916	649818	566519	396998
NP_417799	ASYTMEFLK	545.268	2	16.8227	150075	116514	23783.9	295354	84402.3	58362.3	170299	191285	79455.1	168995	102977	149247	160682	145963	179231	240022	195064	121986
NP_418190	VVNTLGAPIDGK	592.338	2	9.85241	680946	508909	232617	902245	471677	343757	451539	601036	371880	350187	356342	438924	309860	358585	311187	364230	449465	335884
NP_418190	QSVDQPVQTGYK	675.338	2	7.07035	150398	103034	52286.1	182344	117864	92617.3	98213.4	154560	91925.7	108243	76756.8	149938	89612.4	110640	109223	113779	148937	105677
NP_418190	PAVNPGISVSR	548.809	2	8.47468	298984	217639	116575	388784	245451	154836	213711	237402	187939	192215	182472	213048	170912	170491	167089	219105	205615	167775
NP_418190	GYLADVELSK	547.79	2	13.6634	674550	549240	251521	981938	519510	380932	531748	669241	405636	366856	354409	497845	327517	391415	384479	382366	524494	355584
NP_418190	VNAEYVEAFTK	635.819	2	14.1828	347012	308898	134935	532341	257366	198498	303516	439284	238793	230230	212962	288085	217818	273177	277860	290459	333625	299456
NP_414878	VDEDQPFPAVPK	671.338	2	12.7618	151293	117663	65115.1	299400	96873.9	71884	138516	114893	68193.9	169336	58863.5	90140.3	173510	76930.9	75442.1	348978	113983	92708
NP_414878	APLDNDIGVSEATR	729.365	2	10.3428	237034	191466	95375	466089	139762	106877	220683	187552	109840	276753	93793.1	164338	276818	131516	125121	607889	180579	165507
NP_414878	IDPNAWVER	550.28	2	12.173	265090	204377	81626.7	483987	119459	119833	208307	202443	107685	210491	101685	170185	176897	105999	104686	360317	185899	102109
NP_414878	DWENPGVTQLNR	714.847	2	12.6404	139425	94187.8	44443.6	262446	61557.3	55494.8	116525	89486.5	52257.5	132091	44968.8	86410.6	135577	62696	61593.3	281293	84904.3	70516.3
NP_414878	YSQQQLMETSHR	503.237	3	7.05903	42617.1	42502	10986.8	99085.8	24993.7	15700.2	65348.9	43841.5	22271.7	47632.6	20487.1	24303.4	47596.9	20336.8	33578.3	117629	34168.1	32517.2
NP_418164	GNFDLEGLER	575.28	2	15.9379	2.23322e+06	1.78419e+06	1.0278e+06	2.96724e+06	1.66958e+06	1.3495e+06	762550	1.83464e+06	1.23127e+06	1.27322e+06	636295	1.05246e+06	1.08969e+06	1.12091e+06	729482	1.38569e+06	1.28086e+06	851780
NP_418164	FAENAYFIK	551.782	2	14.1675	985511	818667	418079	1.34866e+06	685494	562905	309276	1.09221e+06	620596	496033	319358	543171	488982	555055	386406	735516	609144	482102
NP_418164	DWTIEQITR	581.299	2	18.7729	2.11547e+06	1.55644e+06	811957	2.85443e+06	1.18158e+06	1.16265e+06	627930	1.5011e+06	986437	1.00278e+06	596136	1.04493e+06	867948	845474	546474	1.15151e+06	966391	671631
NP_418164	GLTFTYEPK	528.274	2	12.8739	1.45989e+06	1.22161e+06	681811	1.91854e+06	1.24934e+06	831362	593695	1.28191e+06	784120	788545	525946	878736	683742	691052	562970	978999	890397	551680
NP_418164	SYYALAESVK	565.79	2	11.4985	1.36229e+06	1.20198e+06	747183	1.89544e+06	1.10426e+06	882431	487897	1.16107e+06	879720	842920	517564	830480	598662	803603	531146	1.1966e+06	888505	658402
NP_417177	VGDAVQADVDEAR	672.823	2	7.60094	48967.9	27804.6	11413.3	60539.2	29987.1	19459.8	42317.5	32714.4	20325.7	47590.6	27145.6	41943.3	34607.8	26531.5	35788.4	60155.3	48030.3	33233.9
NP_417177	LLVSELSGVEPK	635.866	2	18.9381	93739	60842.4	26555.6	148774	43449.3	34940.8	85207.3	90443.9	43214.8	62146.1	50434.4	60529.9	54790.9	60845.3	60832.6	81481.4	78311	62264.1
NP_417177	AVEDLVNTQIR	629.343	2	13.3414	59789.9	39499.9	17134	91439.2	28752.5	24961.9	52105.7	47580.6	29153.6	41193.3	29993.4	35423.9	35428.7	34679.3	37428.9	48411.4	47269.7	35218
NP_417177	VTALFVDGK	475.271	2	11.8028	52712.5	43201.3	19033.7	91651.9	38390.8	28655.6	51721.7	48884.9	28553	39454.7	31705.6	39717.4	39546.1	35496.1	31836.8	46666.9	50279.1	37892
NP_417177	LSGDTLDGETAFR	691.333	2	12.0182	125705	22971.8	12812.8	181244	39977.8	17173.2	74598.1	36878.8	32451.2	30853.4	16375.8	60348.8	62980.9	29173.8	27389.9	39612.2	28069.2	26788
NP_415534	GIYEGPGISIK	567.314	2	14.4059	97133.9	56146.3	27967.8	165352	51237.5	39219.7	39985.1	60343.9	41820.6	31304.8	48642.8	44997	56020.6	42977.5	52950	49788.4	72077.7	38066.8
NP_415534	TFSNAIAEVR	554.293	2	11.0407	93381.6	44738.1	21771	160316	36186.2	28032.7	40268.9	80922.4	33191.7	49513.7	80663.4	54568.6	11010.3	103301	108994	54757.8	72974	50445.8
NP_415534	DNSAGLDLANEHR	471.224	3	7.73823	47412.9	21950.1	6894.3	71486.9	17187.6	18071.3	21978.5	20144.7	13817.8	19493.9	45113.4	36429.5	32346.1	18771	24120.4	22141.3	7875.82	19587.8
NP_415534	YPVDAQLK	467.256	2	7.62005	182491	223452	148527	173774	197727	155669	20668.1	186166	43495.1	129963	138074	125228	103549	128467	9253.13	58895.1	21709.5	80002.3
NP_415534	LTTDIGPVIDSEAK	729.888	2	15.5203	73212	44680.2	16071.3	121912	38298.7	26028.8	35548.4	62156.1	27121.2	32443.1	38866.1	47386.2	47610.2	52248.8	45932.3	46895.2	62867	49865.3
NP_415477	IGSDAYNQGLSER	705.336	2	7.55436	799039	840941	337317	1.20207e+06	498986	378307	611265	1.03252e+06	424451	646517	672354	725630	662152	692746	639385	1.05571e+06	1.09181e+06	640966
NP_415477	GMGESNPVTGNTC[Cmc]DNVK-[Ami]	890.385	2	6.96957	174206	398109	54513	598465	218359	134090	311195	673666	213422	327886	307662	344802	348611	373179	472766	587434	600776	385027
NP_415477	AALIDC[Cmc]LAPDR	608.306	2	15.7607	2.08122e+06	2.24907e+06	732197	2.86906e+06	1.46672e+06	932885	1.39054e+06	2.13131e+06	930847	1.14361e+06	1.11997e+06	1.2053e+06	1.0564e+06	1.05637e+06	1.12173e+06	1.53978e+06	1.72495e+06	1.05604e+06
NP_415477	DGSVVVLGYTDR	640.828	2	13.9574	2.05876e+06	2.20002e+06	895687	3.29166e+06	1.4746e+06	910997	1.59281e+06	2.61159e+06	1.287e+06	1.48637e+06	1.58069e+06	1.70625e+06	1.4062e+06	1.73065e+06	1.7594e+06	1.9538e+06	2.89319e+06	1.61604e+06
NP_415477	AQSVVDYLISK	611.837	2	20.8583	1.12665e+06	1.33076e+06	518811	1.68852e+06	879046	517741	937286	1.52017e+06	685584	882062	906810	960574	876831	996266	1.06623e+06	1.41467e+06	1.6915e+06	931384
NP_415254	YSSTISDPDTNVK	713.838	2	7.46998	106109	109481	49764.1	177114	63143.8	56228.4	90800.5	115216	75315.6	87709.7	58518.3	83620.4	85321.4	61836.6	52728.3	131260	89917.1	71727.4
NP_415254	ISTVPEAVEMQSR	723.866	2	11.0763	104055	118118	22911.2	195064	76339.5	54267.1	98246	234328	89685.6	94747.6	78081.5	89376.4	103075	85760.1	83259.4	149577	99129.8	79798.7
NP_415254	EVIPFGASLR	544.809	2	19.2769	254706	237488	73801	475518	160653	115264	164462	352854	113176	136812	112096	142085	91095	102948	95675.5	156407	155760	95165.8
NP_415254	LGELLEALK	493.3	2	22.0895	236664	205676	69229.5	364836	166673	120720	161092	286160	134770	140795	104198	123136	118483	97885.1	77562.4	112925	131450	86779.5
NP_415254	VYYDLLEQR	599.809	2	16.0813	143736	138344	64259	271085	115878	96644.1	124687	228903	112766	111795	79496	95240.3	109434	85761.1	64035.9	138676	121278	85660.8
NP_414555	ASSGLNEDEIQK	645.812	2	7.161	62790.7	69790.2	30333	88634.6	50798.6	35563.9	78255.9	80001.7	41195.2	55491.2	41520	78738.6	77815	65946.3	54668.9	134574	74867.5	56139
NP_414555	DVSIMPFK	468.747	2	19.093	239786	228541	48069.4	423007	164525	110951	223277	238125	118736	167774	102716	163601	147142	129244	142423	239700	184616	96908.6
NP_414555	LMEIAQQQHAQQQTAGADASANNAK	875.421	3	6.79905	8520.8	19960.9	6368.06	46694.7	15311.9	9510.99	25186.5	8832.33	4577.47	7781.49	15210.1	25963.7	26305.2	23695.4	27735.8	57487.1	29710.3	10102.4
NP_414555	DDDVVDAEFEEVK	755.333	2	16.486	95564.3	76822.9	43324.4	149731	75388.4	60024.7	118531	98253	69837.5	93650	65503.2	90561.6	114629	92183.8	81806.1	181083	105129	80331.1
NP_414555	KFEELVQTR	575.317	2	8.03058	66981.5	57717.9	23073.5	72790.3	60203.2	35424.7	43431.4	62522.6	40331.5	53010.6	37816.2	53630.8	46071.2	46200	40777.7	90040.4	57859.9	36155.4
NP_414656	LVPIIADEAR	548.822	2	14.5403	657723	397667	182170	977110	335869	248318	622499	374798	247740	450274	242371	323878	368272	261632	243639	469697	351821	269875
NP_414656	TYVPADDYR	550.256	2	7.4603	289436	174274	83553.9	415447	144672	105298	261116	152177	112528	188317	117211	169975	164678	120101	101842	204924	141626	126009
NP_414656	LTQEQLDNFR	632.32	2	10.255	151314	94098.1	45096.4	269504	79237.6	60142.4	192632	117331	74865.8	135549	74526.4	110116	130145	84915.7	90154.9	153333	105943	92853.3
NP_414656	AFLGDGEMDEPESK	762.83	2	11.1641	44126.1	20940.9	5971.11	67896.3	18444.3	15269	65828.3	27731	22249.1	51018	24515.1	29112.2	47805.7	29229.7	34455.3	65521.9	29415.7	35746.3
NP_414656	VLGTDGFGR	461.243	2	9.05577	247002	133217	67502.3	374140	119642	108089	271391	156401	89032.1	194440	106705	149230	191080	124090	116764	225324	140399	116430
NP_418663	ILTGDSELVAAK	608.843	2	11.0387	59026	384288	178462	39606.6	288384	227493	23868	511351	314782	32657.7	417269	606147	5249.98	413851	415332	19866.5	497555	478091
NP_418663	VSEQESEPNAFQQGISR	953.451	2	9.52257	16140.1	119334	39399.9	10843	85370.2	62154.4	3954.37	210073	100740	8488.23	138209	202657	3671.01	139804	167622	4905.7	171416	169085
NP_418663	AMVSNTATVLR	581.816	2	9.50902	32572.3	250159	33621.2	30037.8	158258	113411	6850.81	389204	226474	17552.3	234946	365145	7575.11	261969	381620	11935	346401	269045
NP_418663	EAADIILLEK	557.821	2	18.2548	72246.5	520685	226446	49995	446209	367845	18110.6	714070	422733	30415.3	518587	683915	14324	422939	445838	19375.1	601532	475253
NP_418663	TFDTHPEGLNQAEVESAR	667.648	3	9.91163	55618.6	321269	156409	66348.3	291746	206496	16715.1	501270	316101	40899.5	365330	503610	10855.8	341791	366985	30370	409003	356027
NP_417450	EQVQASLENMAK	674.332	2	10.7095	20585.9	16825.6	2471.6	26476.2	13387.2	10495.9	57185.1	25532.8	11611.5	10611	14451	15393	16009	13862.8	16681.4	20897.4	14415.6	15530.4
NP_417450	TPAQFVGYR	519.772	2	9.06566	159432	94670.5	44883.9	187577	87967.7	64313.7	28860.8	114064	66530.3	89541.3	62958.5	90310.6	78426.1	69229.9	72208.9	86451.2	92751.5	72596.5
NP_417450	WVEQGIGC[Cmc]SK-[Ami]	582.279	2	7.97372	106691	67629.9	41179.1	161388	61378.2	50851.7	33380.9	101477	53053.2	78282.5	51391.9	77363.5	57867	56891.3	58544.9	79135.3	72742.1	53417.3
NP_417450	ELGYLVPQPER	650.848	2	14.7443	358312	236916	101541	526283	224748	165803	108559	307705	165288	182403	134282	178164	163122	169487	165053	184227	227958	169932
NP_417450	HYTAADGSEISLHGR	538.594	3	7.11753	50504.4	36873	16408.3	78784.7	30202.4	20353.1	20497	45695.5	22233.2	30670.4	12677	30523.7	33516.9	25603	25238.8	34785.9	34824.4	16095.9
NP_418407	AFDQIDNAPEEK	688.82	2	8.16322	1.36165e+06	1.35706e+06	806621	2.52449e+06	1.34193e+06	994147	1.22723e+06	1.14167e+06	834992	1.07488e+06	1.01272e+06	1.46178e+06	899945	1.01658e+06	1.01821e+06	1.32997e+06	1.34453e+06	1.0498e+06
NP_418407	ALEGDAEWEAK	609.785	2	8.61779	1.29943e+06	1.09754e+06	654393	1.77981e+06	926713	717434	1.27009e+06	1.47515e+06	983597	1.133e+06	1.0507e+06	1.12376e+06	1.0633e+06	1.02949e+06	859169	1.28945e+06	1.34334e+06	862577
NP_418407	AGENVGVLLR	514.298	2	12.6026	1.91607e+06	1.76906e+06	1811.06	3.4055e+06	6814.09	605363	1.5502e+06	1.63091e+06	1.02072e+06	1.10069e+06	958680	1.52189e+06	949688	953212	789143	1.09443e+06	1.52898e+06	813918
NP_418407	VGEEVEIVGIK	586.332	2	15.135	1.86266e+06	1.58683e+06	842671	2.77291e+06	1.64395e+06	980963	1.91893e+06	2.15756e+06	1.35826e+06	1.49599e+06	1.26435e+06	1.64362e+06	1.53069e+06	1.61363e+06	1.52389e+06	1.9537e+06	2.28224e+06	1.43663e+06
NP_418407	ALEGDAEW[2Ox]EAK	625.78	2	7.5196	8344.54	6222.51	14135.8	23137.8	11841.2	8959.76	11599.9	15898.9	52211.9	61390.2	4240.28	15001.3	40596.6	87715.1	5616.64	17548	53168.5	59837.5
NP_418679	TAISDLEVENR	623.817	2	10.5207	59982.9	38291.7	18079	82517.8	32574	22695.3	67914.9	52965.8	30605	54531.9	32185.4	43604.8	44926.3	35538.8	40335.8	55867.5	48005.4	43258.3
NP_418679	ITPAHDFNDYEVGK	535.923	3	9.22375	44829.9	20443.6	17704.2	58852.5	29075	17436.9	40048	7742.36	20205.9	31626.6	21322.6	24578.9	39531.9	27823.9	31253.1	50113.4	32311.1	27428.5
NP_418679	FTMDEGLSNAVK	656.316	2	14.593	33161.8	20713.2	3963.33	53221.1	16357.6	12604.3	37707	33433.8	18647.4	28813.1	19059.5	26540.1	28083.3	24315.6	27852.6	40027.1	32282.2	24854.5
NP_418679	LANEGFVAR	488.764	2	7.9109	68772	37063.2	59610.2	91889.7	69662.2	55017.8	58379	43222.1	23850.9	41671.1	31822.3	40457.3	44644	39455.1	38593.5	50884.5	118501	97000.1
NP_418679	LGNSVDWER	538.262	2	8.61982	25620.6	11938.1	9235.1	46180.7	31699	10218.4	26183.6	30437.5	21764.6	14185.1	14143.3	28580.3	17034.7	4754.36	22910.9	33577.6	20756.5	14870.8
NP_418188	TIAMGSSDGLR	554.277	2	8.40539	258720	301422	30412.4	479570	258735	159195	227282	468296	207183	219210	186301	266305	193698	212912	313110	343332	294675	202104
NP_418188	VALTGLTMAEK	567.315	2	14.7742	328145	334911	70664.9	553627	282002	165505	324373	575444	277424	266855	227916	323136	273000	349735	396407	407642	435081	269265
NP_418188	VYDALEVQNGNER	753.863	2	8.8289	147822	148637	69103.2	233624	124272	89920.7	126603	247162	106136	98746.5	92047.6	144476	127496	110948	130976	209473	170224	122364
NP_418188	DLEHPIEVPVGK	444.91	3	13.5042	278504	262175	143268	388907	247271	184362	215709	340256	195559	138026	159942	227899	167594	163635	169283	223625	237113	162402
NP_418188	QLDPLVVGQEHYDTAR	614.311	3	13.9029	228489	207157	102713	325049	179176	123471	197803	271307	156930	130084	124546	184292	150564	159905	162165	230075	206564	131976
NP_417083	MQIDSKPEELDR	487.573	3	7.56913	3368.83	50194.4	5359.92	12835.6	18193.6	22923.3	9278.37	51886.2	33646.5	50953.1	30904.1	42898.5	3871.19	63529.1	32082.5	11193	66620.4	30640.7
NP_417083	IINGEVPEGLK	584.832	2	10.7074	18946	33000.1	2798.9	24749.7	34354.6	24879	16066.4	47224	24708.2	16401.7	26793.2	41230.7	19319.8	28222.6	35064.6	21460.9	39846.4	29632.3
NP_417083	TAIVEGLAQR	529.304	2	9.79494	36569.2	54934.7	24091.2	43399.7	51002.6	42371.6	29500.2	65038.3	46194	25254.9	38848.8	60136.6	29348.2	44197.2	52104.1	24953.1	58485.4	46568.8
NP_417083	NNPVLIGEPGVGK	647.362	2	11.8573	24196.5	37813.5	17087.6	29890.4	37308.4	25882.2	18650.2	45361.6	33278.6	20635.7	23462.9	36298.7	17221.3	26738.3	36277.8	9036.88	39740.5	36035.3
NP_417083	QLEAATQLEGK	594.317	2	8.11662	9974.34	8404.75	34430.5	15100.6	55687.3	49863.2	6663.27	23157.6	68142.2	13856.2	7403.36	52334.2	5300.28	12309.1	83646.7	11725.5	23805.4	12147.9
NP_418567	QQIEEATSDYDR	727.823	2	7.07358	191800	225034	131931	333876	238995	158492	237321	247288	173522	176538	164272	284632	208263	222805	213450	284677	260691	201498
NP_418567	SFGAPTITK	461.256	2	8.89009	652646	579906	270204	833722	522806	371861	476111	595946	358024	322893	335980	446016	236712	286809	256575	366053	395686	234569
NP_418567	AVTAAVEELK	515.793	2	9.73157	444739	583213	222932	679867	421330	258840	419466	473289	366425	362214	350622	450022	320013	371808	355435	428218	475057	350435
NP_418567	GVNVLADAVK	493.288	2	12.8726	567424	709331	248152	890609	644609	393489	514784	752840	413769	375906	372146	519339	355104	342068	386873	467820	599737	345855
NP_418567	AVAAGMNPMDLK	609.304	2	13.859	235754	272948	37079.6	412982	238610	126944	242379	444311	206872	192134	186745	255174	186178	233143	382882	319623	315025	203500
NP_416433	TITYTDSSGAASSPTAVK	878.934	2	7.92411	2832.16	1098.84	593.261	3943.03	395.45	717.715	2572.86	3279.37	676.473	131827	20974.9	20329.7	230501	53350.3	29440.5	320012	115845	40392.9
NP_416433	ALDDAIASVDK	559.29	2	11.783	10518.9	40710.1	36541	58758.5	51008.6	59765.1	4535.97	42343.7	53643	615788	90797.4	63812.5	752601	191095	112878	1.20526e+06	533709	159845
NP_416433	IQDADYATEVSNMSK	836.38	2	11.3816	2881.97	791.754	693.352	6152.72	379.484	529.837	710.684	1962.94	952.144	164415	20137.7	17460.3	257551	57361.5	49861.7	441059	138457	49089.9
NP_416433	TEVVDIDGK	488.253	2	8.21624	29376.9	5596.07	10774.7	31814.7	6091.6	10586.6	151415	11415.5	69319.3	365714	42193.5	298607	423228	99590.8	66712.9	553005	287889	64274.9
NP_416433	TLGLDGFSVK	518.787	2	19.5096	83433.4	18741.7	15207.2	119738	49353.2	34457.6	59943.7	64598	14862.9	468639	105447	111332	586509	189878	148287	978592	485058	154885
NP_416533	EFVESLETPR	603.804	2	12.3773	334373	270101	112389	523286	210514	153680	336703	333160	181691	211800	173136	234582	191925	184125	170356	276460	240069	188917
NP_416533	QIADDYQQALR	660.831	2	9.74338	150752	116317	55105.8	241042	91715.4	76745	129142	173521	77975.7	101981	74405.9	114842	90545	81649.1	85220.9	117949	109769	83413.4
NP_416533	NLALNIESR	515.288	2	12.2026	279502	205140	94730.8	419253	199515	144718	282245	241203	170769	197492	164387	214364	122541	144466	142641	179610	212320	159091
NP_416533	EAYELVAPILTK	673.882	2	24.1338	384969	213020	106555	506277	192765	150350	327893	313227	178532	254612	203238	261392	259968	227407	233538	377257	295161	237238
NP_416533	GYTVSIFNR	528.777	2	15.4535	210545	145157	60361.1	288422	145266	89192.4	156334	185922	97232.1	103687	87257.1	107596	86740.1	101792	113868	82149.5	153518	80120.2
NP_417862	EDGTIDFDDGSK	649.773	2	8.71648	92013.6	152383	93347.5	119538	154471	123564	60154.4	148915	122149	47033.3	77800.8	113636	44159.4	79372.8	80887.1	54027.5	104889	102717
NP_417862	EAEPEIYNAIR	652.828	2	13.3103	263716	476870	250767	368062	440924	347325	176363	481076	353474	142058	193373	301910	134162	248302	298874	159216	339078	280456
NP_417862	NTYASPEQWQEK	740.839	2	8.19538	57769.4	138296	65568.7	87761.1	89306.5	95437.3	43642.6	145113	104856	39239.7	62440.4	113970	36575.6	69915	95953.5	47019.4	99214.8	88479.7
NP_417862	YTDTPAGAALVAAGPK	751.896	2	12.2834	113362	213998	108034	143821	197798	160093	84532.4	204163	181070	70049.2	97619.2	155005	66251.8	130317	132534	93355.4	161640	140604
NP_417862	DALLENVTVR	565.314	2	15.0448	303581	533549	309717	441076	590087	442912	233939	537656	462376	167142	229618	363697	150348	276514	302800	176473	409960	305059
NP_415933	IVDEIGLPR	506.295	2	13.9245	426708	476677	241881	771920	354025	405975	265857	511338	285613	286949	254630	312133	281364	369312	242382	425192	374879	289653
NP_415933	GETVGQELAGNPK	650.331	2	7.75216	106178	121478	67867.9	197981	85151.7	101019	61891.6	153643	82253.7	95435.8	68688.4	95823.2	103716	116692	72320.3	184369	117213	99953.2
NP_415933	FGETYINR	500.248	2	8.17597	162535	201448	98156.5	319237	132455	177147	93197.9	181833	138540	116219	95373.1	133205	126417	162447	95011.2	194781	163581	123294
NP_415933	GIYDQFVNR	556.28	2	13.1271	240345	271285	124862	447218	204240	219782	143601	296731	169872	187187	156859	185119	180328	240887	179225	246794	256276	193232
NP_415933	AQPEWEALPAIER	755.388	2	21.0264	193889	207500	81636.2	414816	116440	165313	131023	309704	123061	128892	108983	146419	148014	166803	118283	229827	174021	132457
NP_417884	LVSEALAER	494.277	2	7.2859	19635.2	179389	18488.4	384918	25278.6	104669	148134	227146	14567.9	427367	140255	104203	269704	338538	99405.7	433643	295262	136622
NP_417884	TSLPGSTGLR	494.775	2	8.24656	134994	17576.9	5516.88	207472	13531.1	8876.63	121885	28729.2	12284.8	297734	144613	82862.9	211793	174271	79601.5	312016	249037	56376.8
NP_417884	ESVLPGGAIEGDRDDYAAR	664.32	3	11.5944	50068.6	17281	21062	96756	4126.48	479.684	63994.3	2276.87	1905.38	165236	72689.2	36029.9	135117	132653	51268.8	238717	161800	48986.6
NP_417884	SGVRPLC[Cmc]DDESDSPQAITR	701.992	3	8.83485	25844.7	1835.04	404.686	30729.9	1791.72	1438.16	32054.8	3617.28	528.494	89541.6	34429.2	14125.2	103661	52505.6	19447.7	105728	52737.4	21792.8
NP_417884	ESVLPGGAIEGDR	650.331	2	11.0353	50030.3	24357.7	401.245	47315.4	1506.82	16804.4	62382	29746.6	1843.66	153047	55276.5	24817.9	169365	67534.6	3672.71	142649	66239	26482.3
NP_415757	LSPTLAMYR	526.284	2	13.0928	58678.1	58256	9334.61	97341.5	31523.5	4036.49	112637	54175.3	41557	82526.1	52319.2	93261.2	19566.8	54543.4	56432.2	48958.2	74612.2	45560.5
NP_415757	EYLPASYHEGSK	460.886	3	7.22638	48079.4	31944.3	17058.4	70568.4	19051.6	19498.5	39025.5	50074.6	22205.5	15225.6	52974.5	52647.9	32312.9	44255.8	29667	35053.3	38587.3	37322.2
NP_415757	EYASFTQEQVDK	722.833	2	8.4368	23757.6	19000.4	8172.61	42705.9	9881.34	12004	23737.9	32456.4	11593.3	23830.3	37165.2	45018.7	29370.3	37925.5	26185.8	36481.6	32423.7	38515.4
NP_415757	LSEDAFDDQ[Dea]C[Cmc]T[-2H]GANPR	898.357	2	8.62305	17169.4	11434	4378.35	20919.7	6343.93	10400.7	14877.3	17349.1	6495.56	13509.5	17950.7	21580.2	11203.8	15840.9	14093	16742.4	13513.1	18954.1
[truncated: 4,836 more rows]

## Sheet: SWATH Raw Data - Proteins
Protein (RefSeq)	MG1655*_exponential	MG1655*_early stationary	MG1655*_late stationary	MG1655*_exponential	MG1655*_early stationary	MG1655*_late stationary	MG1655*_exponential	MG1655*_early stationary	MG1655*_late stationary	Seq+_exponential	Seq+_early stationary	Seq+_late stationary	Seq+_exponential	Seq+_early stationary	Seq+_late stationary	Seq+_exponential	Seq+_early stationary	Seq+_late stationary
[truncated: 1,127 more rows]

[truncated: 1 more sheets: Differential Protein Expression]
