# Supplementary material for: Systems analysis of methylerythritol-phosphate pathway flux in E. coli: insights into the role of oxidative stress and the validity of lycopene as an isoprenoid reporter metabolite
Source: Microb Cell Fact. 2015 Nov 26;14:193. doi: 10.1186/s12934-015-0381-7 (PMC4662018; doi:10.1186/s12934-015-0381-7)
Supplement: Supplementary file 3 — 10.1186/s12934-015-0381-7 SRM proteomics data. Contains Skyline output: raw and normalized data for transition, peptide and protein counts. [file 12934_2015_381_MOESM3_ESM.xlsx]

## Sheet: SRM Raw Data
Peptide Sequence	Protein Name	Sample	Name	Precursor Mz	Precursor Charge	Product Mz	Product Charge	Fragment Ion	Retention Time	Area	Background	Peak Rank
IFGDWLCETAAK	DXS	10	Seq+_exponential	705.84	2	1150.52	1	y10	14.21	11844	0	1
IFGDWLCETAAK	DXS	11	Seq+_early stationary	705.84	2	1150.52	1	y10	14.56	13238	0	1
IFGDWLCETAAK	DXS	12	Seq+_late stationary	705.84	2	1150.52	1	y10	14.52	9751	585	2
IFGDWLCETAAK	DXS	13	Seq+_exponential	705.84	2	1150.52	1	y10	14.19	2959	9	1
IFGDWLCETAAK	DXS	14	Seq+_early stationary	705.84	2	1150.52	1	y10	14.09	13738	0	1
IFGDWLCETAAK	DXS	15	Seq+_late stationary	705.84	2	1150.52	1	y10	14.11	12759	5163	1
IFGDWLCETAAK	DXS	16	Seq+_exponential	705.84	2	1150.52	1	y10	14.04	13245	1832	1
IFGDWLCETAAK	DXS	17	Seq+_early stationary	705.84	2	1150.52	1	y10	14.12	8980	169	1
IFGDWLCETAAK	DXS	18	Seq+_late stationary	705.84	2	1150.52	1	y10	14.15	11621	1852	1
IFGDWLCETAAK	DXS	1	MG1655*_exponential	705.84	2	1150.52	1	y10	14.1	13602	0	1
IFGDWLCETAAK	DXS	2	MG1655*_early stationary	705.84	2	1150.52	1	y10	14.21	13686	320	1
IFGDWLCETAAK	DXS	3	MG1655*_late stationary	705.84	2	1150.52	1	y10	14.12	8244	826	1
IFGDWLCETAAK	DXS	4	MG1655*_exponential	705.84	2	1150.52	1	y10	14.1	27094	4085	1
IFGDWLCETAAK	DXS	5	MG1655*_early stationary	705.84	2	1150.52	1	y10	14.13	13660	922	1
IFGDWLCETAAK	DXS	6	MG1655*_late stationary	705.84	2	1150.52	1	y10	14.15	6834	108	1
IFGDWLCETAAK	DXS	7	MG1655*_exponential	705.84	2	1150.52	1	y10	14.1	8281	94	1
IFGDWLCETAAK	DXS	8	MG1655*_early stationary	705.84	2	1150.52	1	y10	14.5	24668	4470	1
IFGDWLCETAAK	DXS	9	MG1655*_late stationary	705.84	2	1150.52	1	y10	14.32	12169	780	1
IFGDWLCETAAK	DXS	10	Seq+_exponential	705.84	2	792.392	1	y7	14.23	3029	1205	3
IFGDWLCETAAK	DXS	11	Seq+_early stationary	705.84	2	792.392	1	y7	14.54	3515	1390	3
IFGDWLCETAAK	DXS	12	Seq+_late stationary	705.84	2	792.392	1	y7	14.55	4915	707	3
IFGDWLCETAAK	DXS	13	Seq+_exponential	705.84	2	792.392	1	y7	14.21	1469	415	3
IFGDWLCETAAK	DXS	14	Seq+_early stationary	705.84	2	792.392	1	y7	14.13	5702	1761	3
IFGDWLCETAAK	DXS	15	Seq+_late stationary	705.84	2	792.392	1	y7	#N/A	#N/A	#N/A	#N/A
IFGDWLCETAAK	DXS	16	Seq+_exponential	705.84	2	792.392	1	y7	14	4315	3153	3
IFGDWLCETAAK	DXS	17	Seq+_early stationary	705.84	2	792.392	1	y7	14.15	4563	1826	3
IFGDWLCETAAK	DXS	18	Seq+_late stationary	705.84	2	792.392	1	y7	14.1	2402	3197	3
IFGDWLCETAAK	DXS	1	MG1655*_exponential	705.84	2	792.392	1	y7	14.12	5065	1057	3
IFGDWLCETAAK	DXS	2	MG1655*_early stationary	705.84	2	792.392	1	y7	14.21	3506	658	3
IFGDWLCETAAK	DXS	3	MG1655*_late stationary	705.84	2	792.392	1	y7	14.15	1964	586	3
IFGDWLCETAAK	DXS	4	MG1655*_exponential	705.84	2	792.392	1	y7	14.1	6786	4133	3
IFGDWLCETAAK	DXS	5	MG1655*_early stationary	705.84	2	792.392	1	y7	14.02	2986	2156	3
IFGDWLCETAAK	DXS	6	MG1655*_late stationary	705.84	2	792.392	1	y7	14.11	2202	719	3
IFGDWLCETAAK	DXS	7	MG1655*_exponential	705.84	2	792.392	1	y7	14.06	3165	872	3
IFGDWLCETAAK	DXS	8	MG1655*_early stationary	705.84	2	792.392	1	y7	14.5	8422	3730	3
IFGDWLCETAAK	DXS	9	MG1655*_late stationary	705.84	2	792.392	1	y7	14.32	2843	2732	3
IFGDWLCETAAK	DXS	10	Seq+_exponential	705.84	2	679.308	1	y6	14.19	4584	209	2
IFGDWLCETAAK	DXS	11	Seq+_early stationary	705.84	2	679.308	1	y6	14.54	5196	886	2
IFGDWLCETAAK	DXS	12	Seq+_late stationary	705.84	2	679.308	1	y6	14.55	10375	157	1
IFGDWLCETAAK	DXS	13	Seq+_exponential	705.84	2	679.308	1	y6	14.23	1858	996	2
IFGDWLCETAAK	DXS	14	Seq+_early stationary	705.84	2	679.308	1	y6	14.15	9643	632	2
IFGDWLCETAAK	DXS	15	Seq+_late stationary	705.84	2	679.308	1	y6	14.09	4977	5577	2
IFGDWLCETAAK	DXS	16	Seq+_exponential	705.84	2	679.308	1	y6	14.04	10613	2305	2
IFGDWLCETAAK	DXS	17	Seq+_early stationary	705.84	2	679.308	1	y6	14.12	7249	1448	2
IFGDWLCETAAK	DXS	18	Seq+_late stationary	705.84	2	679.308	1	y6	14.12	4319	2618	2
IFGDWLCETAAK	DXS	1	MG1655*_exponential	705.84	2	679.308	1	y6	14.1	6489	1371	2
IFGDWLCETAAK	DXS	2	MG1655*_early stationary	705.84	2	679.308	1	y6	14.15	4840	713	2
IFGDWLCETAAK	DXS	3	MG1655*_late stationary	705.84	2	679.308	1	y6	14.12	3426	515	2
IFGDWLCETAAK	DXS	4	MG1655*_exponential	705.84	2	679.308	1	y6	14.06	11002	5343	2
IFGDWLCETAAK	DXS	5	MG1655*_early stationary	705.84	2	679.308	1	y6	14.06	6544	1274	2
IFGDWLCETAAK	DXS	6	MG1655*_late stationary	705.84	2	679.308	1	y6	14.15	4317	212	2
IFGDWLCETAAK	DXS	7	MG1655*_exponential	705.84	2	679.308	1	y6	14.12	5200	1395	2
IFGDWLCETAAK	DXS	8	MG1655*_early stationary	705.84	2	679.308	1	y6	14.48	9300	4414	2
IFGDWLCETAAK	DXS	9	MG1655*_late stationary	705.84	2	679.308	1	y6	14.34	7016	635	2
ISVDSATMMNK	DXR	10	Seq+_exponential	598.786	2	1083.48	1	y10	8.81	32684	850	2
ISVDSATMMNK	DXR	11	Seq+_early stationary	598.786	2	1083.48	1	y10	8.82	50171	314	2
ISVDSATMMNK	DXR	12	Seq+_late stationary	598.786	2	1083.48	1	y10	8.98	42648	305	2
ISVDSATMMNK	DXR	13	Seq+_exponential	598.786	2	1083.48	1	y10	8.75	20483	361	2
ISVDSATMMNK	DXR	14	Seq+_early stationary	598.786	2	1083.48	1	y10	8.71	51318	323	2
ISVDSATMMNK	DXR	15	Seq+_late stationary	598.786	2	1083.48	1	y10	8.7	57953	847	2
ISVDSATMMNK	DXR	16	Seq+_exponential	598.786	2	1083.48	1	y10	8.87	81209	1534	2
ISVDSATMMNK	DXR	17	Seq+_early stationary	598.786	2	1083.48	1	y10	8.82	33321	0	2
ISVDSATMMNK	DXR	18	Seq+_late stationary	598.786	2	1083.48	1	y10	8.68	39409	1402	2
ISVDSATMMNK	DXR	1	MG1655*_exponential	598.786	2	1083.48	1	y10	8.68	33506	97	2
ISVDSATMMNK	DXR	2	MG1655*_early stationary	598.786	2	1083.48	1	y10	8.83	38025	0	2
ISVDSATMMNK	DXR	3	MG1655*_late stationary	598.786	2	1083.48	1	y10	8.7	32345	0	2
ISVDSATMMNK	DXR	4	MG1655*_exponential	598.786	2	1083.48	1	y10	8.66	70784	380	2
ISVDSATMMNK	DXR	5	MG1655*_early stationary	598.786	2	1083.48	1	y10	8.81	54894	1053	2
ISVDSATMMNK	DXR	6	MG1655*_late stationary	598.786	2	1083.48	1	y10	8.76	19910	257	2
ISVDSATMMNK	DXR	7	MG1655*_exponential	598.786	2	1083.48	1	y10	8.69	29384	869	2
ISVDSATMMNK	DXR	8	MG1655*_early stationary	598.786	2	1083.48	1	y10	8.85	68593	1533	2
ISVDSATMMNK	DXR	9	MG1655*_late stationary	598.786	2	1083.48	1	y10	8.77	65216	0	2
ISVDSATMMNK	DXR	10	Seq+_exponential	598.786	2	996.449	1	y9	8.81	59711	117	1
ISVDSATMMNK	DXR	11	Seq+_early stationary	598.786	2	996.449	1	y9	8.82	68423	727	1
ISVDSATMMNK	DXR	12	Seq+_late stationary	598.786	2	996.449	1	y9	9	83487	1598	1
ISVDSATMMNK	DXR	13	Seq+_exponential	598.786	2	996.449	1	y9	8.75	48242	324	1
ISVDSATMMNK	DXR	14	Seq+_early stationary	598.786	2	996.449	1	y9	8.71	78906	809	1
ISVDSATMMNK	DXR	15	Seq+_late stationary	598.786	2	996.449	1	y9	8.73	86883	1344	1
ISVDSATMMNK	DXR	16	Seq+_exponential	598.786	2	996.449	1	y9	8.87	111089	595	1
ISVDSATMMNK	DXR	17	Seq+_early stationary	598.786	2	996.449	1	y9	8.85	61138	1129	1
ISVDSATMMNK	DXR	18	Seq+_late stationary	598.786	2	996.449	1	y9	8.7	79825	1944	1
ISVDSATMMNK	DXR	1	MG1655*_exponential	598.786	2	996.449	1	y9	8.73	51622	1976	1
ISVDSATMMNK	DXR	2	MG1655*_early stationary	598.786	2	996.449	1	y9	8.86	61369	212	1
ISVDSATMMNK	DXR	3	MG1655*_late stationary	598.786	2	996.449	1	y9	8.7	54252	0	1
ISVDSATMMNK	DXR	4	MG1655*_exponential	598.786	2	996.449	1	y9	8.66	124326	380	1
ISVDSATMMNK	DXR	5	MG1655*_early stationary	598.786	2	996.449	1	y9	8.78	83779	1326	1
ISVDSATMMNK	DXR	6	MG1655*_late stationary	598.786	2	996.449	1	y9	8.74	44459	268	1
ISVDSATMMNK	DXR	7	MG1655*_exponential	598.786	2	996.449	1	y9	8.69	48397	2191	1
ISVDSATMMNK	DXR	8	MG1655*_early stationary	598.786	2	996.449	1	y9	8.82	193271	2598	1
ISVDSATMMNK	DXR	9	MG1655*_late stationary	598.786	2	996.449	1	y9	8.77	88544	0	1
ISVDSATMMNK	DXR	10	Seq+_exponential	598.786	2	897.38	1	y8	#N/A	#N/A	#N/A	#N/A
ISVDSATMMNK	DXR	11	Seq+_early stationary	598.786	2	897.38	1	y8	8.82	680	153	3
ISVDSATMMNK	DXR	12	Seq+_late stationary	598.786	2	897.38	1	y8	#N/A	#N/A	#N/A	#N/A
ISVDSATMMNK	DXR	13	Seq+_exponential	598.786	2	897.38	1	y8	#N/A	#N/A	#N/A	#N/A
ISVDSATMMNK	DXR	14	Seq+_early stationary	598.786	2	897.38	1	y8	#N/A	#N/A	#N/A	#N/A
ISVDSATMMNK	DXR	15	Seq+_late stationary	598.786	2	897.38	1	y8	#N/A	#N/A	#N/A	#N/A
ISVDSATMMNK	DXR	16	Seq+_exponential	598.786	2	897.38	1	y8	9.06	3149	529	3
ISVDSATMMNK	DXR	17	Seq+_early stationary	598.786	2	897.38	1	y8	#N/A	#N/A	#N/A	#N/A
ISVDSATMMNK	DXR	18	Seq+_late stationary	598.786	2	897.38	1	y8	8.68	767	474	3
ISVDSATMMNK	DXR	1	MG1655*_exponential	598.786	2	897.38	1	y8	8.95	2117	0	3
ISVDSATMMNK	DXR	2	MG1655*_early stationary	598.786	2	897.38	1	y8	#N/A	#N/A	#N/A	#N/A
ISVDSATMMNK	DXR	3	MG1655*_late stationary	598.786	2	897.38	1	y8	#N/A	#N/A	#N/A	#N/A
ISVDSATMMNK	DXR	4	MG1655*_exponential	598.786	2	897.38	1	y8	8.56	1558	293	3
ISVDSATMMNK	DXR	5	MG1655*_early stationary	598.786	2	897.38	1	y8	#N/A	#N/A	#N/A	#N/A
ISVDSATMMNK	DXR	6	MG1655*_late stationary	598.786	2	897.38	1	y8	#N/A	#N/A	#N/A	#N/A
ISVDSATMMNK	DXR	7	MG1655*_exponential	598.786	2	897.38	1	y8	#N/A	#N/A	#N/A	#N/A
ISVDSATMMNK	DXR	8	MG1655*_early stationary	598.786	2	897.38	1	y8	#N/A	#N/A	#N/A	#N/A
ISVDSATMMNK	DXR	9	MG1655*_late stationary	598.786	2	897.38	1	y8	#N/A	#N/A	#N/A	#N/A
YAVMDDEASAK	DXR	10	Seq+_exponential	600.266	2	965.424	1	y9	7.49	1240	283	2
YAVMDDEASAK	DXR	11	Seq+_early stationary	600.266	2	965.424	1	y9	7.55	1320	0	1
YAVMDDEASAK	DXR	12	Seq+_late stationary	600.266	2	965.424	1	y9	7.58	1307	1	2
YAVMDDEASAK	DXR	13	Seq+_exponential	600.266	2	965.424	1	y9	7.55	776	149	2
YAVMDDEASAK	DXR	14	Seq+_early stationary	600.266	2	965.424	1	y9	7.46	1070	322	2
YAVMDDEASAK	DXR	15	Seq+_late stationary	600.266	2	965.424	1	y9	7.47	1626	0	2
YAVMDDEASAK	DXR	16	Seq+_exponential	600.266	2	965.424	1	y9	7.39	1863	357	2
YAVMDDEASAK	DXR	17	Seq+_early stationary	600.266	2	965.424	1	y9	7.42	1394	0	1
YAVMDDEASAK	DXR	18	Seq+_late stationary	600.266	2	965.424	1	y9	7.5	1429	0	2
YAVMDDEASAK	DXR	1	MG1655*_exponential	600.266	2	965.424	1	y9	7.39	1341	73	2
YAVMDDEASAK	DXR	2	MG1655*_early stationary	600.266	2	965.424	1	y9	7.44	945	89	1
YAVMDDEASAK	DXR	3	MG1655*_late stationary	600.266	2	965.424	1	y9	7.44	995	1	2
YAVMDDEASAK	DXR	4	MG1655*_exponential	600.266	2	965.424	1	y9	7.44	2842	24	3
YAVMDDEASAK	DXR	5	MG1655*_early stationary	600.266	2	965.424	1	y9	7.52	892	253	2
YAVMDDEASAK	DXR	6	MG1655*_late stationary	600.266	2	965.424	1	y9	7.46	484	65	2
YAVMDDEASAK	DXR	7	MG1655*_exponential	600.266	2	965.424	1	y9	7.53	1196	238	3
YAVMDDEASAK	DXR	8	MG1655*_early stationary	600.266	2	965.424	1	y9	7.55	2318	350	2
YAVMDDEASAK	DXR	9	MG1655*_late stationary	600.266	2	965.424	1	y9	7.61	856	211	3
YAVMDDEASAK	DXR	10	Seq+_exponential	600.266	2	866.356	1	y8	7.49	1487	121	1
YAVMDDEASAK	DXR	11	Seq+_early stationary	600.266	2	866.356	1	y8	7.58	1281	64	2
YAVMDDEASAK	DXR	12	Seq+_late stationary	600.266	2	866.356	1	y8	7.58	1319	113	1
YAVMDDEASAK	DXR	13	Seq+_exponential	600.266	2	866.356	1	y8	7.55	1176	0	1
YAVMDDEASAK	DXR	14	Seq+_early stationary	600.266	2	866.356	1	y8	7.46	1789	152	1
YAVMDDEASAK	DXR	15	Seq+_late stationary	600.266	2	866.356	1	y8	7.47	2175	0	1
YAVMDDEASAK	DXR	16	Seq+_exponential	600.266	2	866.356	1	y8	7.36	3027	354	1
YAVMDDEASAK	DXR	17	Seq+_early stationary	600.266	2	866.356	1	y8	7.42	1333	1	2
YAVMDDEASAK	DXR	18	Seq+_late stationary	600.266	2	866.356	1	y8	7.5	1434	71	1
YAVMDDEASAK	DXR	1	MG1655*_exponential	600.266	2	866.356	1	y8	7.39	1618	137	1
YAVMDDEASAK	DXR	2	MG1655*_early stationary	600.266	2	866.356	1	y8	7.44	893	131	2
YAVMDDEASAK	DXR	3	MG1655*_late stationary	600.266	2	866.356	1	y8	7.47	1025	0	1
YAVMDDEASAK	DXR	4	MG1655*_exponential	600.266	2	866.356	1	y8	7.44	3961	1	1
YAVMDDEASAK	DXR	5	MG1655*_early stationary	600.266	2	866.356	1	y8	7.52	1207	97	1
YAVMDDEASAK	DXR	6	MG1655*_late stationary	600.266	2	866.356	1	y8	7.52	627	0	1
YAVMDDEASAK	DXR	7	MG1655*_exponential	600.266	2	866.356	1	y8	7.53	1894	314	1
YAVMDDEASAK	DXR	8	MG1655*_early stationary	600.266	2	866.356	1	y8	7.55	2742	130	1
YAVMDDEASAK	DXR	9	MG1655*_late stationary	600.266	2	866.356	1	y8	7.61	1348	42	1
YAVMDDEASAK	DXR	10	Seq+_exponential	600.266	2	735.316	1	y7	7.49	685	238	3
YAVMDDEASAK	DXR	11	Seq+_early stationary	600.266	2	735.316	1	y7	7.58	1279	167	3
YAVMDDEASAK	DXR	12	Seq+_late stationary	600.266	2	735.316	1	y7	7.55	1261	0	3
YAVMDDEASAK	DXR	13	Seq+_exponential	600.266	2	735.316	1	y7	7.58	666	211	3
YAVMDDEASAK	DXR	14	Seq+_early stationary	600.266	2	735.316	1	y7	7.44	880	238	3
YAVMDDEASAK	DXR	15	Seq+_late stationary	600.266	2	735.316	1	y7	7.44	1521	157	3
YAVMDDEASAK	DXR	16	Seq+_exponential	600.266	2	735.316	1	y7	7.39	1701	227	3
YAVMDDEASAK	DXR	17	Seq+_early stationary	600.266	2	735.316	1	y7	7.42	674	1	3
YAVMDDEASAK	DXR	18	Seq+_late stationary	600.266	2	735.316	1	y7	#N/A	#N/A	#N/A	#N/A
YAVMDDEASAK	DXR	1	MG1655*_exponential	600.266	2	735.316	1	y7	7.39	1277	223	3
YAVMDDEASAK	DXR	2	MG1655*_early stationary	600.266	2	735.316	1	y7	7.46	841	287	3
YAVMDDEASAK	DXR	3	MG1655*_late stationary	600.266	2	735.316	1	y7	7.44	700	89	3
YAVMDDEASAK	DXR	4	MG1655*_exponential	600.266	2	735.316	1	y7	7.44	3063	3	2
YAVMDDEASAK	DXR	5	MG1655*_early stationary	600.266	2	735.316	1	y7	7.46	782	160	3
YAVMDDEASAK	DXR	6	MG1655*_late stationary	600.266	2	735.316	1	y7	7.44	445	86	3
YAVMDDEASAK	DXR	7	MG1655*_exponential	600.266	2	735.316	1	y7	7.53	1405	128	2
YAVMDDEASAK	DXR	8	MG1655*_early stationary	600.266	2	735.316	1	y7	7.55	2276	2	3
YAVMDDEASAK	DXR	9	MG1655*_late stationary	600.266	2	735.316	1	y7	7.58	1104	105	2
VTRPEDLALAEFYLTR	ispD	10	Seq+_exponential	632.007	3	899.462	1	y7	15.51	707	276	3
VTRPEDLALAEFYLTR	ispD	11	Seq+_early stationary	632.007	3	899.462	1	y7	15.66	1793	335	3
VTRPEDLALAEFYLTR	ispD	12	Seq+_late stationary	632.007	3	899.462	1	y7	15.61	2025	535	3
VTRPEDLALAEFYLTR	ispD	13	Seq+_exponential	632.007	3	899.462	1	y7	14.85	406	0	3
VTRPEDLALAEFYLTR	ispD	14	Seq+_early stationary	632.007	3	899.462	1	y7	15.1	1240	445	3
VTRPEDLALAEFYLTR	ispD	15	Seq+_late stationary	632.007	3	899.462	1	y7	15.3	3016	452	3
VTRPEDLALAEFYLTR	ispD	16	Seq+_exponential	632.007	3	899.462	1	y7	15.24	2967	566	3
VTRPEDLALAEFYLTR	ispD	17	Seq+_early stationary	632.007	3	899.462	1	y7	15.24	2900	71	3
VTRPEDLALAEFYLTR	ispD	18	Seq+_late stationary	632.007	3	899.462	1	y7	15.31	2116	21	3
VTRPEDLALAEFYLTR	ispD	1	MG1655*_exponential	632.007	3	899.462	1	y7	15.21	1113	482	3
VTRPEDLALAEFYLTR	ispD	2	MG1655*_early stationary	632.007	3	899.462	1	y7	15.24	653	473	3
VTRPEDLALAEFYLTR	ispD	3	MG1655*_late stationary	632.007	3	899.462	1	y7	15.41	874	0	2
VTRPEDLALAEFYLTR	ispD	4	MG1655*_exponential	632.007	3	899.462	1	y7	#N/A	#N/A	#N/A	#N/A
VTRPEDLALAEFYLTR	ispD	5	MG1655*_early stationary	632.007	3	899.462	1	y7	14.76	797	0	3
VTRPEDLALAEFYLTR	ispD	6	MG1655*_late stationary	632.007	3	899.462	1	y7	15.1	1178	0	3
VTRPEDLALAEFYLTR	ispD	7	MG1655*_exponential	632.007	3	899.462	1	y7	14.92	737	0	3
VTRPEDLALAEFYLTR	ispD	8	MG1655*_early stationary	632.007	3	899.462	1	y7	15.66	4208	1350	2
VTRPEDLALAEFYLTR	ispD	9	MG1655*_late stationary	632.007	3	899.462	1	y7	15.43	1419	637	3
VTRPEDLALAEFYLTR	ispD	10	Seq+_exponential	632.007	3	699.382	1	y5	15.5	1290	873	1
VTRPEDLALAEFYLTR	ispD	11	Seq+_early stationary	632.007	3	699.382	1	y5	15.61	2912	1205	2
VTRPEDLALAEFYLTR	ispD	12	Seq+_late stationary	632.007	3	699.382	1	y5	15.61	3614	1950	2
VTRPEDLALAEFYLTR	ispD	13	Seq+_exponential	632.007	3	699.382	1	y5	14.87	1603	0	1
VTRPEDLALAEFYLTR	ispD	14	Seq+_early stationary	632.007	3	699.382	1	y5	15.12	2884	526	1
VTRPEDLALAEFYLTR	ispD	15	Seq+_late stationary	632.007	3	699.382	1	y5	15.26	3494	1949	1
VTRPEDLALAEFYLTR	ispD	16	Seq+_exponential	632.007	3	699.382	1	y5	15.21	9329	1388	1
VTRPEDLALAEFYLTR	ispD	17	Seq+_early stationary	632.007	3	699.382	1	y5	15.19	4759	97	1
VTRPEDLALAEFYLTR	ispD	18	Seq+_late stationary	632.007	3	699.382	1	y5	15.24	3176	320	1
VTRPEDLALAEFYLTR	ispD	1	MG1655*_exponential	632.007	3	699.382	1	y5	15.36	3506	880	1
VTRPEDLALAEFYLTR	ispD	2	MG1655*_early stationary	632.007	3	699.382	1	y5	15.22	1983	380	2
VTRPEDLALAEFYLTR	ispD	3	MG1655*_late stationary	632.007	3	699.382	1	y5	15.39	1987	105	1
VTRPEDLALAEFYLTR	ispD	4	MG1655*_exponential	632.007	3	699.382	1	y5	14.94	5986	0	1
VTRPEDLALAEFYLTR	ispD	5	MG1655*_early stationary	632.007	3	699.382	1	y5	14.82	2312	0	1
VTRPEDLALAEFYLTR	ispD	6	MG1655*_late stationary	632.007	3	699.382	1	y5	15	2610	0	1
VTRPEDLALAEFYLTR	ispD	7	MG1655*_exponential	632.007	3	699.382	1	y5	14.84	2320	0	1
VTRPEDLALAEFYLTR	ispD	8	MG1655*_early stationary	632.007	3	699.382	1	y5	#N/A	#N/A	#N/A	#N/A
VTRPEDLALAEFYLTR	ispD	9	MG1655*_late stationary	632.007	3	699.382	1	y5	15.43	5167	24	1
VTRPEDLALAEFYLTR	ispD	10	Seq+_exponential	632.007	3	882.468	1	b8	15.51	866	935	2
VTRPEDLALAEFYLTR	ispD	11	Seq+_early stationary	632.007	3	882.468	1	b8	15.63	3718	713	1
VTRPEDLALAEFYLTR	ispD	12	Seq+_late stationary	632.007	3	882.468	1	b8	15.61	4587	849	1
VTRPEDLALAEFYLTR	ispD	13	Seq+_exponential	632.007	3	882.468	1	b8	14.92	673	0	2
VTRPEDLALAEFYLTR	ispD	14	Seq+_early stationary	632.007	3	882.468	1	b8	15.1	2238	620	2
VTRPEDLALAEFYLTR	ispD	15	Seq+_late stationary	632.007	3	882.468	1	b8	15.26	3111	1679	2
VTRPEDLALAEFYLTR	ispD	16	Seq+_exponential	632.007	3	882.468	1	b8	15.19	6254	1350	2
VTRPEDLALAEFYLTR	ispD	17	Seq+_early stationary	632.007	3	882.468	1	b8	15.21	3743	564	2
VTRPEDLALAEFYLTR	ispD	18	Seq+_late stationary	632.007	3	882.468	1	b8	15.34	2454	349	2
VTRPEDLALAEFYLTR	ispD	1	MG1655*_exponential	632.007	3	882.468	1	b8	15.28	2407	331	2
VTRPEDLALAEFYLTR	ispD	2	MG1655*_early stationary	632.007	3	882.468	1	b8	15.19	2187	187	1
VTRPEDLALAEFYLTR	ispD	3	MG1655*_late stationary	632.007	3	882.468	1	b8	15.39	637	216	3
VTRPEDLALAEFYLTR	ispD	4	MG1655*_exponential	632.007	3	882.468	1	b8	15.07	4587	0	2
VTRPEDLALAEFYLTR	ispD	5	MG1655*_early stationary	632.007	3	882.468	1	b8	14.87	1509	0	2
VTRPEDLALAEFYLTR	ispD	6	MG1655*_late stationary	632.007	3	882.468	1	b8	15.07	2377	0	2
VTRPEDLALAEFYLTR	ispD	7	MG1655*_exponential	632.007	3	882.468	1	b8	15.02	1209	0	2
VTRPEDLALAEFYLTR	ispD	8	MG1655*_early stationary	632.007	3	882.468	1	b8	15.66	7966	1763	1
VTRPEDLALAEFYLTR	ispD	9	MG1655*_late stationary	632.007	3	882.468	1	b8	15.43	3350	471	2
LLTPVEGVEHEDNLIVRAAR	ispE	10	Seq+_exponential	558.559	4	854.442	2	y15	11.74	6753	1000	1
LLTPVEGVEHEDNLIVRAAR	ispE	11	Seq+_early stationary	558.559	4	854.442	2	y15	11.82	3946	1320	1
LLTPVEGVEHEDNLIVRAAR	ispE	12	Seq+_late stationary	558.559	4	854.442	2	y15	12.02	4887	1066	1
LLTPVEGVEHEDNLIVRAAR	ispE	13	Seq+_exponential	558.559	4	854.442	2	y15	11.71	4406	344	1
LLTPVEGVEHEDNLIVRAAR	ispE	14	Seq+_early stationary	558.559	4	854.442	2	y15	11.65	3416	909	1
LLTPVEGVEHEDNLIVRAAR	ispE	15	Seq+_late stationary	558.559	4	854.442	2	y15	11.67	3071	1536	2
LLTPVEGVEHEDNLIVRAAR	ispE	16	Seq+_exponential	558.559	4	854.442	2	y15	11.7	9326	1802	3
LLTPVEGVEHEDNLIVRAAR	ispE	17	Seq+_early stationary	558.559	4	854.442	2	y15	12.02	2062	901	3
LLTPVEGVEHEDNLIVRAAR	ispE	18	Seq+_late stationary	558.559	4	854.442	2	y15	11.69	4402	981	1
LLTPVEGVEHEDNLIVRAAR	ispE	1	MG1655*_exponential	558.559	4	854.442	2	y15	11.62	3787	374	1
LLTPVEGVEHEDNLIVRAAR	ispE	2	MG1655*_early stationary	558.559	4	854.442	2	y15	11.7	3235	781	1
LLTPVEGVEHEDNLIVRAAR	ispE	3	MG1655*_late stationary	558.559	4	854.442	2	y15	11.74	2187	300	1
LLTPVEGVEHEDNLIVRAAR	ispE	4	MG1655*_exponential	558.559	4	854.442	2	y15	11.69	8660	2601	1
LLTPVEGVEHEDNLIVRAAR	ispE	5	MG1655*_early stationary	558.559	4	854.442	2	y15	11.69	2266	1248	1
LLTPVEGVEHEDNLIVRAAR	ispE	6	MG1655*_late stationary	558.559	4	854.442	2	y15	11.69	1472	596	1
LLTPVEGVEHEDNLIVRAAR	ispE	7	MG1655*_exponential	558.559	4	854.442	2	y15	11.72	7139	1542	1
LLTPVEGVEHEDNLIVRAAR	ispE	8	MG1655*_early stationary	558.559	4	854.442	2	y15	11.59	892	1062	1
LLTPVEGVEHEDNLIVRAAR	ispE	9	MG1655*_late stationary	558.559	4	854.442	2	y15	11.89	4338	1458	1
LLTPVEGVEHEDNLIVRAAR	ispE	10	Seq+_exponential	558.559	4	789.921	2	y14	11.72	2486	1046	3
LLTPVEGVEHEDNLIVRAAR	ispE	11	Seq+_early stationary	558.559	4	789.921	2	y14	11.85	1737	815	2
LLTPVEGVEHEDNLIVRAAR	ispE	12	Seq+_late stationary	558.559	4	789.921	2	y14	12.02	1997	1242	2
LLTPVEGVEHEDNLIVRAAR	ispE	13	Seq+_exponential	558.559	4	789.921	2	y14	11.59	126	449	3
LLTPVEGVEHEDNLIVRAAR	ispE	14	Seq+_early stationary	558.559	4	789.921	2	y14	11.59	1923	469	2
LLTPVEGVEHEDNLIVRAAR	ispE	15	Seq+_late stationary	558.559	4	789.921	2	y14	11.65	3751	960	1
LLTPVEGVEHEDNLIVRAAR	ispE	16	Seq+_exponential	558.559	4	789.921	2	y14	11.7	13655	3908	1
LLTPVEGVEHEDNLIVRAAR	ispE	17	Seq+_early stationary	558.559	4	789.921	2	y14	11.98	4152	825	2
LLTPVEGVEHEDNLIVRAAR	ispE	18	Seq+_late stationary	558.559	4	789.921	2	y14	11.67	2410	2186	2
LLTPVEGVEHEDNLIVRAAR	ispE	1	MG1655*_exponential	558.559	4	789.921	2	y14	11.6	723	532	3
LLTPVEGVEHEDNLIVRAAR	ispE	2	MG1655*_early stationary	558.559	4	789.921	2	y14	11.67	2010	835	2
LLTPVEGVEHEDNLIVRAAR	ispE	3	MG1655*_late stationary	558.559	4	789.921	2	y14	11.71	1241	132	2
LLTPVEGVEHEDNLIVRAAR	ispE	4	MG1655*_exponential	558.559	4	789.921	2	y14	11.67	6588	862	2
LLTPVEGVEHEDNLIVRAAR	ispE	5	MG1655*_early stationary	558.559	4	789.921	2	y14	11.65	1540	1639	2
LLTPVEGVEHEDNLIVRAAR	ispE	6	MG1655*_late stationary	558.559	4	789.921	2	y14	11.63	338	643	2
LLTPVEGVEHEDNLIVRAAR	ispE	7	MG1655*_exponential	558.559	4	789.921	2	y14	11.78	1595	835	2
LLTPVEGVEHEDNLIVRAAR	ispE	8	MG1655*_early stationary	558.559	4	789.921	2	y14	11.59	57	964	3
LLTPVEGVEHEDNLIVRAAR	ispE	9	MG1655*_late stationary	558.559	4	789.921	2	y14	11.93	1653	1336	2
LLTPVEGVEHEDNLIVRAAR	ispE	10	Seq+_exponential	558.559	4	635.338	3	y17	11.87	3176	1495	2
LLTPVEGVEHEDNLIVRAAR	ispE	11	Seq+_early stationary	558.559	4	635.338	3	y17	11.82	430	1272	3
LLTPVEGVEHEDNLIVRAAR	ispE	12	Seq+_late stationary	558.559	4	635.338	3	y17	12.02	1352	1717	3
LLTPVEGVEHEDNLIVRAAR	ispE	13	Seq+_exponential	558.559	4	635.338	3	y17	11.72	701	98	2
LLTPVEGVEHEDNLIVRAAR	ispE	14	Seq+_early stationary	558.559	4	635.338	3	y17	11.65	969	382	3
LLTPVEGVEHEDNLIVRAAR	ispE	15	Seq+_late stationary	558.559	4	635.338	3	y17	11.65	1282	607	3
LLTPVEGVEHEDNLIVRAAR	ispE	16	Seq+_exponential	558.559	4	635.338	3	y17	11.8	12385	2325	2
LLTPVEGVEHEDNLIVRAAR	ispE	17	Seq+_early stationary	558.559	4	635.338	3	y17	11.98	4354	811	1
LLTPVEGVEHEDNLIVRAAR	ispE	18	Seq+_late stationary	558.559	4	635.338	3	y17	11.7	822	2977	3
LLTPVEGVEHEDNLIVRAAR	ispE	1	MG1655*_exponential	558.559	4	635.338	3	y17	11.87	861	1455	2
LLTPVEGVEHEDNLIVRAAR	ispE	2	MG1655*_early stationary	558.559	4	635.338	3	y17	11.78	459	2174	3
LLTPVEGVEHEDNLIVRAAR	ispE	3	MG1655*_late stationary	558.559	4	635.338	3	y17	11.74	854	65	3
LLTPVEGVEHEDNLIVRAAR	ispE	4	MG1655*_exponential	558.559	4	635.338	3	y17	11.71	2907	668	3
LLTPVEGVEHEDNLIVRAAR	ispE	5	MG1655*_early stationary	558.559	4	635.338	3	y17	11.67	872	944	3
LLTPVEGVEHEDNLIVRAAR	ispE	6	MG1655*_late stationary	558.559	4	635.338	3	y17	11.67	206	393	3
LLTPVEGVEHEDNLIVRAAR	ispE	7	MG1655*_exponential	558.559	4	635.338	3	y17	11.7	1164	959	3
LLTPVEGVEHEDNLIVRAAR	ispE	8	MG1655*_early stationary	558.559	4	635.338	3	y17	11.59	74	956	2
LLTPVEGVEHEDNLIVRAAR	ispE	9	MG1655*_late stationary	558.559	4	635.338	3	y17	#N/A	#N/A	#N/A	#N/A
LGFTGRGEGIACEAVALLIK	ispF	10	Seq+_exponential	692.382	3	727.508	1	y7	17.13	12827	807	1
LGFTGRGEGIACEAVALLIK	ispF	11	Seq+_early stationary	692.382	3	727.508	1	y7	17.26	10781	510	1
LGFTGRGEGIACEAVALLIK	ispF	12	Seq+_late stationary	692.382	3	727.508	1	y7	17.3	8924	832	1
LGFTGRGEGIACEAVALLIK	ispF	13	Seq+_exponential	692.382	3	727.508	1	y7	16.78	23348	748	1
LGFTGRGEGIACEAVALLIK	ispF	14	Seq+_early stationary	692.382	3	727.508	1	y7	16.76	16327	836	1
LGFTGRGEGIACEAVALLIK	ispF	15	Seq+_late stationary	692.382	3	727.508	1	y7	16.72	14434	1655	1
LGFTGRGEGIACEAVALLIK	ispF	16	Seq+_exponential	692.382	3	727.508	1	y7	16.77	36331	1892	1
LGFTGRGEGIACEAVALLIK	ispF	17	Seq+_early stationary	692.382	3	727.508	1	y7	16.78	32665	1196	1
LGFTGRGEGIACEAVALLIK	ispF	18	Seq+_late stationary	692.382	3	727.508	1	y7	16.82	20618	764	1
LGFTGRGEGIACEAVALLIK	ispF	1	MG1655*_exponential	692.382	3	727.508	1	y7	16.73	44980	969	1
LGFTGRGEGIACEAVALLIK	ispF	2	MG1655*_early stationary	692.382	3	727.508	1	y7	16.78	27817	1079	1
LGFTGRGEGIACEAVALLIK	ispF	3	MG1655*_late stationary	692.382	3	727.508	1	y7	16.85	30682	795	1
LGFTGRGEGIACEAVALLIK	ispF	4	MG1655*_exponential	692.382	3	727.508	1	y7	16.84	21523	1260	1
LGFTGRGEGIACEAVALLIK	ispF	5	MG1655*_early stationary	692.382	3	727.508	1	y7	16.75	15658	1016	1
LGFTGRGEGIACEAVALLIK	ispF	6	MG1655*_late stationary	692.382	3	727.508	1	y7	16.71	15444	1050	1
LGFTGRGEGIACEAVALLIK	ispF	7	MG1655*_exponential	692.382	3	727.508	1	y7	17.01	9919	748	1
LGFTGRGEGIACEAVALLIK	ispF	8	MG1655*_early stationary	692.382	3	727.508	1	y7	17.25	10804	2153	1
LGFTGRGEGIACEAVALLIK	ispF	9	MG1655*_late stationary	692.382	3	727.508	1	y7	17.07	7448	696	1
LGFTGRGEGIACEAVALLIK	ispF	10	Seq+_exponential	692.382	3	557.402	1	y5	17.11	9323	1834	3
LGFTGRGEGIACEAVALLIK	ispF	11	Seq+_early stationary	692.382	3	557.402	1	y5	17.25	8003	1648	2
LGFTGRGEGIACEAVALLIK	ispF	12	Seq+_late stationary	692.382	3	557.402	1	y5	17.29	7189	1665	2
LGFTGRGEGIACEAVALLIK	ispF	13	Seq+_exponential	692.382	3	557.402	1	y5	16.79	14384	2337	3
LGFTGRGEGIACEAVALLIK	ispF	14	Seq+_early stationary	692.382	3	557.402	1	y5	16.74	11934	1631	3
LGFTGRGEGIACEAVALLIK	ispF	15	Seq+_late stationary	692.382	3	557.402	1	y5	16.71	13190	2193	2
LGFTGRGEGIACEAVALLIK	ispF	16	Seq+_exponential	692.382	3	557.402	1	y5	16.77	25054	4558	3
LGFTGRGEGIACEAVALLIK	ispF	17	Seq+_early stationary	692.382	3	557.402	1	y5	16.78	21444	2099	3
LGFTGRGEGIACEAVALLIK	ispF	18	Seq+_late stationary	692.382	3	557.402	1	y5	16.82	13955	1460	3
LGFTGRGEGIACEAVALLIK	ispF	1	MG1655*_exponential	692.382	3	557.402	1	y5	16.72	30176	2619	3
LGFTGRGEGIACEAVALLIK	ispF	2	MG1655*_early stationary	692.382	3	557.402	1	y5	16.78	17383	2697	3
LGFTGRGEGIACEAVALLIK	ispF	3	MG1655*_late stationary	692.382	3	557.402	1	y5	16.85	19375	1541	3
LGFTGRGEGIACEAVALLIK	ispF	4	MG1655*_exponential	692.382	3	557.402	1	y5	16.83	17351	1862	3
LGFTGRGEGIACEAVALLIK	ispF	5	MG1655*_early stationary	692.382	3	557.402	1	y5	16.75	11819	2856	3
LGFTGRGEGIACEAVALLIK	ispF	6	MG1655*_late stationary	692.382	3	557.402	1	y5	16.69	10902	1319	3
LGFTGRGEGIACEAVALLIK	ispF	7	MG1655*_exponential	692.382	3	557.402	1	y5	17	7440	1626	2
LGFTGRGEGIACEAVALLIK	ispF	8	MG1655*_early stationary	692.382	3	557.402	1	y5	17.26	9289	2836	3
LGFTGRGEGIACEAVALLIK	ispF	9	MG1655*_late stationary	692.382	3	557.402	1	y5	17.05	6464	1736	3
LGFTGRGEGIACEAVALLIK	ispF	10	Seq+_exponential	692.382	3	875.437	1	b9	17.13	10729	921	2
LGFTGRGEGIACEAVALLIK	ispF	11	Seq+_early stationary	692.382	3	875.437	1	b9	17.26	7946	872	3
LGFTGRGEGIACEAVALLIK	ispF	12	Seq+_late stationary	692.382	3	875.437	1	b9	17.27	6920	551	3
LGFTGRGEGIACEAVALLIK	ispF	13	Seq+_exponential	692.382	3	875.437	1	b9	16.78	17494	539	2
LGFTGRGEGIACEAVALLIK	ispF	14	Seq+_early stationary	692.382	3	875.437	1	b9	16.73	12794	183	2
LGFTGRGEGIACEAVALLIK	ispF	15	Seq+_late stationary	692.382	3	875.437	1	b9	#N/A	#N/A	#N/A	#N/A
LGFTGRGEGIACEAVALLIK	ispF	16	Seq+_exponential	692.382	3	875.437	1	b9	16.77	29111	1472	2
LGFTGRGEGIACEAVALLIK	ispF	17	Seq+_early stationary	692.382	3	875.437	1	b9	16.79	24840	1359	2
LGFTGRGEGIACEAVALLIK	ispF	18	Seq+_late stationary	692.382	3	875.437	1	b9	16.83	15780	500	2
LGFTGRGEGIACEAVALLIK	ispF	1	MG1655*_exponential	692.382	3	875.437	1	b9	16.72	33671	1084	2
LGFTGRGEGIACEAVALLIK	ispF	2	MG1655*_early stationary	692.382	3	875.437	1	b9	16.76	19591	1563	2
LGFTGRGEGIACEAVALLIK	ispF	3	MG1655*_late stationary	692.382	3	875.437	1	b9	16.86	20128	599	2
LGFTGRGEGIACEAVALLIK	ispF	4	MG1655*_exponential	692.382	3	875.437	1	b9	16.83	17466	1245	2
LGFTGRGEGIACEAVALLIK	ispF	5	MG1655*_early stationary	692.382	3	875.437	1	b9	16.76	12876	1076	2
LGFTGRGEGIACEAVALLIK	ispF	6	MG1655*_late stationary	692.382	3	875.437	1	b9	16.67	12604	487	2
LGFTGRGEGIACEAVALLIK	ispF	7	MG1655*_exponential	692.382	3	875.437	1	b9	17	7101	895	3
LGFTGRGEGIACEAVALLIK	ispF	8	MG1655*_early stationary	692.382	3	875.437	1	b9	17.26	9830	2171	2
LGFTGRGEGIACEAVALLIK	ispF	9	MG1655*_late stationary	692.382	3	875.437	1	b9	17.05	6813	1051	2
VAEYGVDCLR	ispG	10	Seq+_exponential	591.285	2	882.414	1	y7	9.48	7496	1036	2
VAEYGVDCLR	ispG	11	Seq+_early stationary	591.285	2	882.414	1	y7	9.58	6744	1479	2
VAEYGVDCLR	ispG	12	Seq+_late stationary	591.285	2	882.414	1	y7	9.7	6568	191	1
VAEYGVDCLR	ispG	13	Seq+_exponential	591.285	2	882.414	1	y7	9.44	7316	578	2
VAEYGVDCLR	ispG	14	Seq+_early stationary	591.285	2	882.414	1	y7	9.5	10146	429	3
VAEYGVDCLR	ispG	15	Seq+_late stationary	591.285	2	882.414	1	y7	9.41	8796	1098	2
VAEYGVDCLR	ispG	16	Seq+_exponential	591.285	2	882.414	1	y7	9.51	21437	354	2
VAEYGVDCLR	ispG	17	Seq+_early stationary	591.285	2	882.414	1	y7	9.56	7261	883	3
VAEYGVDCLR	ispG	18	Seq+_late stationary	591.285	2	882.414	1	y7	9.41	7953	844	2
VAEYGVDCLR	ispG	1	MG1655*_exponential	591.285	2	882.414	1	y7	9.54	7858	39	2
VAEYGVDCLR	ispG	2	MG1655*_early stationary	591.285	2	882.414	1	y7	9.62	6891	446	3
VAEYGVDCLR	ispG	3	MG1655*_late stationary	591.285	2	882.414	1	y7	9.39	5083	895	3
VAEYGVDCLR	ispG	4	MG1655*_exponential	591.285	2	882.414	1	y7	9.39	20323	1848	2
VAEYGVDCLR	ispG	5	MG1655*_early stationary	591.285	2	882.414	1	y7	9.45	7287	2218	3
VAEYGVDCLR	ispG	6	MG1655*_late stationary	591.285	2	882.414	1	y7	9.48	2580	111	2
VAEYGVDCLR	ispG	7	MG1655*_exponential	591.285	2	882.414	1	y7	9.53	5955	1723	2
VAEYGVDCLR	ispG	8	MG1655*_early stationary	591.285	2	882.414	1	y7	9.61	10170	2798	3
VAEYGVDCLR	ispG	9	MG1655*_late stationary	591.285	2	882.414	1	y7	9.56	6992	1683	2
VAEYGVDCLR	ispG	10	Seq+_exponential	591.285	2	719.35	1	y6	9.45	8531	1226	1
VAEYGVDCLR	ispG	11	Seq+_early stationary	591.285	2	719.35	1	y6	9.6	10712	1012	1
VAEYGVDCLR	ispG	12	Seq+_late stationary	591.285	2	719.35	1	y6	9.7	6345	319	2
VAEYGVDCLR	ispG	13	Seq+_exponential	591.285	2	719.35	1	y6	9.41	7393	968	1
VAEYGVDCLR	ispG	14	Seq+_early stationary	591.285	2	719.35	1	y6	9.55	10961	336	1
VAEYGVDCLR	ispG	15	Seq+_late stationary	591.285	2	719.35	1	y6	9.44	15817	1049	1
VAEYGVDCLR	ispG	16	Seq+_exponential	591.285	2	719.35	1	y6	9.49	19104	826	3
VAEYGVDCLR	ispG	17	Seq+_early stationary	591.285	2	719.35	1	y6	9.56	9512	969	1
VAEYGVDCLR	ispG	18	Seq+_late stationary	591.285	2	719.35	1	y6	9.41	12012	559	1
VAEYGVDCLR	ispG	1	MG1655*_exponential	591.285	2	719.35	1	y6	9.54	11450	407	1
VAEYGVDCLR	ispG	2	MG1655*_early stationary	591.285	2	719.35	1	y6	9.6	7202	0	2
VAEYGVDCLR	ispG	3	MG1655*_late stationary	591.285	2	719.35	1	y6	9.37	6004	858	1
VAEYGVDCLR	ispG	4	MG1655*_exponential	591.285	2	719.35	1	y6	9.39	23776	2305	1
VAEYGVDCLR	ispG	5	MG1655*_early stationary	591.285	2	719.35	1	y6	9.48	9171	920	1
VAEYGVDCLR	ispG	6	MG1655*_late stationary	591.285	2	719.35	1	y6	9.45	3672	595	1
VAEYGVDCLR	ispG	7	MG1655*_exponential	591.285	2	719.35	1	y6	9.5	12978	1477	1
VAEYGVDCLR	ispG	8	MG1655*_early stationary	591.285	2	719.35	1	y6	9.63	17397	996	1
VAEYGVDCLR	ispG	9	MG1655*_late stationary	591.285	2	719.35	1	y6	9.56	9382	909	1
VAEYGVDCLR	ispG	10	Seq+_exponential	591.285	2	563.261	1	y4	9.48	6429	1316	3
VAEYGVDCLR	ispG	11	Seq+_early stationary	591.285	2	563.261	1	y4	9.63	5024	1575	3
VAEYGVDCLR	ispG	12	Seq+_late stationary	591.285	2	563.261	1	y4	9.72	6262	676	3
VAEYGVDCLR	ispG	13	Seq+_exponential	591.285	2	563.261	1	y4	9.44	4634	869	3
VAEYGVDCLR	ispG	14	Seq+_early stationary	591.285	2	563.261	1	y4	9.5	10780	577	2
VAEYGVDCLR	ispG	15	Seq+_late stationary	591.285	2	563.261	1	y4	9.41	6815	2125	3
VAEYGVDCLR	ispG	16	Seq+_exponential	591.285	2	563.261	1	y4	9.53	22471	2501	1
VAEYGVDCLR	ispG	17	Seq+_early stationary	591.285	2	563.261	1	y4	9.56	7291	951	2
VAEYGVDCLR	ispG	18	Seq+_late stationary	591.285	2	563.261	1	y4	9.44	7596	1569	3
VAEYGVDCLR	ispG	1	MG1655*_exponential	591.285	2	563.261	1	y4	9.52	7652	624	3
VAEYGVDCLR	ispG	2	MG1655*_early stationary	591.285	2	563.261	1	y4	9.57	8105	522	1
VAEYGVDCLR	ispG	3	MG1655*_late stationary	591.285	2	563.261	1	y4	9.34	5842	300	2
VAEYGVDCLR	ispG	4	MG1655*_exponential	591.285	2	563.261	1	y4	9.39	17305	3855	3
VAEYGVDCLR	ispG	5	MG1655*_early stationary	591.285	2	563.261	1	y4	9.43	8584	2693	2
VAEYGVDCLR	ispG	6	MG1655*_late stationary	591.285	2	563.261	1	y4	9.43	1925	997	3
VAEYGVDCLR	ispG	7	MG1655*_exponential	591.285	2	563.261	1	y4	9.5	5029	2568	3
VAEYGVDCLR	ispG	8	MG1655*_early stationary	591.285	2	563.261	1	y4	9.58	13260	3518	2
VAEYGVDCLR	ispG	9	MG1655*_late stationary	591.285	2	563.261	1	y4	9.56	5285	3257	3
LNFDQFK	ispG	10	Seq+_exponential	456.235	2	798.378	1	y6	11.11	7707	397	2
LNFDQFK	ispG	11	Seq+_early stationary	456.235	2	798.378	1	y6	11.15	8071	688	2
LNFDQFK	ispG	12	Seq+_late stationary	456.235	2	798.378	1	y6	11.29	3788	2186	2
LNFDQFK	ispG	13	Seq+_exponential	456.235	2	798.378	1	y6	11.07	4719	0	2
LNFDQFK	ispG	14	Seq+_early stationary	456.235	2	798.378	1	y6	11.05	7505	752	2
LNFDQFK	ispG	15	Seq+_late stationary	456.235	2	798.378	1	y6	11.07	9356	2060	2
LNFDQFK	ispG	16	Seq+_exponential	456.235	2	798.378	1	y6	10.96	14786	2419	2
LNFDQFK	ispG	17	Seq+_early stationary	456.235	2	798.378	1	y6	11.07	4679	2248	2
LNFDQFK	ispG	18	Seq+_late stationary	456.235	2	798.378	1	y6	10.99	8536	498	2
LNFDQFK	ispG	1	MG1655*_exponential	456.235	2	798.378	1	y6	10.99	3548	2429	2
LNFDQFK	ispG	2	MG1655*_early stationary	456.235	2	798.378	1	y6	11.03	5232	198	2
LNFDQFK	ispG	3	MG1655*_late stationary	456.235	2	798.378	1	y6	11.1	2012	1342	2
LNFDQFK	ispG	4	MG1655*_exponential	456.235	2	798.378	1	y6	10.99	15238	2300	2
LNFDQFK	ispG	5	MG1655*_early stationary	456.235	2	798.378	1	y6	11	7497	1052	2
LNFDQFK	ispG	6	MG1655*_late stationary	456.235	2	798.378	1	y6	11	2433	423	2
LNFDQFK	ispG	7	MG1655*_exponential	456.235	2	798.378	1	y6	11.05	8125	1439	2
LNFDQFK	ispG	8	MG1655*_early stationary	456.235	2	798.378	1	y6	11.1	7909	3497	2
LNFDQFK	ispG	9	MG1655*_late stationary	456.235	2	798.378	1	y6	11.18	5180	1754	2
LNFDQFK	ispG	10	Seq+_exponential	456.235	2	684.335	1	y5	11.11	39864	2029	1
LNFDQFK	ispG	11	Seq+_early stationary	456.235	2	684.335	1	y5	11.18	49745	2809	1
LNFDQFK	ispG	12	Seq+_late stationary	456.235	2	684.335	1	y5	11.26	45634	1590	1
LNFDQFK	ispG	13	Seq+_exponential	456.235	2	684.335	1	y5	11.1	23441	2740	1
LNFDQFK	ispG	14	Seq+_early stationary	456.235	2	684.335	1	y5	11.08	47801	511	1
LNFDQFK	ispG	15	Seq+_late stationary	456.235	2	684.335	1	y5	11.07	45357	6246	1
LNFDQFK	ispG	16	Seq+_exponential	456.235	2	684.335	1	y5	10.99	88693	5814	1
LNFDQFK	ispG	17	Seq+_early stationary	456.235	2	684.335	1	y5	11.12	40390	2575	1
LNFDQFK	ispG	18	Seq+_late stationary	456.235	2	684.335	1	y5	11.04	49087	1018	1
LNFDQFK	ispG	1	MG1655*_exponential	456.235	2	684.335	1	y5	11.05	27107	3052	1
LNFDQFK	ispG	2	MG1655*_early stationary	456.235	2	684.335	1	y5	11.05	39981	1351	1
LNFDQFK	ispG	3	MG1655*_late stationary	456.235	2	684.335	1	y5	11.04	25579	751	1
LNFDQFK	ispG	4	MG1655*_exponential	456.235	2	684.335	1	y5	10.99	81089	5656	1
LNFDQFK	ispG	5	MG1655*_early stationary	456.235	2	684.335	1	y5	10.97	38297	3027	1
LNFDQFK	ispG	6	MG1655*_late stationary	456.235	2	684.335	1	y5	11.05	18352	860	1
LNFDQFK	ispG	7	MG1655*_exponential	456.235	2	684.335	1	y5	11.08	51297	2405	1
LNFDQFK	ispG	8	MG1655*_early stationary	456.235	2	684.335	1	y5	11.1	103082	11847	1
LNFDQFK	ispG	9	MG1655*_late stationary	456.235	2	684.335	1	y5	11.21	50456	2830	1
LNFDQFK	ispG	10	Seq+_exponential	456.235	2	537.267	1	y4	#N/A	#N/A	#N/A	#N/A
LNFDQFK	ispG	11	Seq+_early stationary	456.235	2	537.267	1	y4	#N/A	#N/A	#N/A	#N/A
LNFDQFK	ispG	12	Seq+_late stationary	456.235	2	537.267	1	y4	#N/A	#N/A	#N/A	#N/A
LNFDQFK	ispG	13	Seq+_exponential	456.235	2	537.267	1	y4	11.04	2743	629	3
LNFDQFK	ispG	14	Seq+_early stationary	456.235	2	537.267	1	y4	11.08	2573	1161	3
LNFDQFK	ispG	15	Seq+_late stationary	456.235	2	537.267	1	y4	11.07	1392	9208	3
LNFDQFK	ispG	16	Seq+_exponential	456.235	2	537.267	1	y4	10.96	12242	1639	3
LNFDQFK	ispG	17	Seq+_early stationary	456.235	2	537.267	1	y4	11.07	3048	1672	3
LNFDQFK	ispG	18	Seq+_late stationary	456.235	2	537.267	1	y4	10.99	4308	436	3
LNFDQFK	ispG	1	MG1655*_exponential	456.235	2	537.267	1	y4	10.97	2346	1576	3
LNFDQFK	ispG	2	MG1655*_early stationary	456.235	2	537.267	1	y4	11	4060	360	3
LNFDQFK	ispG	3	MG1655*_late stationary	456.235	2	537.267	1	y4	#N/A	#N/A	#N/A	#N/A
LNFDQFK	ispG	4	MG1655*_exponential	456.235	2	537.267	1	y4	10.94	7960	2798	3
LNFDQFK	ispG	5	MG1655*_early stationary	456.235	2	537.267	1	y4	10.94	4064	1314	3
LNFDQFK	ispG	6	MG1655*_late stationary	456.235	2	537.267	1	y4	#N/A	#N/A	#N/A	#N/A
LNFDQFK	ispG	7	MG1655*_exponential	456.235	2	537.267	1	y4	#N/A	#N/A	#N/A	#N/A
LNFDQFK	ispG	8	MG1655*_early stationary	456.235	2	537.267	1	y4	11.07	4945	3358	3
LNFDQFK	ispG	9	MG1655*_late stationary	456.235	2	537.267	1	y4	11.21	2732	2349	3
DLTVFDATCPLVTK	ispH	10	Seq+_exponential	790.405	2	1151.58	1	y10	14.55	7317	686	2
DLTVFDATCPLVTK	ispH	11	Seq+_early stationary	790.405	2	1151.58	1	y10	14.71	4905	295	3
DLTVFDATCPLVTK	ispH	12	Seq+_late stationary	790.405	2	1151.58	1	y10	14.74	10629	103	1
DLTVFDATCPLVTK	ispH	13	Seq+_exponential	790.405	2	1151.58	1	y10	14.31	5865	0	2
DLTVFDATCPLVTK	ispH	14	Seq+_early stationary	790.405	2	1151.58	1	y10	14.28	9501	0	2
DLTVFDATCPLVTK	ispH	15	Seq+_late stationary	790.405	2	1151.58	1	y10	14.34	11336	352	2
DLTVFDATCPLVTK	ispH	16	Seq+_exponential	790.405	2	1151.58	1	y10	14.25	24401	0	2
DLTVFDATCPLVTK	ispH	17	Seq+_early stationary	790.405	2	1151.58	1	y10	#N/A	#N/A	#N/A	#N/A
DLTVFDATCPLVTK	ispH	18	Seq+_late stationary	790.405	2	1151.58	1	y10	14.37	5627	10	2
DLTVFDATCPLVTK	ispH	1	MG1655*_exponential	790.405	2	1151.58	1	y10	14.26	7460	386	2
DLTVFDATCPLVTK	ispH	2	MG1655*_early stationary	790.405	2	1151.58	1	y10	14.34	5855	310	2
DLTVFDATCPLVTK	ispH	3	MG1655*_late stationary	790.405	2	1151.58	1	y10	14.44	2983	29	3
DLTVFDATCPLVTK	ispH	4	MG1655*_exponential	790.405	2	1151.58	1	y10	14.33	21227	832	2
DLTVFDATCPLVTK	ispH	5	MG1655*_early stationary	790.405	2	1151.58	1	y10	14.28	7456	0	3
DLTVFDATCPLVTK	ispH	6	MG1655*_late stationary	790.405	2	1151.58	1	y10	14.23	2883	0	3
DLTVFDATCPLVTK	ispH	7	MG1655*_exponential	790.405	2	1151.58	1	y10	14.3	7348	351	1
DLTVFDATCPLVTK	ispH	8	MG1655*_early stationary	790.405	2	1151.58	1	y10	14.8	19668	266	2
DLTVFDATCPLVTK	ispH	9	MG1655*_late stationary	790.405	2	1151.58	1	y10	14.53	7413	427	2
DLTVFDATCPLVTK	ispH	10	Seq+_exponential	790.405	2	1004.51	1	y9	#N/A	#N/A	#N/A	#N/A
DLTVFDATCPLVTK	ispH	11	Seq+_early stationary	790.405	2	1004.51	1	y9	14.75	7323	365	2
DLTVFDATCPLVTK	ispH	12	Seq+_late stationary	790.405	2	1004.51	1	y9	14.71	7553	374	3
DLTVFDATCPLVTK	ispH	13	Seq+_exponential	790.405	2	1004.51	1	y9	14.35	5143	417	3
DLTVFDATCPLVTK	ispH	14	Seq+_early stationary	790.405	2	1004.51	1	y9	14.26	7315	400	3
DLTVFDATCPLVTK	ispH	15	Seq+_late stationary	790.405	2	1004.51	1	y9	14.36	9385	692	3
DLTVFDATCPLVTK	ispH	16	Seq+_exponential	790.405	2	1004.51	1	y9	14.27	20625	712	3
DLTVFDATCPLVTK	ispH	17	Seq+_early stationary	790.405	2	1004.51	1	y9	14.35	4126	2156	2
DLTVFDATCPLVTK	ispH	18	Seq+_late stationary	790.405	2	1004.51	1	y9	#N/A	#N/A	#N/A	#N/A
DLTVFDATCPLVTK	ispH	1	MG1655*_exponential	790.405	2	1004.51	1	y9	14.24	6999	666	3
DLTVFDATCPLVTK	ispH	2	MG1655*_early stationary	790.405	2	1004.51	1	y9	14.32	4682	316	3
DLTVFDATCPLVTK	ispH	3	MG1655*_late stationary	790.405	2	1004.51	1	y9	14.48	4525	291	2
DLTVFDATCPLVTK	ispH	4	MG1655*_exponential	790.405	2	1004.51	1	y9	14.35	19406	1545	3
DLTVFDATCPLVTK	ispH	5	MG1655*_early stationary	790.405	2	1004.51	1	y9	14.25	8020	694	2
DLTVFDATCPLVTK	ispH	6	MG1655*_late stationary	790.405	2	1004.51	1	y9	14.26	3984	12	2
DLTVFDATCPLVTK	ispH	7	MG1655*_exponential	790.405	2	1004.51	1	y9	14.28	6605	415	2
DLTVFDATCPLVTK	ispH	8	MG1655*_early stationary	790.405	2	1004.51	1	y9	14.77	16609	973	3
DLTVFDATCPLVTK	ispH	9	MG1655*_late stationary	790.405	2	1004.51	1	y9	14.53	6919	505	3
DLTVFDATCPLVTK	ispH	10	Seq+_exponential	790.405	2	557.366	1	y5	14.53	11623	816	1
DLTVFDATCPLVTK	ispH	11	Seq+_early stationary	790.405	2	557.366	1	y5	14.75	8272	1239	1
DLTVFDATCPLVTK	ispH	12	Seq+_late stationary	790.405	2	557.366	1	y5	14.74	10066	460	2
DLTVFDATCPLVTK	ispH	13	Seq+_exponential	790.405	2	557.366	1	y5	14.31	6422	357	1
DLTVFDATCPLVTK	ispH	14	Seq+_early stationary	790.405	2	557.366	1	y5	14.23	13596	533	1
DLTVFDATCPLVTK	ispH	15	Seq+_late stationary	790.405	2	557.366	1	y5	14.34	12943	384	1
DLTVFDATCPLVTK	ispH	16	Seq+_exponential	790.405	2	557.366	1	y5	14.23	26203	1739	1
DLTVFDATCPLVTK	ispH	17	Seq+_early stationary	790.405	2	557.366	1	y5	14.33	11271	1529	1
DLTVFDATCPLVTK	ispH	18	Seq+_late stationary	790.405	2	557.366	1	y5	14.42	9286	24	1
DLTVFDATCPLVTK	ispH	1	MG1655*_exponential	790.405	2	557.366	1	y5	14.2	14325	1487	1
DLTVFDATCPLVTK	ispH	2	MG1655*_early stationary	790.405	2	557.366	1	y5	14.34	8888	484	1
DLTVFDATCPLVTK	ispH	3	MG1655*_late stationary	790.405	2	557.366	1	y5	14.42	5854	416	1
DLTVFDATCPLVTK	ispH	4	MG1655*_exponential	790.405	2	557.366	1	y5	14.31	26291	1903	1
DLTVFDATCPLVTK	ispH	5	MG1655*_early stationary	790.405	2	557.366	1	y5	14.23	16134	729	1
DLTVFDATCPLVTK	ispH	6	MG1655*_late stationary	790.405	2	557.366	1	y5	14.19	6868	66	1
DLTVFDATCPLVTK	ispH	7	MG1655*_exponential	790.405	2	557.366	1	y5	14.22	4651	820	3
DLTVFDATCPLVTK	ispH	8	MG1655*_early stationary	790.405	2	557.366	1	y5	14.8	27677	1239	1
DLTVFDATCPLVTK	ispH	9	MG1655*_late stationary	790.405	2	557.366	1	y5	14.49	15755	609	1
EENIVFEVPK	ispH	10	Seq+_exponential	602.316	2	945.54	1	y8	12.14	2869	509	3
EENIVFEVPK	ispH	11	Seq+_early stationary	602.316	2	945.54	1	y8	12.25	5296	623	3
EENIVFEVPK	ispH	12	Seq+_late stationary	602.316	2	945.54	1	y8	11.97	1919	862	3
EENIVFEVPK	ispH	13	Seq+_exponential	602.316	2	945.54	1	y8	12.08	3306	268	3
EENIVFEVPK	ispH	14	Seq+_early stationary	602.316	2	945.54	1	y8	12.03	5250	801	3
EENIVFEVPK	ispH	15	Seq+_late stationary	602.316	2	945.54	1	y8	12.19	5147	909	3
EENIVFEVPK	ispH	16	Seq+_exponential	602.316	2	945.54	1	y8	11.99	5744	1649	3
EENIVFEVPK	ispH	17	Seq+_early stationary	602.316	2	945.54	1	y8	12.08	4909	696	2
EENIVFEVPK	ispH	18	Seq+_late stationary	602.316	2	945.54	1	y8	12.21	3460	294	2
EENIVFEVPK	ispH	1	MG1655*_exponential	602.316	2	945.54	1	y8	12.27	9394	959	3
EENIVFEVPK	ispH	2	MG1655*_early stationary	602.316	2	945.54	1	y8	12.03	3535	583	2
EENIVFEVPK	ispH	3	MG1655*_late stationary	602.316	2	945.54	1	y8	12.14	2364	503	3
EENIVFEVPK	ispH	4	MG1655*_exponential	602.316	2	945.54	1	y8	12.08	8619	1139	3
EENIVFEVPK	ispH	5	MG1655*_early stationary	602.316	2	945.54	1	y8	12.06	5587	1532	3
EENIVFEVPK	ispH	6	MG1655*_late stationary	602.316	2	945.54	1	y8	12.14	1648	317	3
EENIVFEVPK	ispH	7	MG1655*_exponential	602.316	2	945.54	1	y8	12.21	3313	1008	3
EENIVFEVPK	ispH	8	MG1655*_early stationary	602.316	2	945.54	1	y8	12.28	9443	980	3
EENIVFEVPK	ispH	9	MG1655*_late stationary	602.316	2	945.54	1	y8	12.27	4540	1222	3
EENIVFEVPK	ispH	10	Seq+_exponential	602.316	2	718.413	1	y6	12.1	6265	1049	1
EENIVFEVPK	ispH	11	Seq+_early stationary	602.316	2	718.413	1	y6	12.21	8798	913	1
EENIVFEVPK	ispH	12	Seq+_late stationary	602.316	2	718.413	1	y6	12.06	2633	864	2
EENIVFEVPK	ispH	13	Seq+_exponential	602.316	2	718.413	1	y6	12.06	7719	786	1
EENIVFEVPK	ispH	14	Seq+_early stationary	602.316	2	718.413	1	y6	12.01	11690	938	1
EENIVFEVPK	ispH	15	Seq+_late stationary	602.316	2	718.413	1	y6	12.14	10205	909	1
EENIVFEVPK	ispH	16	Seq+_exponential	602.316	2	718.413	1	y6	11.99	16891	4955	1
EENIVFEVPK	ispH	17	Seq+_early stationary	602.316	2	718.413	1	y6	12.06	8803	1083	1
EENIVFEVPK	ispH	18	Seq+_late stationary	602.316	2	718.413	1	y6	12.17	6478	483	1
EENIVFEVPK	ispH	1	MG1655*_exponential	602.316	2	718.413	1	y6	12.12	9641	978	2
EENIVFEVPK	ispH	2	MG1655*_early stationary	602.316	2	718.413	1	y6	12.03	5493	1127	1
EENIVFEVPK	ispH	3	MG1655*_late stationary	602.316	2	718.413	1	y6	12.16	4935	892	1
EENIVFEVPK	ispH	4	MG1655*_exponential	602.316	2	718.413	1	y6	12.06	20083	2403	1
EENIVFEVPK	ispH	5	MG1655*_early stationary	602.316	2	718.413	1	y6	11.99	7107	1480	2
EENIVFEVPK	ispH	6	MG1655*_late stationary	602.316	2	718.413	1	y6	12.04	2587	460	1
EENIVFEVPK	ispH	7	MG1655*_exponential	602.316	2	718.413	1	y6	12.13	8007	1818	1
EENIVFEVPK	ispH	8	MG1655*_early stationary	602.316	2	718.413	1	y6	12.27	22558	1029	1
EENIVFEVPK	ispH	9	MG1655*_late stationary	602.316	2	718.413	1	y6	12.23	7190	1297	1
EENIVFEVPK	ispH	10	Seq+_exponential	602.316	2	472.277	1	y4	12.14	4076	1414	2
EENIVFEVPK	ispH	11	Seq+_early stationary	602.316	2	472.277	1	y4	12.25	6940	2513	2
EENIVFEVPK	ispH	12	Seq+_late stationary	602.316	2	472.277	1	y4	11.95	8687	4118	1
EENIVFEVPK	ispH	13	Seq+_exponential	602.316	2	472.277	1	y4	12.05	4334	2366	2
EENIVFEVPK	ispH	14	Seq+_early stationary	602.316	2	472.277	1	y4	12.06	9555	2601	2
EENIVFEVPK	ispH	15	Seq+_late stationary	602.316	2	472.277	1	y4	12.12	6507	2709	2
EENIVFEVPK	ispH	16	Seq+_exponential	602.316	2	472.277	1	y4	12.01	6400	4663	2
EENIVFEVPK	ispH	17	Seq+_early stationary	602.316	2	472.277	1	y4	#N/A	#N/A	#N/A	#N/A
EENIVFEVPK	ispH	18	Seq+_late stationary	602.316	2	472.277	1	y4	12.25	2521	3366	3
EENIVFEVPK	ispH	1	MG1655*_exponential	602.316	2	472.277	1	y4	12.24	14788	564	1
EENIVFEVPK	ispH	2	MG1655*_early stationary	602.316	2	472.277	1	y4	11.97	3343	3121	3
EENIVFEVPK	ispH	3	MG1655*_late stationary	602.316	2	472.277	1	y4	12.12	4152	2472	2
EENIVFEVPK	ispH	4	MG1655*_exponential	602.316	2	472.277	1	y4	12.1	11772	5105	2
EENIVFEVPK	ispH	5	MG1655*_early stationary	602.316	2	472.277	1	y4	12.01	8327	2419	1
EENIVFEVPK	ispH	6	MG1655*_late stationary	602.316	2	472.277	1	y4	12.12	2154	869	2
EENIVFEVPK	ispH	7	MG1655*_exponential	602.316	2	472.277	1	y4	12.17	3447	4184	2
EENIVFEVPK	ispH	8	MG1655*_early stationary	602.316	2	472.277	1	y4	12.27	14915	6053	2
EENIVFEVPK	ispH	9	MG1655*_late stationary	602.316	2	472.277	1	y4	12.25	5517	3096	2
YRATDPSGIVENEVCPVFAAR	idi	10	Seq+_exponential	784.386	3	919.482	1	y8	12.23	562	0	3
YRATDPSGIVENEVCPVFAAR	idi	11	Seq+_early stationary	784.386	3	919.482	1	y8	12.29	1478	0	3
YRATDPSGIVENEVCPVFAAR	idi	12	Seq+_late stationary	784.386	3	919.482	1	y8	12.25	457	0	3
YRATDPSGIVENEVCPVFAAR	idi	13	Seq+_exponential	784.386	3	919.482	1	y8	12.47	233	587	2
YRATDPSGIVENEVCPVFAAR	idi	14	Seq+_early stationary	784.386	3	919.482	1	y8	12.41	964	0	3
YRATDPSGIVENEVCPVFAAR	idi	15	Seq+_late stationary	784.386	3	919.482	1	y8	#N/A	#N/A	#N/A	#N/A
YRATDPSGIVENEVCPVFAAR	idi	16	Seq+_exponential	784.386	3	919.482	1	y8	12.29	2367	0	3
YRATDPSGIVENEVCPVFAAR	idi	17	Seq+_early stationary	784.386	3	919.482	1	y8	12.47	288	372	2
YRATDPSGIVENEVCPVFAAR	idi	18	Seq+_late stationary	784.386	3	919.482	1	y8	12.31	2489	0	3
YRATDPSGIVENEVCPVFAAR	idi	1	MG1655*_exponential	784.386	3	919.482	1	y8	12.26	850	0	3
YRATDPSGIVENEVCPVFAAR	idi	2	MG1655*_early stationary	784.386	3	919.482	1	y8	12.33	310	0	3
YRATDPSGIVENEVCPVFAAR	idi	3	MG1655*_late stationary	784.386	3	919.482	1	y8	12.24	666	0	3
YRATDPSGIVENEVCPVFAAR	idi	4	MG1655*_exponential	784.386	3	919.482	1	y8	12.45	783	969	3
YRATDPSGIVENEVCPVFAAR	idi	5	MG1655*_early stationary	784.386	3	919.482	1	y8	12.29	1570	0	2
YRATDPSGIVENEVCPVFAAR	idi	6	MG1655*_late stationary	784.386	3	919.482	1	y8	12.23	482	0	3
YRATDPSGIVENEVCPVFAAR	idi	7	MG1655*_exponential	784.386	3	919.482	1	y8	12.36	1704	207	3
YRATDPSGIVENEVCPVFAAR	idi	8	MG1655*_early stationary	784.386	3	919.482	1	y8	12.37	5017	0	3
YRATDPSGIVENEVCPVFAAR	idi	9	MG1655*_late stationary	784.386	3	919.482	1	y8	12.45	1226	0	3
YRATDPSGIVENEVCPVFAAR	idi	10	Seq+_exponential	784.386	3	820.413	1	y7	12.25	754	0	2
YRATDPSGIVENEVCPVFAAR	idi	11	Seq+_early stationary	784.386	3	820.413	1	y7	12.27	1766	0	2
YRATDPSGIVENEVCPVFAAR	idi	12	Seq+_late stationary	784.386	3	820.413	1	y7	12.27	1204	0	2
YRATDPSGIVENEVCPVFAAR	idi	13	Seq+_exponential	784.386	3	820.413	1	y7	12.41	206	638	3
YRATDPSGIVENEVCPVFAAR	idi	14	Seq+_early stationary	784.386	3	820.413	1	y7	12.41	1132	0	2
YRATDPSGIVENEVCPVFAAR	idi	15	Seq+_late stationary	784.386	3	820.413	1	y7	12.33	2440	0	2
YRATDPSGIVENEVCPVFAAR	idi	16	Seq+_exponential	784.386	3	820.413	1	y7	12.29	2634	0	2
YRATDPSGIVENEVCPVFAAR	idi	17	Seq+_early stationary	784.386	3	820.413	1	y7	12.33	284	477	3
YRATDPSGIVENEVCPVFAAR	idi	18	Seq+_late stationary	784.386	3	820.413	1	y7	12.31	3064	0	2
YRATDPSGIVENEVCPVFAAR	idi	1	MG1655*_exponential	784.386	3	820.413	1	y7	12.24	912	0	2
YRATDPSGIVENEVCPVFAAR	idi	2	MG1655*_early stationary	784.386	3	820.413	1	y7	12.23	389	0	2
YRATDPSGIVENEVCPVFAAR	idi	3	MG1655*_late stationary	784.386	3	820.413	1	y7	12.39	958	0	2
YRATDPSGIVENEVCPVFAAR	idi	4	MG1655*_exponential	784.386	3	820.413	1	y7	12.45	1010	1371	2
YRATDPSGIVENEVCPVFAAR	idi	5	MG1655*_early stationary	784.386	3	820.413	1	y7	12.31	1962	0	1
YRATDPSGIVENEVCPVFAAR	idi	6	MG1655*_late stationary	784.386	3	820.413	1	y7	12.31	586	0	2
YRATDPSGIVENEVCPVFAAR	idi	7	MG1655*_exponential	784.386	3	820.413	1	y7	12.36	2674	762	2
YRATDPSGIVENEVCPVFAAR	idi	8	MG1655*_early stationary	784.386	3	820.413	1	y7	12.37	7972	0	2
YRATDPSGIVENEVCPVFAAR	idi	9	MG1655*_late stationary	784.386	3	820.413	1	y7	12.47	1354	0	2
YRATDPSGIVENEVCPVFAAR	idi	10	Seq+_exponential	784.386	3	660.383	1	y6	12.29	809	0	1
YRATDPSGIVENEVCPVFAAR	idi	11	Seq+_early stationary	784.386	3	660.383	1	y6	12.29	2470	0	1
YRATDPSGIVENEVCPVFAAR	idi	12	Seq+_late stationary	784.386	3	660.383	1	y6	12.27	3429	0	1
YRATDPSGIVENEVCPVFAAR	idi	13	Seq+_exponential	784.386	3	660.383	1	y6	12.39	1441	1026	1
YRATDPSGIVENEVCPVFAAR	idi	14	Seq+_early stationary	784.386	3	660.383	1	y6	12.45	2564	0	1
YRATDPSGIVENEVCPVFAAR	idi	15	Seq+_late stationary	784.386	3	660.383	1	y6	12.33	3376	0	1
YRATDPSGIVENEVCPVFAAR	idi	16	Seq+_exponential	784.386	3	660.383	1	y6	12.33	5477	0	1
YRATDPSGIVENEVCPVFAAR	idi	17	Seq+_early stationary	784.386	3	660.383	1	y6	12.41	1798	878	1
YRATDPSGIVENEVCPVFAAR	idi	18	Seq+_late stationary	784.386	3	660.383	1	y6	12.33	5343	0	1
YRATDPSGIVENEVCPVFAAR	idi	1	MG1655*_exponential	784.386	3	660.383	1	y6	12.32	2554	0	1
YRATDPSGIVENEVCPVFAAR	idi	2	MG1655*_early stationary	784.386	3	660.383	1	y6	12.29	909	0	1
YRATDPSGIVENEVCPVFAAR	idi	3	MG1655*_late stationary	784.386	3	660.383	1	y6	12.39	1827	0	1
YRATDPSGIVENEVCPVFAAR	idi	4	MG1655*_exponential	784.386	3	660.383	1	y6	12.45	4656	1376	1
YRATDPSGIVENEVCPVFAAR	idi	5	MG1655*_early stationary	784.386	3	660.383	1	y6	#N/A	#N/A	#N/A	#N/A
YRATDPSGIVENEVCPVFAAR	idi	6	MG1655*_late stationary	784.386	3	660.383	1	y6	12.25	1443	0	1
YRATDPSGIVENEVCPVFAAR	idi	7	MG1655*_exponential	784.386	3	660.383	1	y6	12.34	3979	1552	1
YRATDPSGIVENEVCPVFAAR	idi	8	MG1655*_early stationary	784.386	3	660.383	1	y6	12.35	11314	0	1
YRATDPSGIVENEVCPVFAAR	idi	9	MG1655*_late stationary	784.386	3	660.383	1	y6	12.45	2867	0	1
STYPALLGLEQAR	ispA	10	Seq+_exponential	709.886	2	1067.62	1	y10	13.37	5385	864	2
STYPALLGLEQAR	ispA	11	Seq+_early stationary	709.886	2	1067.62	1	y10	13.67	8428	628	1
STYPALLGLEQAR	ispA	12	Seq+_late stationary	709.886	2	1067.62	1	y10	13.74	5462	1288	1
STYPALLGLEQAR	ispA	13	Seq+_exponential	709.886	2	1067.62	1	y10	13.48	3927	768	1
STYPALLGLEQAR	ispA	14	Seq+_early stationary	709.886	2	1067.62	1	y10	13.29	7206	1643	2
STYPALLGLEQAR	ispA	15	Seq+_late stationary	709.886	2	1067.62	1	y10	13.37	9768	939	1
STYPALLGLEQAR	ispA	16	Seq+_exponential	709.886	2	1067.62	1	y10	13.3	12061	2622	1
STYPALLGLEQAR	ispA	17	Seq+_early stationary	709.886	2	1067.62	1	y10	13.48	6924	505	1
STYPALLGLEQAR	ispA	18	Seq+_late stationary	709.886	2	1067.62	1	y10	13.5	6601	1254	1
STYPALLGLEQAR	ispA	1	MG1655*_exponential	709.886	2	1067.62	1	y10	13.37	4866	1525	1
STYPALLGLEQAR	ispA	2	MG1655*_early stationary	709.886	2	1067.62	1	y10	13.41	3307	1508	1
STYPALLGLEQAR	ispA	3	MG1655*_late stationary	709.886	2	1067.62	1	y10	13.34	3186	703	2
STYPALLGLEQAR	ispA	4	MG1655*_exponential	709.886	2	1067.62	1	y10	13.38	16242	1466	1
STYPALLGLEQAR	ispA	5	MG1655*_early stationary	709.886	2	1067.62	1	y10	13.31	6867	402	1
STYPALLGLEQAR	ispA	6	MG1655*_late stationary	709.886	2	1067.62	1	y10	13.33	2154	594	1
STYPALLGLEQAR	ispA	7	MG1655*_exponential	709.886	2	1067.62	1	y10	13.45	8655	1197	1
STYPALLGLEQAR	ispA	8	MG1655*_early stationary	709.886	2	1067.62	1	y10	13.79	14129	2733	1
STYPALLGLEQAR	ispA	9	MG1655*_late stationary	709.886	2	1067.62	1	y10	13.64	8746	549	1
STYPALLGLEQAR	ispA	10	Seq+_exponential	709.886	2	899.531	1	y8	13.39	4256	1400	3
STYPALLGLEQAR	ispA	11	Seq+_early stationary	709.886	2	899.531	1	y8	#N/A	#N/A	#N/A	#N/A
STYPALLGLEQAR	ispA	12	Seq+_late stationary	709.886	2	899.531	1	y8	13.7	2286	1791	3
STYPALLGLEQAR	ispA	13	Seq+_exponential	709.886	2	899.531	1	y8	13.48	1171	770	3
STYPALLGLEQAR	ispA	14	Seq+_early stationary	709.886	2	899.531	1	y8	13.31	4788	1632	3
STYPALLGLEQAR	ispA	15	Seq+_late stationary	709.886	2	899.531	1	y8	#N/A	#N/A	#N/A	#N/A
STYPALLGLEQAR	ispA	16	Seq+_exponential	709.886	2	899.531	1	y8	13.28	4078	3310	3
STYPALLGLEQAR	ispA	17	Seq+_early stationary	709.886	2	899.531	1	y8	13.5	3197	2276	3
STYPALLGLEQAR	ispA	18	Seq+_late stationary	709.886	2	899.531	1	y8	13.5	3576	1113	3
STYPALLGLEQAR	ispA	1	MG1655*_exponential	709.886	2	899.531	1	y8	13.41	2260	1057	3
STYPALLGLEQAR	ispA	2	MG1655*_early stationary	709.886	2	899.531	1	y8	13.43	1082	1369	3
STYPALLGLEQAR	ispA	3	MG1655*_late stationary	709.886	2	899.531	1	y8	13.2	2930	256	3
STYPALLGLEQAR	ispA	4	MG1655*_exponential	709.886	2	899.531	1	y8	13.4	5569	2363	3
STYPALLGLEQAR	ispA	5	MG1655*_early stationary	709.886	2	899.531	1	y8	13.25	2969	714	3
STYPALLGLEQAR	ispA	6	MG1655*_late stationary	709.886	2	899.531	1	y8	13.33	1411	261	3
STYPALLGLEQAR	ispA	7	MG1655*_exponential	709.886	2	899.531	1	y8	13.49	4054	735	3
STYPALLGLEQAR	ispA	8	MG1655*_early stationary	709.886	2	899.531	1	y8	13.65	4785	7254	3
STYPALLGLEQAR	ispA	9	MG1655*_late stationary	709.886	2	899.531	1	y8	13.62	5109	1295	3
STYPALLGLEQAR	ispA	10	Seq+_exponential	709.886	2	786.447	1	y7	13.35	6012	1482	1
STYPALLGLEQAR	ispA	11	Seq+_early stationary	709.886	2	786.447	1	y7	13.64	8229	1299	2
STYPALLGLEQAR	ispA	12	Seq+_late stationary	709.886	2	786.447	1	y7	13.72	4779	1005	2
STYPALLGLEQAR	ispA	13	Seq+_exponential	709.886	2	786.447	1	y7	13.48	2403	1392	2
STYPALLGLEQAR	ispA	14	Seq+_early stationary	709.886	2	786.447	1	y7	13.33	7843	1110	1
STYPALLGLEQAR	ispA	15	Seq+_late stationary	709.886	2	786.447	1	y7	13.37	8245	3005	2
STYPALLGLEQAR	ispA	16	Seq+_exponential	709.886	2	786.447	1	y7	13.32	8943	3000	2
STYPALLGLEQAR	ispA	17	Seq+_early stationary	709.886	2	786.447	1	y7	13.48	4549	2473	2
STYPALLGLEQAR	ispA	18	Seq+_late stationary	709.886	2	786.447	1	y7	13.46	4837	1447	2
STYPALLGLEQAR	ispA	1	MG1655*_exponential	709.886	2	786.447	1	y7	13.39	3453	1274	2
STYPALLGLEQAR	ispA	2	MG1655*_early stationary	709.886	2	786.447	1	y7	13.46	1383	2730	2
STYPALLGLEQAR	ispA	3	MG1655*_late stationary	709.886	2	786.447	1	y7	13.18	3822	138	1
STYPALLGLEQAR	ispA	4	MG1655*_exponential	709.886	2	786.447	1	y7	13.38	10766	1689	2
STYPALLGLEQAR	ispA	5	MG1655*_early stationary	709.886	2	786.447	1	y7	13.31	5843	513	2
STYPALLGLEQAR	ispA	6	MG1655*_late stationary	709.886	2	786.447	1	y7	13.15	1883	758	2
STYPALLGLEQAR	ispA	7	MG1655*_exponential	709.886	2	786.447	1	y7	13.45	6999	1087	2
STYPALLGLEQAR	ispA	8	MG1655*_early stationary	709.886	2	786.447	1	y7	13.62	10475	9574	2
STYPALLGLEQAR	ispA	9	MG1655*_late stationary	709.886	2	786.447	1	y7	13.66	5969	2463	2
AIAALQVLPDTPWR	ispB	10	Seq+_exponential	775.938	2	1111.59	1	y9	15.9	3760	255	3
AIAALQVLPDTPWR	ispB	11	Seq+_early stationary	775.938	2	1111.59	1	y9	16.06	4531	312	3
AIAALQVLPDTPWR	ispB	12	Seq+_late stationary	775.938	2	1111.59	1	y9	16.11	4486	230	3
AIAALQVLPDTPWR	ispB	13	Seq+_exponential	775.938	2	1111.59	1	y9	15.58	1846	120	3
AIAALQVLPDTPWR	ispB	14	Seq+_early stationary	775.938	2	1111.59	1	y9	15.53	5161	7	3
AIAALQVLPDTPWR	ispB	15	Seq+_late stationary	775.938	2	1111.59	1	y9	15.55	7629	956	3
AIAALQVLPDTPWR	ispB	16	Seq+_exponential	775.938	2	1111.59	1	y9	15.67	6989	465	3
AIAALQVLPDTPWR	ispB	17	Seq+_early stationary	775.938	2	1111.59	1	y9	15.65	3363	395	3
AIAALQVLPDTPWR	ispB	18	Seq+_late stationary	775.938	2	1111.59	1	y9	15.71	3907	177	3
AIAALQVLPDTPWR	ispB	1	MG1655*_exponential	775.938	2	1111.59	1	y9	15.49	4586	307	3
AIAALQVLPDTPWR	ispB	2	MG1655*_early stationary	775.938	2	1111.59	1	y9	15.64	1961	138	3
AIAALQVLPDTPWR	ispB	3	MG1655*_late stationary	775.938	2	1111.59	1	y9	15.68	945	135	3
AIAALQVLPDTPWR	ispB	4	MG1655*_exponential	775.938	2	1111.59	1	y9	15.57	9100	1668	3
AIAALQVLPDTPWR	ispB	5	MG1655*_early stationary	775.938	2	1111.59	1	y9	15.59	3147	371	3
AIAALQVLPDTPWR	ispB	6	MG1655*_late stationary	775.938	2	1111.59	1	y9	15.55	1462	0	3
AIAALQVLPDTPWR	ispB	7	MG1655*_exponential	775.938	2	1111.59	1	y9	15.57	2402	713	3
AIAALQVLPDTPWR	ispB	8	MG1655*_early stationary	775.938	2	1111.59	1	y9	16.01	10071	1077	3
AIAALQVLPDTPWR	ispB	9	MG1655*_late stationary	775.938	2	1111.59	1	y9	15.86	2242	845	3
AIAALQVLPDTPWR	ispB	10	Seq+_exponential	775.938	2	884.462	1	y7	15.9	4794	0	2
AIAALQVLPDTPWR	ispB	11	Seq+_early stationary	775.938	2	884.462	1	y7	16.08	7320	190	2
AIAALQVLPDTPWR	ispB	12	Seq+_late stationary	775.938	2	884.462	1	y7	16.11	6256	955	2
AIAALQVLPDTPWR	ispB	13	Seq+_exponential	775.938	2	884.462	1	y7	15.62	2979	189	2
AIAALQVLPDTPWR	ispB	14	Seq+_early stationary	775.938	2	884.462	1	y7	15.53	7863	279	2
AIAALQVLPDTPWR	ispB	15	Seq+_late stationary	775.938	2	884.462	1	y7	15.55	10750	902	2
AIAALQVLPDTPWR	ispB	16	Seq+_exponential	775.938	2	884.462	1	y7	15.65	8963	2340	2
AIAALQVLPDTPWR	ispB	17	Seq+_early stationary	775.938	2	884.462	1	y7	15.63	5279	652	2
AIAALQVLPDTPWR	ispB	18	Seq+_late stationary	775.938	2	884.462	1	y7	15.71	6408	254	2
AIAALQVLPDTPWR	ispB	1	MG1655*_exponential	775.938	2	884.462	1	y7	15.51	8182	0	2
AIAALQVLPDTPWR	ispB	2	MG1655*_early stationary	775.938	2	884.462	1	y7	15.64	3102	263	2
AIAALQVLPDTPWR	ispB	3	MG1655*_late stationary	775.938	2	884.462	1	y7	15.72	1506	395	2
AIAALQVLPDTPWR	ispB	4	MG1655*_exponential	775.938	2	884.462	1	y7	15.57	17520	2342	2
AIAALQVLPDTPWR	ispB	5	MG1655*_early stationary	775.938	2	884.462	1	y7	15.57	5549	731	2
AIAALQVLPDTPWR	ispB	6	MG1655*_late stationary	775.938	2	884.462	1	y7	15.53	2053	71	2
AIAALQVLPDTPWR	ispB	7	MG1655*_exponential	775.938	2	884.462	1	y7	15.55	3985	280	2
AIAALQVLPDTPWR	ispB	8	MG1655*_early stationary	775.938	2	884.462	1	y7	16.01	15679	2444	2
AIAALQVLPDTPWR	ispB	9	MG1655*_late stationary	775.938	2	884.462	1	y7	15.86	4256	1177	2
AIAALQVLPDTPWR	ispB	10	Seq+_exponential	775.938	2	771.378	1	y6	15.9	11830	552	1
AIAALQVLPDTPWR	ispB	11	Seq+_early stationary	775.938	2	771.378	1	y6	16.06	10653	663	1
AIAALQVLPDTPWR	ispB	12	Seq+_late stationary	775.938	2	771.378	1	y6	16.11	9354	1205	1
AIAALQVLPDTPWR	ispB	13	Seq+_exponential	775.938	2	771.378	1	y6	15.6	5263	0	1
AIAALQVLPDTPWR	ispB	14	Seq+_early stationary	775.938	2	771.378	1	y6	15.51	13127	296	1
AIAALQVLPDTPWR	ispB	15	Seq+_late stationary	775.938	2	771.378	1	y6	15.55	18146	1956	1
AIAALQVLPDTPWR	ispB	16	Seq+_exponential	775.938	2	771.378	1	y6	15.67	17092	1860	1
AIAALQVLPDTPWR	ispB	17	Seq+_early stationary	775.938	2	771.378	1	y6	15.65	8715	924	1
AIAALQVLPDTPWR	ispB	18	Seq+_late stationary	775.938	2	771.378	1	y6	15.69	10508	1243	1
AIAALQVLPDTPWR	ispB	1	MG1655*_exponential	775.938	2	771.378	1	y6	15.49	11779	960	1
AIAALQVLPDTPWR	ispB	2	MG1655*_early stationary	775.938	2	771.378	1	y6	15.63	4912	748	1
AIAALQVLPDTPWR	ispB	3	MG1655*_late stationary	775.938	2	771.378	1	y6	15.66	4361	254	1
AIAALQVLPDTPWR	ispB	4	MG1655*_exponential	775.938	2	771.378	1	y6	15.57	27043	1786	1
AIAALQVLPDTPWR	ispB	5	MG1655*_early stationary	775.938	2	771.378	1	y6	15.59	8555	870	1
AIAALQVLPDTPWR	ispB	6	MG1655*_late stationary	775.938	2	771.378	1	y6	15.55	3886	281	1
AIAALQVLPDTPWR	ispB	7	MG1655*_exponential	775.938	2	771.378	1	y6	15.53	6709	633	1
AIAALQVLPDTPWR	ispB	8	MG1655*_early stationary	775.938	2	771.378	1	y6	16.01	24952	2161	1
AIAALQVLPDTPWR	ispB	9	MG1655*_late stationary	775.938	2	771.378	1	y6	15.84	7648	1653	1
WDIVQGVR	ispU	10	Seq+_exponential	486.767	2	671.42	1	y6	11.34	4801	744	1
WDIVQGVR	ispU	11	Seq+_early stationary	486.767	2	671.42	1	y6	11.46	5419	1577	1
WDIVQGVR	ispU	12	Seq+_late stationary	486.767	2	671.42	1	y6	11.57	5589	1072	2
WDIVQGVR	ispU	13	Seq+_exponential	486.767	2	671.42	1	y6	11.35	2836	787	3
WDIVQGVR	ispU	14	Seq+_early stationary	486.767	2	671.42	1	y6	11.27	3976	1089	2
WDIVQGVR	ispU	15	Seq+_late stationary	486.767	2	671.42	1	y6	11.3	6539	530	2
WDIVQGVR	ispU	16	Seq+_exponential	486.767	2	671.42	1	y6	11.19	6930	2320	3
WDIVQGVR	ispU	17	Seq+_early stationary	486.767	2	671.42	1	y6	11.35	6784	376	2
WDIVQGVR	ispU	18	Seq+_late stationary	486.767	2	671.42	1	y6	11.37	4259	275	1
WDIVQGVR	ispU	1	MG1655*_exponential	486.767	2	671.42	1	y6	11.34	5356	1269	2
WDIVQGVR	ispU	2	MG1655*_early stationary	486.767	2	671.42	1	y6	11.34	3254	626	1
WDIVQGVR	ispU	3	MG1655*_late stationary	486.767	2	671.42	1	y6	11.37	4036	0	3
WDIVQGVR	ispU	4	MG1655*_exponential	486.767	2	671.42	1	y6	11.3	10511	1918	3
WDIVQGVR	ispU	5	MG1655*_early stationary	486.767	2	671.42	1	y6	11.23	4257	766	1
WDIVQGVR	ispU	6	MG1655*_late stationary	486.767	2	671.42	1	y6	11.29	2945	270	2
WDIVQGVR	ispU	7	MG1655*_exponential	486.767	2	671.42	1	y6	11.34	3340	464	2
WDIVQGVR	ispU	8	MG1655*_early stationary	486.767	2	671.42	1	y6	11.39	14823	1490	2
WDIVQGVR	ispU	9	MG1655*_late stationary	486.767	2	671.42	1	y6	11.44	4505	581	2
WDIVQGVR	ispU	10	Seq+_exponential	486.767	2	558.336	1	y5	11.32	3977	501	2
WDIVQGVR	ispU	11	Seq+_early stationary	486.767	2	558.336	1	y5	11.46	4507	2204	3
WDIVQGVR	ispU	12	Seq+_late stationary	486.767	2	558.336	1	y5	11.55	5306	711	3
WDIVQGVR	ispU	13	Seq+_exponential	486.767	2	558.336	1	y5	11.37	4178	0	1
WDIVQGVR	ispU	14	Seq+_early stationary	486.767	2	558.336	1	y5	11.25	4968	1114	1
WDIVQGVR	ispU	15	Seq+_late stationary	486.767	2	558.336	1	y5	11.28	7916	1089	1
WDIVQGVR	ispU	16	Seq+_exponential	486.767	2	558.336	1	y5	11.21	7381	1672	2
WDIVQGVR	ispU	17	Seq+_early stationary	486.767	2	558.336	1	y5	11.37	6056	1076	3
WDIVQGVR	ispU	18	Seq+_late stationary	486.767	2	558.336	1	y5	11.37	4164	1156	2
WDIVQGVR	ispU	1	MG1655*_exponential	486.767	2	558.336	1	y5	11.33	4855	2182	3
WDIVQGVR	ispU	2	MG1655*_early stationary	486.767	2	558.336	1	y5	11.36	2871	982	2
WDIVQGVR	ispU	3	MG1655*_late stationary	486.767	2	558.336	1	y5	11.35	4488	431	2
WDIVQGVR	ispU	4	MG1655*_exponential	486.767	2	558.336	1	y5	11.3	13228	2259	1
WDIVQGVR	ispU	5	MG1655*_early stationary	486.767	2	558.336	1	y5	11.2	4146	1601	2
WDIVQGVR	ispU	6	MG1655*_late stationary	486.767	2	558.336	1	y5	11.27	2226	698	3
WDIVQGVR	ispU	7	MG1655*_exponential	486.767	2	558.336	1	y5	11.36	4694	738	1
WDIVQGVR	ispU	8	MG1655*_early stationary	486.767	2	558.336	1	y5	11.39	14984	2873	1
WDIVQGVR	ispU	9	MG1655*_late stationary	486.767	2	558.336	1	y5	11.46	5208	1258	1
WDIVQGVR	ispU	10	Seq+_exponential	486.767	2	459.267	1	y4	11.36	3563	1219	3
WDIVQGVR	ispU	11	Seq+_early stationary	486.767	2	459.267	1	y4	11.46	5295	1746	2
WDIVQGVR	ispU	12	Seq+_late stationary	486.767	2	459.267	1	y4	11.59	5710	873	1
WDIVQGVR	ispU	13	Seq+_exponential	486.767	2	459.267	1	y4	11.35	3996	1368	2
WDIVQGVR	ispU	14	Seq+_early stationary	486.767	2	459.267	1	y4	11.27	3716	1157	3
WDIVQGVR	ispU	15	Seq+_late stationary	486.767	2	459.267	1	y4	11.28	4750	3644	3
WDIVQGVR	ispU	16	Seq+_exponential	486.767	2	459.267	1	y4	11.24	8406	3793	1
WDIVQGVR	ispU	17	Seq+_early stationary	486.767	2	459.267	1	y4	11.35	7871	2230	1
WDIVQGVR	ispU	18	Seq+_late stationary	486.767	2	459.267	1	y4	11.37	3358	1161	3
WDIVQGVR	ispU	1	MG1655*_exponential	486.767	2	459.267	1	y4	11.34	6012	1450	1
WDIVQGVR	ispU	2	MG1655*_early stationary	486.767	2	459.267	1	y4	11.32	2122	1331	3
WDIVQGVR	ispU	3	MG1655*_late stationary	486.767	2	459.267	1	y4	11.39	5488	850	1
WDIVQGVR	ispU	4	MG1655*_exponential	486.767	2	459.267	1	y4	11.3	11300	2665	2
WDIVQGVR	ispU	5	MG1655*_early stationary	486.767	2	459.267	1	y4	11.23	4111	1574	3
WDIVQGVR	ispU	6	MG1655*_late stationary	486.767	2	459.267	1	y4	11.27	3061	1036	1
WDIVQGVR	ispU	7	MG1655*_exponential	486.767	2	459.267	1	y4	11.32	2457	1436	3
WDIVQGVR	ispU	8	MG1655*_early stationary	486.767	2	459.267	1	y4	11.39	14694	3623	3
WDIVQGVR	ispU	9	MG1655*_late stationary	486.767	2	459.267	1	y4	11.46	2814	2035	3
DALAEMADITAAGR	miaA	10	Seq+_exponential	702.843	2	1105.53	1	y11	12.83	1986	423	2
DALAEMADITAAGR	miaA	11	Seq+_early stationary	702.843	2	1105.53	1	y11	13.81	1042	1347	3
DALAEMADITAAGR	miaA	12	Seq+_late stationary	702.843	2	1105.53	1	y11	12.75	1090	633	3
DALAEMADITAAGR	miaA	13	Seq+_exponential	702.843	2	1105.53	1	y11	13.09	189	387	3
DALAEMADITAAGR	miaA	14	Seq+_early stationary	702.843	2	1105.53	1	y11	12.77	2656	0	2
DALAEMADITAAGR	miaA	15	Seq+_late stationary	702.843	2	1105.53	1	y11	12.85	3281	563	2
DALAEMADITAAGR	miaA	16	Seq+_exponential	702.843	2	1105.53	1	y11	13.26	4167	1070	2
DALAEMADITAAGR	miaA	17	Seq+_early stationary	702.843	2	1105.53	1	y11	12.93	2778	0	2
DALAEMADITAAGR	miaA	18	Seq+_late stationary	702.843	2	1105.53	1	y11	13.59	2047	379	2
DALAEMADITAAGR	miaA	1	MG1655*_exponential	702.843	2	1105.53	1	y11	12.88	2403	0	1
DALAEMADITAAGR	miaA	2	MG1655*_early stationary	702.843	2	1105.53	1	y11	#N/A	#N/A	#N/A	#N/A
DALAEMADITAAGR	miaA	3	MG1655*_late stationary	702.843	2	1105.53	1	y11	13.34	706	235	2
DALAEMADITAAGR	miaA	4	MG1655*_exponential	702.843	2	1105.53	1	y11	13.36	3132	1810	2
DALAEMADITAAGR	miaA	5	MG1655*_early stationary	702.843	2	1105.53	1	y11	13.26	1048	757	3
DALAEMADITAAGR	miaA	6	MG1655*_late stationary	702.843	2	1105.53	1	y11	13.28	443	60	3
DALAEMADITAAGR	miaA	7	MG1655*_exponential	702.843	2	1105.53	1	y11	13.53	1171	755	3
DALAEMADITAAGR	miaA	8	MG1655*_early stationary	702.843	2	1105.53	1	y11	13.75	1069	2493	3
DALAEMADITAAGR	miaA	9	MG1655*_late stationary	702.843	2	1105.53	1	y11	#N/A	#N/A	#N/A	#N/A
DALAEMADITAAGR	miaA	10	Seq+_exponential	702.843	2	1034.49	1	y10	12.83	352	748	3
DALAEMADITAAGR	miaA	11	Seq+_early stationary	702.843	2	1034.49	1	y10	13.54	4812	691	1
DALAEMADITAAGR	miaA	12	Seq+_late stationary	702.843	2	1034.49	1	y10	12.69	1287	0	2
DALAEMADITAAGR	miaA	13	Seq+_exponential	702.843	2	1034.49	1	y10	13.11	3628	181	2
DALAEMADITAAGR	miaA	14	Seq+_early stationary	702.843	2	1034.49	1	y10	12.73	1352	198	3
DALAEMADITAAGR	miaA	15	Seq+_late stationary	702.843	2	1034.49	1	y10	12.89	971	693	3
DALAEMADITAAGR	miaA	16	Seq+_exponential	702.843	2	1034.49	1	y10	13.3	2642	1152	3
DALAEMADITAAGR	miaA	17	Seq+_early stationary	702.843	2	1034.49	1	y10	#N/A	#N/A	#N/A	#N/A
DALAEMADITAAGR	miaA	18	Seq+_late stationary	702.843	2	1034.49	1	y10	13.48	1076	571	3
DALAEMADITAAGR	miaA	1	MG1655*_exponential	702.843	2	1034.49	1	y10	12.82	978	0	3
DALAEMADITAAGR	miaA	2	MG1655*_early stationary	702.843	2	1034.49	1	y10	13.12	2175	1059	1
DALAEMADITAAGR	miaA	3	MG1655*_late stationary	702.843	2	1034.49	1	y10	13.18	2339	144	1
DALAEMADITAAGR	miaA	4	MG1655*_exponential	702.843	2	1034.49	1	y10	13.4	2660	1092	3
DALAEMADITAAGR	miaA	5	MG1655*_early stationary	702.843	2	1034.49	1	y10	13.12	4519	595	1
DALAEMADITAAGR	miaA	6	MG1655*_late stationary	702.843	2	1034.49	1	y10	13.16	667	134	2
DALAEMADITAAGR	miaA	7	MG1655*_exponential	702.843	2	1034.49	1	y10	13.43	1511	345	2
DALAEMADITAAGR	miaA	8	MG1655*_early stationary	702.843	2	1034.49	1	y10	13.56	9277	2891	1
DALAEMADITAAGR	miaA	9	MG1655*_late stationary	702.843	2	1034.49	1	y10	13.36	3542	1148	1
DALAEMADITAAGR	miaA	10	Seq+_exponential	702.843	2	905.451	1	y9	12.79	2486	1384	1
DALAEMADITAAGR	miaA	11	Seq+_early stationary	702.843	2	905.451	1	y9	13.56	3957	1920	2
DALAEMADITAAGR	miaA	12	Seq+_late stationary	702.843	2	905.451	1	y9	12.69	2462	571	1
DALAEMADITAAGR	miaA	13	Seq+_exponential	702.843	2	905.451	1	y9	13.13	8768	883	1
DALAEMADITAAGR	miaA	14	Seq+_early stationary	702.843	2	905.451	1	y9	12.77	3290	568	1
DALAEMADITAAGR	miaA	15	Seq+_late stationary	702.843	2	905.451	1	y9	12.83	4389	766	1
DALAEMADITAAGR	miaA	16	Seq+_exponential	702.843	2	905.451	1	y9	13.28	10374	3409	1
DALAEMADITAAGR	miaA	17	Seq+_early stationary	702.843	2	905.451	1	y9	13.11	10332	3	1
DALAEMADITAAGR	miaA	18	Seq+_late stationary	702.843	2	905.451	1	y9	13.48	2747	605	1
DALAEMADITAAGR	miaA	1	MG1655*_exponential	702.843	2	905.451	1	y9	12.86	1968	406	2
DALAEMADITAAGR	miaA	2	MG1655*_early stationary	702.843	2	905.451	1	y9	13.08	1501	804	2
DALAEMADITAAGR	miaA	3	MG1655*_late stationary	702.843	2	905.451	1	y9	#N/A	#N/A	#N/A	#N/A
DALAEMADITAAGR	miaA	4	MG1655*_exponential	702.843	2	905.451	1	y9	13.4	3244	2766	1
DALAEMADITAAGR	miaA	5	MG1655*_early stationary	702.843	2	905.451	1	y9	13.22	2949	961	2
DALAEMADITAAGR	miaA	6	MG1655*_late stationary	702.843	2	905.451	1	y9	13.26	1202	60	1
DALAEMADITAAGR	miaA	7	MG1655*_exponential	702.843	2	905.451	1	y9	13.43	1941	860	1
DALAEMADITAAGR	miaA	8	MG1655*_early stationary	702.843	2	905.451	1	y9	13.71	5850	1210	2
DALAEMADITAAGR	miaA	9	MG1655*_late stationary	702.843	2	905.451	1	y9	13.32	1440	758	2
ELNVYLR	rpoS	10	Seq+_exponential	453.756	2	664.378	1	y5	10.26	7814	2115	2
ELNVYLR	rpoS	11	Seq+_early stationary	453.756	2	664.378	1	y5	10.26	556	329	2
ELNVYLR	rpoS	12	Seq+_late stationary	453.756	2	664.378	1	y5	10.55	7717	110	2
ELNVYLR	rpoS	13	Seq+_exponential	453.756	2	664.378	1	y5	10.34	7590	352	2
ELNVYLR	rpoS	14	Seq+_early stationary	453.756	2	664.378	1	y5	10.25	18971	912	2
ELNVYLR	rpoS	15	Seq+_late stationary	453.756	2	664.378	1	y5	10.25	8765	1120	2
ELNVYLR	rpoS	16	Seq+_exponential	453.756	2	664.378	1	y5	10.18	20884	1803	2
ELNVYLR	rpoS	17	Seq+_early stationary	453.756	2	664.378	1	y5	10.29	12490	509	2
ELNVYLR	rpoS	18	Seq+_late stationary	453.756	2	664.378	1	y5	10.26	7449	505	1
ELNVYLR	rpoS	1	MG1655*_exponential	453.756	2	664.378	1	y5	10.4	191	301	3
ELNVYLR	rpoS	2	MG1655*_early stationary	453.756	2	664.378	1	y5	10.27	520	17	3
ELNVYLR	rpoS	3	MG1655*_late stationary	453.756	2	664.378	1	y5	10.21	1131	0	2
ELNVYLR	rpoS	4	MG1655*_exponential	453.756	2	664.378	1	y5	10.24	1399	235	2
ELNVYLR	rpoS	5	MG1655*_early stationary	453.756	2	664.378	1	y5	10.17	554	128	3
ELNVYLR	rpoS	6	MG1655*_late stationary	453.756	2	664.378	1	y5	10.21	18	150	3
ELNVYLR	rpoS	7	MG1655*_exponential	453.756	2	664.378	1	y5	10.29	19	332	3
ELNVYLR	rpoS	8	MG1655*_early stationary	453.756	2	664.378	1	y5	10.34	383	970	2
ELNVYLR	rpoS	9	MG1655*_late stationary	453.756	2	664.378	1	y5	10.46	397	340	2
ELNVYLR	rpoS	10	Seq+_exponential	453.756	2	550.335	1	y4	10.27	4200	1428	3
ELNVYLR	rpoS	11	Seq+_early stationary	453.756	2	550.335	1	y4	10.21	173	422	3
ELNVYLR	rpoS	12	Seq+_late stationary	453.756	2	550.335	1	y4	10.56	3783	331	3
ELNVYLR	rpoS	13	Seq+_exponential	453.756	2	550.335	1	y4	10.34	1685	355	3
ELNVYLR	rpoS	14	Seq+_early stationary	453.756	2	550.335	1	y4	10.26	8011	1579	3
ELNVYLR	rpoS	15	Seq+_late stationary	453.756	2	550.335	1	y4	10.27	6356	654	3
ELNVYLR	rpoS	16	Seq+_exponential	453.756	2	550.335	1	y4	10.16	10104	3039	3
ELNVYLR	rpoS	17	Seq+_early stationary	453.756	2	550.335	1	y4	10.29	6732	560	3
ELNVYLR	rpoS	18	Seq+_late stationary	453.756	2	550.335	1	y4	10.26	2641	1814	3
ELNVYLR	rpoS	1	MG1655*_exponential	453.756	2	550.335	1	y4	10.32	597	0	2
ELNVYLR	rpoS	2	MG1655*_early stationary	453.756	2	550.335	1	y4	10.34	724	8	2
ELNVYLR	rpoS	3	MG1655*_late stationary	453.756	2	550.335	1	y4	10.07	1005	616	3
ELNVYLR	rpoS	4	MG1655*_exponential	453.756	2	550.335	1	y4	10.22	271	797	3
ELNVYLR	rpoS	5	MG1655*_early stationary	453.756	2	550.335	1	y4	10.21	639	691	2
ELNVYLR	rpoS	6	MG1655*_late stationary	453.756	2	550.335	1	y4	10.26	162	224	2
ELNVYLR	rpoS	7	MG1655*_exponential	453.756	2	550.335	1	y4	10.34	283	336	2
ELNVYLR	rpoS	8	MG1655*_early stationary	453.756	2	550.335	1	y4	10.29	339	912	3
ELNVYLR	rpoS	9	MG1655*_late stationary	453.756	2	550.335	1	y4	10.42	664	254	1
ELNVYLR	rpoS	10	Seq+_exponential	453.756	2	451.266	1	y3	10.3	17866	2428	1
ELNVYLR	rpoS	11	Seq+_early stationary	453.756	2	451.266	1	y3	10.23	5924	7530	1
ELNVYLR	rpoS	12	Seq+_late stationary	453.756	2	451.266	1	y3	10.53	13669	4417	1
ELNVYLR	rpoS	13	Seq+_exponential	453.756	2	451.266	1	y3	10.32	11488	4098	1
ELNVYLR	rpoS	14	Seq+_early stationary	453.756	2	451.266	1	y3	10.26	40246	10699	1
ELNVYLR	rpoS	15	Seq+_late stationary	453.756	2	451.266	1	y3	10.24	20310	3166	1
ELNVYLR	rpoS	16	Seq+_exponential	453.756	2	451.266	1	y3	10.19	34111	7274	1
ELNVYLR	rpoS	17	Seq+_early stationary	453.756	2	451.266	1	y3	10.26	15741	3246	1
ELNVYLR	rpoS	18	Seq+_late stationary	453.756	2	451.266	1	y3	10.26	4331	4325	2
ELNVYLR	rpoS	1	MG1655*_exponential	453.756	2	451.266	1	y3	10.44	1300	3184	1
ELNVYLR	rpoS	2	MG1655*_early stationary	453.756	2	451.266	1	y3	10.34	797	4271	1
ELNVYLR	rpoS	3	MG1655*_late stationary	453.756	2	451.266	1	y3	10.19	15781	2189	1
ELNVYLR	rpoS	4	MG1655*_exponential	453.756	2	451.266	1	y3	10.33	3794	6794	1
ELNVYLR	rpoS	5	MG1655*_early stationary	453.756	2	451.266	1	y3	10.18	3756	12228	1
ELNVYLR	rpoS	6	MG1655*_late stationary	453.756	2	451.266	1	y3	10.21	224	3948	1
ELNVYLR	rpoS	7	MG1655*_exponential	453.756	2	451.266	1	y3	10.4	2402	4720	1
ELNVYLR	rpoS	8	MG1655*_early stationary	453.756	2	451.266	1	y3	10.27	2910	9845	1
ELNVYLR	rpoS	9	MG1655*_late stationary	453.756	2	451.266	1	y3	10.3	94	10738	3
ITSVDTPLGGDSEK	rpoS	10	Seq+_exponential	709.854	2	1018.47	1	y10	8.98	13992	0	2
ITSVDTPLGGDSEK	rpoS	11	Seq+_early stationary	709.854	2	1018.47	1	y10	9.02	15897	156	2
ITSVDTPLGGDSEK	rpoS	12	Seq+_late stationary	709.854	2	1018.47	1	y10	9.22	14208	0	1
ITSVDTPLGGDSEK	rpoS	13	Seq+_exponential	709.854	2	1018.47	1	y10	8.9	14898	0	2
ITSVDTPLGGDSEK	rpoS	14	Seq+_early stationary	709.854	2	1018.47	1	y10	8.86	28253	142	2
ITSVDTPLGGDSEK	rpoS	15	Seq+_late stationary	709.854	2	1018.47	1	y10	8.95	13177	197	2
ITSVDTPLGGDSEK	rpoS	16	Seq+_exponential	709.854	2	1018.47	1	y10	8.97	35678	607	1
ITSVDTPLGGDSEK	rpoS	17	Seq+_early stationary	709.854	2	1018.47	1	y10	8.97	18848	0	2
ITSVDTPLGGDSEK	rpoS	18	Seq+_late stationary	709.854	2	1018.47	1	y10	8.85	11534	723	2
ITSVDTPLGGDSEK	rpoS	1	MG1655*_exponential	709.854	2	1018.47	1	y10	#N/A	#N/A	#N/A	#N/A
ITSVDTPLGGDSEK	rpoS	2	MG1655*_early stationary	709.854	2	1018.47	1	y10	8.46	64	0	2
ITSVDTPLGGDSEK	rpoS	3	MG1655*_late stationary	709.854	2	1018.47	1	y10	9.16	1167	0	1
ITSVDTPLGGDSEK	rpoS	4	MG1655*_exponential	709.854	2	1018.47	1	y10	8.56	511	0	3
ITSVDTPLGGDSEK	rpoS	5	MG1655*_early stationary	709.854	2	1018.47	1	y10	9.1	1654	101	1
ITSVDTPLGGDSEK	rpoS	6	MG1655*_late stationary	709.854	2	1018.47	1	y10	8.91	429	0	1
ITSVDTPLGGDSEK	rpoS	7	MG1655*_exponential	709.854	2	1018.47	1	y10	9.13	1570	0	1
ITSVDTPLGGDSEK	rpoS	8	MG1655*_early stationary	709.854	2	1018.47	1	y10	8.8	212	146	2
ITSVDTPLGGDSEK	rpoS	9	MG1655*_late stationary	709.854	2	1018.47	1	y10	8.78	312	303	3
ITSVDTPLGGDSEK	rpoS	10	Seq+_exponential	709.854	2	903.442	1	y9	8.98	6258	121	3
ITSVDTPLGGDSEK	rpoS	11	Seq+_early stationary	709.854	2	903.442	1	y9	9.02	7903	304	3
ITSVDTPLGGDSEK	rpoS	12	Seq+_late stationary	709.854	2	903.442	1	y9	9.2	6561	392	3
ITSVDTPLGGDSEK	rpoS	13	Seq+_exponential	709.854	2	903.442	1	y9	8.92	4265	205	3
ITSVDTPLGGDSEK	rpoS	14	Seq+_early stationary	709.854	2	903.442	1	y9	8.86	11348	426	3
ITSVDTPLGGDSEK	rpoS	15	Seq+_late stationary	709.854	2	903.442	1	y9	8.95	7484	353	3
ITSVDTPLGGDSEK	rpoS	16	Seq+_exponential	709.854	2	903.442	1	y9	8.95	15355	733	3
ITSVDTPLGGDSEK	rpoS	17	Seq+_early stationary	709.854	2	903.442	1	y9	8.99	9179	198	3
ITSVDTPLGGDSEK	rpoS	18	Seq+_late stationary	709.854	2	903.442	1	y9	8.85	4616	261	3
ITSVDTPLGGDSEK	rpoS	1	MG1655*_exponential	709.854	2	903.442	1	y9	9.54	59	0	2
ITSVDTPLGGDSEK	rpoS	2	MG1655*_early stationary	709.854	2	903.442	1	y9	8.46	215	0	1
ITSVDTPLGGDSEK	rpoS	3	MG1655*_late stationary	709.854	2	903.442	1	y9	9.23	362	86	3
ITSVDTPLGGDSEK	rpoS	4	MG1655*_exponential	709.854	2	903.442	1	y9	8.56	642	71	2
ITSVDTPLGGDSEK	rpoS	5	MG1655*_early stationary	709.854	2	903.442	1	y9	9.08	241	0	2
ITSVDTPLGGDSEK	rpoS	6	MG1655*_late stationary	709.854	2	903.442	1	y9	8.91	168	0	3
ITSVDTPLGGDSEK	rpoS	7	MG1655*_exponential	709.854	2	903.442	1	y9	9.03	420	150	3
ITSVDTPLGGDSEK	rpoS	8	MG1655*_early stationary	709.854	2	903.442	1	y9	8.71	204	111	3
ITSVDTPLGGDSEK	rpoS	9	MG1655*_late stationary	709.854	2	903.442	1	y9	8.56	775	293	2
ITSVDTPLGGDSEK	rpoS	10	Seq+_exponential	709.854	2	802.394	1	y8	8.98	17081	0	1
ITSVDTPLGGDSEK	rpoS	11	Seq+_early stationary	709.854	2	802.394	1	y8	8.99	19484	99	1
ITSVDTPLGGDSEK	rpoS	12	Seq+_late stationary	709.854	2	802.394	1	y8	9.22	11787	0	2
ITSVDTPLGGDSEK	rpoS	13	Seq+_exponential	709.854	2	802.394	1	y8	8.9	18730	362	1
ITSVDTPLGGDSEK	rpoS	14	Seq+_early stationary	709.854	2	802.394	1	y8	8.86	30417	518	1
ITSVDTPLGGDSEK	rpoS	15	Seq+_late stationary	709.854	2	802.394	1	y8	8.92	16566	131	1
ITSVDTPLGGDSEK	rpoS	16	Seq+_exponential	709.854	2	802.394	1	y8	8.95	31884	1024	2
ITSVDTPLGGDSEK	rpoS	17	Seq+_early stationary	709.854	2	802.394	1	y8	8.99	20681	63	1
ITSVDTPLGGDSEK	rpoS	18	Seq+_late stationary	709.854	2	802.394	1	y8	8.85	14613	261	1
ITSVDTPLGGDSEK	rpoS	1	MG1655*_exponential	709.854	2	802.394	1	y8	9.52	309	0	1
ITSVDTPLGGDSEK	rpoS	2	MG1655*_early stationary	709.854	2	802.394	1	y8	#N/A	#N/A	#N/A	#N/A
ITSVDTPLGGDSEK	rpoS	3	MG1655*_late stationary	709.854	2	802.394	1	y8	9.26	911	96	2
ITSVDTPLGGDSEK	rpoS	4	MG1655*_exponential	709.854	2	802.394	1	y8	8.61	1195	66	1
ITSVDTPLGGDSEK	rpoS	5	MG1655*_early stationary	709.854	2	802.394	1	y8	#N/A	#N/A	#N/A	#N/A
ITSVDTPLGGDSEK	rpoS	6	MG1655*_late stationary	709.854	2	802.394	1	y8	8.89	315	0	2
ITSVDTPLGGDSEK	rpoS	7	MG1655*_exponential	709.854	2	802.394	1	y8	8.94	1244	0	2
ITSVDTPLGGDSEK	rpoS	8	MG1655*_early stationary	709.854	2	802.394	1	y8	8.68	317	64	1
ITSVDTPLGGDSEK	rpoS	9	MG1655*_late stationary	709.854	2	802.394	1	y8	8.56	924	344	1
SQAVFQEGYLR	crtI	10	Seq+_exponential	649.33	2	1082.56	1	y9	10.75	5046	549	2
SQAVFQEGYLR	crtI	11	Seq+_early stationary	649.33	2	1082.56	1	y9	10.8	8988	782	2
SQAVFQEGYLR	crtI	12	Seq+_late stationary	649.33	2	1082.56	1	y9	10.94	10896	842	2
SQAVFQEGYLR	crtI	13	Seq+_exponential	649.33	2	1082.56	1	y9	10.66	9544	53	1
SQAVFQEGYLR	crtI	14	Seq+_early stationary	649.33	2	1082.56	1	y9	11.11	1117	270	2
SQAVFQEGYLR	crtI	15	Seq+_late stationary	649.33	2	1082.56	1	y9	10.72	18319	313	2
SQAVFQEGYLR	crtI	16	Seq+_exponential	649.33	2	1082.56	1	y9	10.77	6949	3348	2
SQAVFQEGYLR	crtI	17	Seq+_early stationary	649.33	2	1082.56	1	y9	10.61	6979	0	3
SQAVFQEGYLR	crtI	18	Seq+_late stationary	649.33	2	1082.56	1	y9	10.74	9515	467	1
SQAVFQEGYLR	crtI	1	MG1655*_exponential	649.33	2	1082.56	1	y9	10.67	6079	0	2
SQAVFQEGYLR	crtI	2	MG1655*_early stationary	649.33	2	1082.56	1	y9	10.78	4887	1976	2
SQAVFQEGYLR	crtI	3	MG1655*_late stationary	649.33	2	1082.56	1	y9	10.74	10064	784	2
SQAVFQEGYLR	crtI	4	MG1655*_exponential	649.33	2	1082.56	1	y9	10.7	6859	1233	2
SQAVFQEGYLR	crtI	5	MG1655*_early stationary	649.33	2	1082.56	1	y9	10.78	8579	656	2
SQAVFQEGYLR	crtI	6	MG1655*_late stationary	649.33	2	1082.56	1	y9	10.73	3517	723	2
SQAVFQEGYLR	crtI	7	MG1655*_exponential	649.33	2	1082.56	1	y9	10.84	7208	763	1
SQAVFQEGYLR	crtI	8	MG1655*_early stationary	649.33	2	1082.56	1	y9	10.8	10548	693	2
SQAVFQEGYLR	crtI	9	MG1655*_late stationary	649.33	2	1082.56	1	y9	10.83	15313	1247	1
SQAVFQEGYLR	crtI	10	Seq+_exponential	649.33	2	1011.53	1	y8	10.81	1862	1264	3
SQAVFQEGYLR	crtI	11	Seq+_early stationary	649.33	2	1011.53	1	y8	10.83	4143	1347	3
SQAVFQEGYLR	crtI	12	Seq+_late stationary	649.33	2	1011.53	1	y8	10.91	5210	1144	3
SQAVFQEGYLR	crtI	13	Seq+_exponential	649.33	2	1011.53	1	y8	10.58	867	2006	3
SQAVFQEGYLR	crtI	14	Seq+_early stationary	649.33	2	1011.53	1	y8	11.06	1026	0	3
SQAVFQEGYLR	crtI	15	Seq+_late stationary	649.33	2	1011.53	1	y8	10.74	15495	81	3
SQAVFQEGYLR	crtI	16	Seq+_exponential	649.33	2	1011.53	1	y8	10.85	5346	820	3
SQAVFQEGYLR	crtI	17	Seq+_early stationary	649.33	2	1011.53	1	y8	10.47	11435	565	2
SQAVFQEGYLR	crtI	18	Seq+_late stationary	649.33	2	1011.53	1	y8	10.66	6606	1653	3
SQAVFQEGYLR	crtI	1	MG1655*_exponential	649.33	2	1011.53	1	y8	#N/A	#N/A	#N/A	#N/A
SQAVFQEGYLR	crtI	2	MG1655*_early stationary	649.33	2	1011.53	1	y8	10.81	3753	726	3
SQAVFQEGYLR	crtI	3	MG1655*_late stationary	649.33	2	1011.53	1	y8	10.74	3888	566	3
SQAVFQEGYLR	crtI	4	MG1655*_exponential	649.33	2	1011.53	1	y8	10.7	3658	6718	3
SQAVFQEGYLR	crtI	5	MG1655*_early stationary	649.33	2	1011.53	1	y8	10.81	5743	1623	3
SQAVFQEGYLR	crtI	6	MG1655*_late stationary	649.33	2	1011.53	1	y8	10.75	3305	330	3
SQAVFQEGYLR	crtI	7	MG1655*_exponential	649.33	2	1011.53	1	y8	10.86	1750	2183	3
SQAVFQEGYLR	crtI	8	MG1655*_early stationary	649.33	2	1011.53	1	y8	10.83	8620	1925	3
SQAVFQEGYLR	crtI	9	MG1655*_late stationary	649.33	2	1011.53	1	y8	10.85	5129	864	3
SQAVFQEGYLR	crtI	10	Seq+_exponential	649.33	2	912.457	1	y7	10.78	5836	315	1
SQAVFQEGYLR	crtI	11	Seq+_early stationary	649.33	2	912.457	1	y7	10.83	14827	1317	1
SQAVFQEGYLR	crtI	12	Seq+_late stationary	649.33	2	912.457	1	y7	10.94	16553	581	1
SQAVFQEGYLR	crtI	13	Seq+_exponential	649.33	2	912.457	1	y7	10.69	4856	131	2
SQAVFQEGYLR	crtI	14	Seq+_early stationary	649.33	2	912.457	1	y7	11.06	2995	401	1
SQAVFQEGYLR	crtI	15	Seq+_late stationary	649.33	2	912.457	1	y7	10.74	24861	2122	1
SQAVFQEGYLR	crtI	16	Seq+_exponential	649.33	2	912.457	1	y7	10.8	9647	1880	1
SQAVFQEGYLR	crtI	17	Seq+_early stationary	649.33	2	912.457	1	y7	10.63	15521	287	1
SQAVFQEGYLR	crtI	18	Seq+_late stationary	649.33	2	912.457	1	y7	10.72	9242	2284	2
SQAVFQEGYLR	crtI	1	MG1655*_exponential	649.33	2	912.457	1	y7	10.69	9334	163	1
SQAVFQEGYLR	crtI	2	MG1655*_early stationary	649.33	2	912.457	1	y7	10.78	5890	412	1
SQAVFQEGYLR	crtI	3	MG1655*_late stationary	649.33	2	912.457	1	y7	10.72	11515	1080	1
SQAVFQEGYLR	crtI	4	MG1655*_exponential	649.33	2	912.457	1	y7	10.7	12652	1343	1
SQAVFQEGYLR	crtI	5	MG1655*_early stationary	649.33	2	912.457	1	y7	10.78	12247	1061	1
SQAVFQEGYLR	crtI	6	MG1655*_late stationary	649.33	2	912.457	1	y7	10.7	6332	409	1
SQAVFQEGYLR	crtI	7	MG1655*_exponential	649.33	2	912.457	1	y7	10.86	4678	403	2
SQAVFQEGYLR	crtI	8	MG1655*_early stationary	649.33	2	912.457	1	y7	10.77	12200	1242	1
SQAVFQEGYLR	crtI	9	MG1655*_late stationary	649.33	2	912.457	1	y7	10.83	14308	1430	2
IFDTDAVASNADVVNTYK	crtI	10	Seq+_exponential	971.973	2	1181.58	1	y11	13.99	40299	2493	3
IFDTDAVASNADVVNTYK	crtI	11	Seq+_early stationary	971.973	2	1181.58	1	y11	14.36	63356	300	2
IFDTDAVASNADVVNTYK	crtI	12	Seq+_late stationary	971.973	2	1181.58	1	y11	14.32	49769	1723	1
IFDTDAVASNADVVNTYK	crtI	13	Seq+_exponential	971.973	2	1181.58	1	y11	13.94	23621	485	2
IFDTDAVASNADVVNTYK	crtI	14	Seq+_early stationary	971.973	2	1181.58	1	y11	13.86	88854	1907	1
IFDTDAVASNADVVNTYK	crtI	15	Seq+_late stationary	971.973	2	1181.58	1	y11	13.94	103507	1485	1
IFDTDAVASNADVVNTYK	crtI	16	Seq+_exponential	971.973	2	1181.58	1	y11	13.88	75907	5698	2
IFDTDAVASNADVVNTYK	crtI	17	Seq+_early stationary	971.973	2	1181.58	1	y11	14	65408	1757	2
IFDTDAVASNADVVNTYK	crtI	18	Seq+_late stationary	971.973	2	1181.58	1	y11	13.98	64968	750	2
IFDTDAVASNADVVNTYK	crtI	1	MG1655*_exponential	971.973	2	1181.58	1	y11	13.87	56952	793	1
IFDTDAVASNADVVNTYK	crtI	2	MG1655*_early stationary	971.973	2	1181.58	1	y11	13.99	56504	869	3
IFDTDAVASNADVVNTYK	crtI	3	MG1655*_late stationary	971.973	2	1181.58	1	y11	14.04	58989	914	1
IFDTDAVASNADVVNTYK	crtI	4	MG1655*_exponential	971.973	2	1181.58	1	y11	13.94	151579	428	2
IFDTDAVASNADVVNTYK	crtI	5	MG1655*_early stationary	971.973	2	1181.58	1	y11	#N/A	#N/A	#N/A	#N/A
IFDTDAVASNADVVNTYK	crtI	6	MG1655*_late stationary	971.973	2	1181.58	1	y11	13.94	38234	489	2
IFDTDAVASNADVVNTYK	crtI	7	MG1655*_exponential	971.973	2	1181.58	1	y11	13.95	32298	460	1
IFDTDAVASNADVVNTYK	crtI	8	MG1655*_early stationary	971.973	2	1181.58	1	y11	14.32	295784	347	1
IFDTDAVASNADVVNTYK	crtI	9	MG1655*_late stationary	971.973	2	1181.58	1	y11	14.15	47998	238	1
IFDTDAVASNADVVNTYK	crtI	10	Seq+_exponential	971.973	2	841.897	2	y16	13.99	43706	3552	2
IFDTDAVASNADVVNTYK	crtI	11	Seq+_early stationary	971.973	2	841.897	2	y16	14.36	56261	795	3
IFDTDAVASNADVVNTYK	crtI	12	Seq+_late stationary	971.973	2	841.897	2	y16	14.32	34439	2832	3
IFDTDAVASNADVVNTYK	crtI	13	Seq+_exponential	971.973	2	841.897	2	y16	13.96	34391	1686	1
IFDTDAVASNADVVNTYK	crtI	14	Seq+_early stationary	971.973	2	841.897	2	y16	13.88	47627	7905	3
IFDTDAVASNADVVNTYK	crtI	15	Seq+_late stationary	971.973	2	841.897	2	y16	13.97	82094	2166	3
IFDTDAVASNADVVNTYK	crtI	16	Seq+_exponential	971.973	2	841.897	2	y16	13.83	59144	7575	3
IFDTDAVASNADVVNTYK	crtI	17	Seq+_early stationary	971.973	2	841.897	2	y16	14	57167	1756	3
IFDTDAVASNADVVNTYK	crtI	18	Seq+_late stationary	971.973	2	841.897	2	y16	14	54242	1250	3
IFDTDAVASNADVVNTYK	crtI	1	MG1655*_exponential	971.973	2	841.897	2	y16	13.85	43436	2030	3
IFDTDAVASNADVVNTYK	crtI	2	MG1655*_early stationary	971.973	2	841.897	2	y16	14.01	62414	474	1
IFDTDAVASNADVVNTYK	crtI	3	MG1655*_late stationary	971.973	2	841.897	2	y16	14.02	40873	1117	3
IFDTDAVASNADVVNTYK	crtI	4	MG1655*_exponential	971.973	2	841.897	2	y16	13.92	109360	4281	3
IFDTDAVASNADVVNTYK	crtI	5	MG1655*_early stationary	971.973	2	841.897	2	y16	13.86	106252	1955	2
IFDTDAVASNADVVNTYK	crtI	6	MG1655*_late stationary	971.973	2	841.897	2	y16	13.99	24063	1468	3
IFDTDAVASNADVVNTYK	crtI	7	MG1655*_exponential	971.973	2	841.897	2	y16	13.95	25799	1632	2
IFDTDAVASNADVVNTYK	crtI	8	MG1655*_early stationary	971.973	2	841.897	2	y16	14.32	281548	5054	2
IFDTDAVASNADVVNTYK	crtI	9	MG1655*_late stationary	971.973	2	841.897	2	y16	14.13	47986	1401	2
IFDTDAVASNADVVNTYK	crtI	10	Seq+_exponential	971.973	2	762.367	1	b7	13.96	45557	2841	1
IFDTDAVASNADVVNTYK	crtI	11	Seq+_early stationary	971.973	2	762.367	1	b7	14.36	73298	732	1
IFDTDAVASNADVVNTYK	crtI	12	Seq+_late stationary	971.973	2	762.367	1	b7	14.34	41088	2573	2
IFDTDAVASNADVVNTYK	crtI	13	Seq+_exponential	971.973	2	762.367	1	b7	13.94	21683	2167	3
IFDTDAVASNADVVNTYK	crtI	14	Seq+_early stationary	971.973	2	762.367	1	b7	13.86	85883	6180	2
IFDTDAVASNADVVNTYK	crtI	15	Seq+_late stationary	971.973	2	762.367	1	b7	13.94	89600	2964	2
IFDTDAVASNADVVNTYK	crtI	16	Seq+_exponential	971.973	2	762.367	1	b7	13.88	90990	6674	1
IFDTDAVASNADVVNTYK	crtI	17	Seq+_early stationary	971.973	2	762.367	1	b7	14.02	67678	1001	1
IFDTDAVASNADVVNTYK	crtI	18	Seq+_late stationary	971.973	2	762.367	1	b7	13.98	88310	1853	1
IFDTDAVASNADVVNTYK	crtI	1	MG1655*_exponential	971.973	2	762.367	1	b7	13.83	52961	690	2
IFDTDAVASNADVVNTYK	crtI	2	MG1655*_early stationary	971.973	2	762.367	1	b7	14.03	59107	631	2
IFDTDAVASNADVVNTYK	crtI	3	MG1655*_late stationary	971.973	2	762.367	1	b7	14.04	52194	2112	2
IFDTDAVASNADVVNTYK	crtI	4	MG1655*_exponential	971.973	2	762.367	1	b7	13.94	169722	1970	1
IFDTDAVASNADVVNTYK	crtI	5	MG1655*_early stationary	971.973	2	762.367	1	b7	13.88	139512	1366	1
IFDTDAVASNADVVNTYK	crtI	6	MG1655*_late stationary	971.973	2	762.367	1	b7	13.94	48418	867	1
IFDTDAVASNADVVNTYK	crtI	7	MG1655*_exponential	971.973	2	762.367	1	b7	13.97	25719	1207	3
IFDTDAVASNADVVNTYK	crtI	8	MG1655*_early stationary	971.973	2	762.367	1	b7	14.32	270583	1454	3
IFDTDAVASNADVVNTYK	crtI	9	MG1655*_late stationary	971.973	2	762.367	1	b7	14.13	45689	0	3
QFMHLWFGHHLADWSPVMK	crtE	10	Seq+_exponential	789.715	3	1046.53	1	y9	13.92	309	118	2
QFMHLWFGHHLADWSPVMK	crtE	11	Seq+_early stationary	789.715	3	1046.53	1	y9	14.4	989	165	2
QFMHLWFGHHLADWSPVMK	crtE	12	Seq+_late stationary	789.715	3	1046.53	1	y9	14.26	1057	281	2
QFMHLWFGHHLADWSPVMK	crtE	13	Seq+_exponential	789.715	3	1046.53	1	y9	14.29	1576	0	2
QFMHLWFGHHLADWSPVMK	crtE	14	Seq+_early stationary	789.715	3	1046.53	1	y9	14.24	2384	429	3
QFMHLWFGHHLADWSPVMK	crtE	15	Seq+_late stationary	789.715	3	1046.53	1	y9	14.43	3647	593	2
QFMHLWFGHHLADWSPVMK	crtE	16	Seq+_exponential	789.715	3	1046.53	1	y9	15	337	113	2
QFMHLWFGHHLADWSPVMK	crtE	17	Seq+_early stationary	789.715	3	1046.53	1	y9	14.57	3924	164	2
QFMHLWFGHHLADWSPVMK	crtE	18	Seq+_late stationary	789.715	3	1046.53	1	y9	14	669	45	2
QFMHLWFGHHLADWSPVMK	crtE	1	MG1655*_exponential	789.715	3	1046.53	1	y9	14.2	1444	475	3
QFMHLWFGHHLADWSPVMK	crtE	2	MG1655*_early stationary	789.715	3	1046.53	1	y9	14.28	819	45	2
QFMHLWFGHHLADWSPVMK	crtE	3	MG1655*_late stationary	789.715	3	1046.53	1	y9	14.69	256	109	3
QFMHLWFGHHLADWSPVMK	crtE	4	MG1655*_exponential	789.715	3	1046.53	1	y9	13.94	1045	1008	2
QFMHLWFGHHLADWSPVMK	crtE	5	MG1655*_early stationary	789.715	3	1046.53	1	y9	#N/A	#N/A	#N/A	#N/A
QFMHLWFGHHLADWSPVMK	crtE	6	MG1655*_late stationary	789.715	3	1046.53	1	y9	14.17	866	2	3
QFMHLWFGHHLADWSPVMK	crtE	7	MG1655*_exponential	789.715	3	1046.53	1	y9	13.95	727	0	3
QFMHLWFGHHLADWSPVMK	crtE	8	MG1655*_early stationary	789.715	3	1046.53	1	y9	14.25	1802	459	2
QFMHLWFGHHLADWSPVMK	crtE	9	MG1655*_late stationary	789.715	3	1046.53	1	y9	14.47	795	302	2
QFMHLWFGHHLADWSPVMK	crtE	10	Seq+_exponential	789.715	3	933.45	1	y8	13.9	1274	84	1
QFMHLWFGHHLADWSPVMK	crtE	11	Seq+_early stationary	789.715	3	933.45	1	y8	14.32	1896	297	1
QFMHLWFGHHLADWSPVMK	crtE	12	Seq+_late stationary	789.715	3	933.45	1	y8	#N/A	#N/A	#N/A	#N/A
QFMHLWFGHHLADWSPVMK	crtE	13	Seq+_exponential	789.715	3	933.45	1	y8	14.29	2553	0	1
QFMHLWFGHHLADWSPVMK	crtE	14	Seq+_early stationary	789.715	3	933.45	1	y8	14.24	5081	0	1
QFMHLWFGHHLADWSPVMK	crtE	15	Seq+_late stationary	789.715	3	933.45	1	y8	14.32	4873	198	1
QFMHLWFGHHLADWSPVMK	crtE	16	Seq+_exponential	789.715	3	933.45	1	y8	14.98	14662	503	1
QFMHLWFGHHLADWSPVMK	crtE	17	Seq+_early stationary	789.715	3	933.45	1	y8	#N/A	#N/A	#N/A	#N/A
QFMHLWFGHHLADWSPVMK	crtE	18	Seq+_late stationary	789.715	3	933.45	1	y8	14	1161	0	1
QFMHLWFGHHLADWSPVMK	crtE	1	MG1655*_exponential	789.715	3	933.45	1	y8	14.2	6236	288	1
QFMHLWFGHHLADWSPVMK	crtE	2	MG1655*_early stationary	789.715	3	933.45	1	y8	14.28	1992	264	1
QFMHLWFGHHLADWSPVMK	crtE	3	MG1655*_late stationary	789.715	3	933.45	1	y8	14.67	473	524	2
QFMHLWFGHHLADWSPVMK	crtE	4	MG1655*_exponential	789.715	3	933.45	1	y8	13.94	2115	887	1
QFMHLWFGHHLADWSPVMK	crtE	5	MG1655*_early stationary	789.715	3	933.45	1	y8	14.24	6141	696	1
QFMHLWFGHHLADWSPVMK	crtE	6	MG1655*_late stationary	789.715	3	933.45	1	y8	14.24	2038	236	1
QFMHLWFGHHLADWSPVMK	crtE	7	MG1655*_exponential	789.715	3	933.45	1	y8	13.97	1766	0	2
QFMHLWFGHHLADWSPVMK	crtE	8	MG1655*_early stationary	789.715	3	933.45	1	y8	14.28	2589	848	1
QFMHLWFGHHLADWSPVMK	crtE	9	MG1655*_late stationary	789.715	3	933.45	1	y8	14.45	3688	458	1
QFMHLWFGHHLADWSPVMK	crtE	10	Seq+_exponential	789.715	3	912.456	2	y15	#N/A	#N/A	#N/A	#N/A
QFMHLWFGHHLADWSPVMK	crtE	11	Seq+_early stationary	789.715	3	912.456	2	y15	#N/A	#N/A	#N/A	#N/A
QFMHLWFGHHLADWSPVMK	crtE	12	Seq+_late stationary	789.715	3	912.456	2	y15	14.24	25695	928	1
QFMHLWFGHHLADWSPVMK	crtE	13	Seq+_exponential	789.715	3	912.456	2	y15	14.36	1080	289	3
QFMHLWFGHHLADWSPVMK	crtE	14	Seq+_early stationary	789.715	3	912.456	2	y15	14.13	2564	526	2
QFMHLWFGHHLADWSPVMK	crtE	15	Seq+_late stationary	789.715	3	912.456	2	y15	14.43	3255	609	3
QFMHLWFGHHLADWSPVMK	crtE	16	Seq+_exponential	789.715	3	912.456	2	y15	14.9	9	449	3
QFMHLWFGHHLADWSPVMK	crtE	17	Seq+_early stationary	789.715	3	912.456	2	y15	14.69	6638	0	1
QFMHLWFGHHLADWSPVMK	crtE	18	Seq+_late stationary	789.715	3	912.456	2	y15	#N/A	#N/A	#N/A	#N/A
QFMHLWFGHHLADWSPVMK	crtE	1	MG1655*_exponential	789.715	3	912.456	2	y15	14.29	2866	0	2
QFMHLWFGHHLADWSPVMK	crtE	2	MG1655*_early stationary	789.715	3	912.456	2	y15	#N/A	#N/A	#N/A	#N/A
QFMHLWFGHHLADWSPVMK	crtE	3	MG1655*_late stationary	789.715	3	912.456	2	y15	14.78	774	286	1
QFMHLWFGHHLADWSPVMK	crtE	4	MG1655*_exponential	789.715	3	912.456	2	y15	#N/A	#N/A	#N/A	#N/A
QFMHLWFGHHLADWSPVMK	crtE	5	MG1655*_early stationary	789.715	3	912.456	2	y15	14.09	1481	1018	2
QFMHLWFGHHLADWSPVMK	crtE	6	MG1655*_late stationary	789.715	3	912.456	2	y15	14.3	945	227	2
QFMHLWFGHHLADWSPVMK	crtE	7	MG1655*_exponential	789.715	3	912.456	2	y15	13.93	8529	0	1
QFMHLWFGHHLADWSPVMK	crtE	8	MG1655*_early stationary	789.715	3	912.456	2	y15	#N/A	#N/A	#N/A	#N/A
QFMHLWFGHHLADWSPVMK	crtE	9	MG1655*_late stationary	789.715	3	912.456	2	y15	#N/A	#N/A	#N/A	#N/A
HLTFACPQGGAIR	crtE	10	Seq+_exponential	476.579	3	601.342	1	y6	11.1	2937	124	2
HLTFACPQGGAIR	crtE	11	Seq+_early stationary	476.579	3	601.342	1	y6	11.06	389	869	3
HLTFACPQGGAIR	crtE	12	Seq+_late stationary	476.579	3	601.342	1	y6	10.72	5011	441	3
HLTFACPQGGAIR	crtE	13	Seq+_exponential	476.579	3	601.342	1	y6	10.53	2675	0	3
HLTFACPQGGAIR	crtE	14	Seq+_early stationary	476.579	3	601.342	1	y6	10.68	684	998	3
HLTFACPQGGAIR	crtE	15	Seq+_late stationary	476.579	3	601.342	1	y6	11.21	1082	1132	3
HLTFACPQGGAIR	crtE	16	Seq+_exponential	476.579	3	601.342	1	y6	10.91	4266	1218	3
HLTFACPQGGAIR	crtE	17	Seq+_early stationary	476.579	3	601.342	1	y6	10.5	5083	0	3
HLTFACPQGGAIR	crtE	18	Seq+_late stationary	476.579	3	601.342	1	y6	10.92	1496	461	3
HLTFACPQGGAIR	crtE	1	MG1655*_exponential	476.579	3	601.342	1	y6	10.62	4618	0	3
HLTFACPQGGAIR	crtE	2	MG1655*_early stationary	476.579	3	601.342	1	y6	10.46	3541	0	3
HLTFACPQGGAIR	crtE	3	MG1655*_late stationary	476.579	3	601.342	1	y6	11.34	1244	549	2
HLTFACPQGGAIR	crtE	4	MG1655*_exponential	476.579	3	601.342	1	y6	10.62	4044	368	1
HLTFACPQGGAIR	crtE	5	MG1655*_early stationary	476.579	3	601.342	1	y6	10.76	3014	521	2
HLTFACPQGGAIR	crtE	6	MG1655*_late stationary	476.579	3	601.342	1	y6	10.87	927	146	3
HLTFACPQGGAIR	crtE	7	MG1655*_exponential	476.579	3	601.342	1	y6	10.49	1917	0	3
HLTFACPQGGAIR	crtE	8	MG1655*_early stationary	476.579	3	601.342	1	y6	11.4	1679	3421	2
HLTFACPQGGAIR	crtE	9	MG1655*_late stationary	476.579	3	601.342	1	y6	10.64	2517	1358	3
HLTFACPQGGAIR	crtE	10	Seq+_exponential	476.579	3	589.293	2	y11	#N/A	#N/A	#N/A	#N/A
HLTFACPQGGAIR	crtE	11	Seq+_early stationary	476.579	3	589.293	2	y11	10.95	5536	1020	1
HLTFACPQGGAIR	crtE	12	Seq+_late stationary	476.579	3	589.293	2	y11	10.66	9116	288	1
HLTFACPQGGAIR	crtE	13	Seq+_exponential	476.579	3	589.293	2	y11	10.56	4567	0	1
HLTFACPQGGAIR	crtE	14	Seq+_early stationary	476.579	3	589.293	2	y11	10.76	7128	641	1
HLTFACPQGGAIR	crtE	15	Seq+_late stationary	476.579	3	589.293	2	y11	11.25	1392	498	2
HLTFACPQGGAIR	crtE	16	Seq+_exponential	476.579	3	589.293	2	y11	10.85	6899	2174	1
HLTFACPQGGAIR	crtE	17	Seq+_early stationary	476.579	3	589.293	2	y11	10.48	8639	0	1
HLTFACPQGGAIR	crtE	18	Seq+_late stationary	476.579	3	589.293	2	y11	10.87	4955	1027	1
HLTFACPQGGAIR	crtE	1	MG1655*_exponential	476.579	3	589.293	2	y11	10.51	6132	0	1
HLTFACPQGGAIR	crtE	2	MG1655*_early stationary	476.579	3	589.293	2	y11	10.9	9443	0	1
HLTFACPQGGAIR	crtE	3	MG1655*_late stationary	476.579	3	589.293	2	y11	11.42	1760	118	1
HLTFACPQGGAIR	crtE	4	MG1655*_exponential	476.579	3	589.293	2	y11	#N/A	#N/A	#N/A	#N/A
HLTFACPQGGAIR	crtE	5	MG1655*_early stationary	476.579	3	589.293	2	y11	10.85	7443	584	1
HLTFACPQGGAIR	crtE	6	MG1655*_late stationary	476.579	3	589.293	2	y11	10.82	2894	257	1
HLTFACPQGGAIR	crtE	7	MG1655*_exponential	476.579	3	589.293	2	y11	10.54	4162	0	2
HLTFACPQGGAIR	crtE	8	MG1655*_early stationary	476.579	3	589.293	2	y11	11.37	2644	4339	1
HLTFACPQGGAIR	crtE	9	MG1655*_late stationary	476.579	3	589.293	2	y11	10.62	5597	2012	2
HLTFACPQGGAIR	crtE	10	Seq+_exponential	476.579	3	499.266	1	b4	11.12	4952	496	1
HLTFACPQGGAIR	crtE	11	Seq+_early stationary	476.579	3	499.266	1	b4	10.95	3379	818	2
HLTFACPQGGAIR	crtE	12	Seq+_late stationary	476.579	3	499.266	1	b4	10.66	8982	822	2
HLTFACPQGGAIR	crtE	13	Seq+_exponential	476.579	3	499.266	1	b4	10.59	4192	578	2
HLTFACPQGGAIR	crtE	14	Seq+_early stationary	476.579	3	499.266	1	b4	10.74	2427	803	2
HLTFACPQGGAIR	crtE	15	Seq+_late stationary	476.579	3	499.266	1	b4	11.21	23148	1083	1
HLTFACPQGGAIR	crtE	16	Seq+_exponential	476.579	3	499.266	1	b4	10.8	6662	2045	2
HLTFACPQGGAIR	crtE	17	Seq+_early stationary	476.579	3	499.266	1	b4	10.53	5428	2017	2
HLTFACPQGGAIR	crtE	18	Seq+_late stationary	476.579	3	499.266	1	b4	10.9	2576	843	2
HLTFACPQGGAIR	crtE	1	MG1655*_exponential	476.579	3	499.266	1	b4	10.62	4760	0	2
HLTFACPQGGAIR	crtE	2	MG1655*_early stationary	476.579	3	499.266	1	b4	10.43	6157	0	2
HLTFACPQGGAIR	crtE	3	MG1655*_late stationary	476.579	3	499.266	1	b4	#N/A	#N/A	#N/A	#N/A
HLTFACPQGGAIR	crtE	4	MG1655*_exponential	476.579	3	499.266	1	b4	#N/A	#N/A	#N/A	#N/A
HLTFACPQGGAIR	crtE	5	MG1655*_early stationary	476.579	3	499.266	1	b4	#N/A	#N/A	#N/A	#N/A
HLTFACPQGGAIR	crtE	6	MG1655*_late stationary	476.579	3	499.266	1	b4	10.82	2380	266	2
HLTFACPQGGAIR	crtE	7	MG1655*_exponential	476.579	3	499.266	1	b4	10.54	5166	0	1
HLTFACPQGGAIR	crtE	8	MG1655*_early stationary	476.579	3	499.266	1	b4	#N/A	#N/A	#N/A	#N/A
HLTFACPQGGAIR	crtE	9	MG1655*_late stationary	476.579	3	499.266	1	b4	10.59	6092	1116	1
DIIDDAAIDR	crtB	10	Seq+_exponential	558.78	2	888.442	1	y8	10.41	3243	2211	1
DIIDDAAIDR	crtB	11	Seq+_early stationary	558.78	2	888.442	1	y8	10.6	1978	209	1
DIIDDAAIDR	crtB	12	Seq+_late stationary	558.78	2	888.442	1	y8	10.65	10265	682	1
DIIDDAAIDR	crtB	13	Seq+_exponential	558.78	2	888.442	1	y8	10.48	6897	71	1
DIIDDAAIDR	crtB	14	Seq+_early stationary	558.78	2	888.442	1	y8	10.4	10147	2339	2
DIIDDAAIDR	crtB	15	Seq+_late stationary	558.78	2	888.442	1	y8	10.44	9118	3045	2
DIIDDAAIDR	crtB	16	Seq+_exponential	558.78	2	888.442	1	y8	10.33	6849	1448	1
DIIDDAAIDR	crtB	17	Seq+_early stationary	558.78	2	888.442	1	y8	10.49	5926	1213	2
DIIDDAAIDR	crtB	18	Seq+_late stationary	558.78	2	888.442	1	y8	10.43	11163	1216	1
DIIDDAAIDR	crtB	1	MG1655*_exponential	558.78	2	888.442	1	y8	10.49	1556	1591	2
DIIDDAAIDR	crtB	2	MG1655*_early stationary	558.78	2	888.442	1	y8	#N/A	#N/A	#N/A	#N/A
DIIDDAAIDR	crtB	3	MG1655*_late stationary	558.78	2	888.442	1	y8	10.42	4273	914	2
DIIDDAAIDR	crtB	4	MG1655*_exponential	558.78	2	888.442	1	y8	10.32	6313	1031	2
DIIDDAAIDR	crtB	5	MG1655*_early stationary	558.78	2	888.442	1	y8	10.32	6939	1956	2
DIIDDAAIDR	crtB	6	MG1655*_late stationary	558.78	2	888.442	1	y8	10.35	4578	564	1
DIIDDAAIDR	crtB	7	MG1655*_exponential	558.78	2	888.442	1	y8	10.46	3660	1730	1
DIIDDAAIDR	crtB	8	MG1655*_early stationary	558.78	2	888.442	1	y8	10.46	20474	2138	1
DIIDDAAIDR	crtB	9	MG1655*_late stationary	558.78	2	888.442	1	y8	10.56	11875	926	1
DIIDDAAIDR	crtB	10	Seq+_exponential	558.78	2	775.358	1	y7	10.4	2510	725	2
DIIDDAAIDR	crtB	11	Seq+_early stationary	558.78	2	775.358	1	y7	10.62	440	1260	2
DIIDDAAIDR	crtB	12	Seq+_late stationary	558.78	2	775.358	1	y7	10.65	9034	919	2
DIIDDAAIDR	crtB	13	Seq+_exponential	558.78	2	775.358	1	y7	10.47	5064	1072	2
DIIDDAAIDR	crtB	14	Seq+_early stationary	558.78	2	775.358	1	y7	10.42	10222	2516	1
DIIDDAAIDR	crtB	15	Seq+_late stationary	558.78	2	775.358	1	y7	10.42	14492	1326	1
DIIDDAAIDR	crtB	16	Seq+_exponential	558.78	2	775.358	1	y7	10.29	6601	1464	2
DIIDDAAIDR	crtB	17	Seq+_early stationary	558.78	2	775.358	1	y7	10.46	7716	374	1
DIIDDAAIDR	crtB	18	Seq+_late stationary	558.78	2	775.358	1	y7	10.43	10480	512	2
DIIDDAAIDR	crtB	1	MG1655*_exponential	558.78	2	775.358	1	y7	10.51	3372	152	1
DIIDDAAIDR	crtB	2	MG1655*_early stationary	558.78	2	775.358	1	y7	10.41	10093	5414	2
DIIDDAAIDR	crtB	3	MG1655*_late stationary	558.78	2	775.358	1	y7	10.39	5383	1169	1
DIIDDAAIDR	crtB	4	MG1655*_exponential	558.78	2	775.358	1	y7	10.39	6572	1445	1
DIIDDAAIDR	crtB	5	MG1655*_early stationary	558.78	2	775.358	1	y7	10.35	8195	118	1
DIIDDAAIDR	crtB	6	MG1655*_late stationary	558.78	2	775.358	1	y7	10.37	4469	339	2
DIIDDAAIDR	crtB	7	MG1655*_exponential	558.78	2	775.358	1	y7	10.49	3640	1043	2
DIIDDAAIDR	crtB	8	MG1655*_early stationary	558.78	2	775.358	1	y7	10.46	12941	1569	2
DIIDDAAIDR	crtB	9	MG1655*_late stationary	558.78	2	775.358	1	y7	10.56	7157	2472	2
DIIDDAAIDR	crtB	10	Seq+_exponential	558.78	2	660.331	1	y6	10.4	2450	1236	3
DIIDDAAIDR	crtB	11	Seq+_early stationary	558.78	2	660.331	1	y6	10.68	287	1058	3
DIIDDAAIDR	crtB	12	Seq+_late stationary	558.78	2	660.331	1	y6	10.67	6099	318	3
DIIDDAAIDR	crtB	13	Seq+_exponential	558.78	2	660.331	1	y6	#N/A	#N/A	#N/A	#N/A
DIIDDAAIDR	crtB	14	Seq+_early stationary	558.78	2	660.331	1	y6	10.4	5172	2513	3
DIIDDAAIDR	crtB	15	Seq+_late stationary	558.78	2	660.331	1	y6	10.39	4122	3560	3
DIIDDAAIDR	crtB	16	Seq+_exponential	558.78	2	660.331	1	y6	10.29	3822	2150	3
DIIDDAAIDR	crtB	17	Seq+_early stationary	558.78	2	660.331	1	y6	10.46	2265	2375	3
DIIDDAAIDR	crtB	18	Seq+_late stationary	558.78	2	660.331	1	y6	10.4	6453	702	3
DIIDDAAIDR	crtB	1	MG1655*_exponential	558.78	2	660.331	1	y6	10.55	1434	259	3
DIIDDAAIDR	crtB	2	MG1655*_early stationary	558.78	2	660.331	1	y6	10.92	11360	7209	1
DIIDDAAIDR	crtB	3	MG1655*_late stationary	558.78	2	660.331	1	y6	10.39	2292	1207	3
DIIDDAAIDR	crtB	4	MG1655*_exponential	558.78	2	660.331	1	y6	10.29	1134	3610	3
DIIDDAAIDR	crtB	5	MG1655*_early stationary	558.78	2	660.331	1	y6	10.32	4786	2077	3
DIIDDAAIDR	crtB	6	MG1655*_late stationary	558.78	2	660.331	1	y6	10.37	2534	290	3
DIIDDAAIDR	crtB	7	MG1655*_exponential	558.78	2	660.331	1	y6	10.46	3546	681	3
DIIDDAAIDR	crtB	8	MG1655*_early stationary	558.78	2	660.331	1	y6	#N/A	#N/A	#N/A	#N/A
DIIDDAAIDR	crtB	9	MG1655*_late stationary	558.78	2	660.331	1	y6	#N/A	#N/A	#N/A	#N/A
ANVTLAPNPDEVDEVR	idi(Hp)	10	Seq+_exponential	869.934	2	1169.54	1	y10	10.99	5537	0	1
ANVTLAPNPDEVDEVR	idi(Hp)	11	Seq+_early stationary	869.934	2	1169.54	1	y10	10.98	9491	233	1
ANVTLAPNPDEVDEVR	idi(Hp)	12	Seq+_late stationary	869.934	2	1169.54	1	y10	11.17	11126	0	1
ANVTLAPNPDEVDEVR	idi(Hp)	13	Seq+_exponential	869.934	2	1169.54	1	y10	10.81	6723	254	1
ANVTLAPNPDEVDEVR	idi(Hp)	14	Seq+_early stationary	869.934	2	1169.54	1	y10	10.77	11310	0	1
ANVTLAPNPDEVDEVR	idi(Hp)	15	Seq+_late stationary	869.934	2	1169.54	1	y10	10.81	20423	164	1
ANVTLAPNPDEVDEVR	idi(Hp)	16	Seq+_exponential	869.934	2	1169.54	1	y10	10.84	11484	90	1
ANVTLAPNPDEVDEVR	idi(Hp)	17	Seq+_early stationary	869.934	2	1169.54	1	y10	10.73	10880	0	1
ANVTLAPNPDEVDEVR	idi(Hp)	18	Seq+_late stationary	869.934	2	1169.54	1	y10	10.89	8625	192	1
ANVTLAPNPDEVDEVR	idi(Hp)	1	MG1655*_exponential	869.934	2	1169.54	1	y10	10.73	2841	0	1
ANVTLAPNPDEVDEVR	idi(Hp)	2	MG1655*_early stationary	869.934	2	1169.54	1	y10	10.9	14183	0	1
ANVTLAPNPDEVDEVR	idi(Hp)	3	MG1655*_late stationary	869.934	2	1169.54	1	y10	10.76	9196	0	1
ANVTLAPNPDEVDEVR	idi(Hp)	4	MG1655*_exponential	869.934	2	1169.54	1	y10	10.79	12994	574	1
ANVTLAPNPDEVDEVR	idi(Hp)	5	MG1655*_early stationary	869.934	2	1169.54	1	y10	10.85	12343	532	1
ANVTLAPNPDEVDEVR	idi(Hp)	6	MG1655*_late stationary	869.934	2	1169.54	1	y10	10.79	9354	0	1
ANVTLAPNPDEVDEVR	idi(Hp)	7	MG1655*_exponential	869.934	2	1169.54	1	y10	10.96	6664	0	1
ANVTLAPNPDEVDEVR	idi(Hp)	8	MG1655*_early stationary	869.934	2	1169.54	1	y10	10.95	18819	703	1
ANVTLAPNPDEVDEVR	idi(Hp)	9	MG1655*_late stationary	869.934	2	1169.54	1	y10	11.06	15356	404	1
ANVTLAPNPDEVDEVR	idi(Hp)	10	Seq+_exponential	869.934	2	585.275	2	y10	10.96	711	441	3
ANVTLAPNPDEVDEVR	idi(Hp)	11	Seq+_early stationary	869.934	2	585.275	2	y10	10.95	1003	878	3
ANVTLAPNPDEVDEVR	idi(Hp)	12	Seq+_late stationary	869.934	2	585.275	2	y10	11.11	1450	474	3
ANVTLAPNPDEVDEVR	idi(Hp)	13	Seq+_exponential	869.934	2	585.275	2	y10	10.76	2125	61	2
ANVTLAPNPDEVDEVR	idi(Hp)	14	Seq+_early stationary	869.934	2	585.275	2	y10	10.74	2923	119	3
ANVTLAPNPDEVDEVR	idi(Hp)	15	Seq+_late stationary	869.934	2	585.275	2	y10	10.81	3882	108	3
ANVTLAPNPDEVDEVR	idi(Hp)	16	Seq+_exponential	869.934	2	585.275	2	y10	#N/A	#N/A	#N/A	#N/A
ANVTLAPNPDEVDEVR	idi(Hp)	17	Seq+_early stationary	869.934	2	585.275	2	y10	#N/A	#N/A	#N/A	#N/A
ANVTLAPNPDEVDEVR	idi(Hp)	18	Seq+_late stationary	869.934	2	585.275	2	y10	10.92	1574	494	3
ANVTLAPNPDEVDEVR	idi(Hp)	1	MG1655*_exponential	869.934	2	585.275	2	y10	10.79	608	549	3
ANVTLAPNPDEVDEVR	idi(Hp)	2	MG1655*_early stationary	869.934	2	585.275	2	y10	10.93	2040	249	3
ANVTLAPNPDEVDEVR	idi(Hp)	3	MG1655*_late stationary	869.934	2	585.275	2	y10	10.78	1586	0	3
ANVTLAPNPDEVDEVR	idi(Hp)	4	MG1655*_exponential	869.934	2	585.275	2	y10	10.85	1873	283	3
ANVTLAPNPDEVDEVR	idi(Hp)	5	MG1655*_early stationary	869.934	2	585.275	2	y10	10.88	3329	0	3
ANVTLAPNPDEVDEVR	idi(Hp)	6	MG1655*_late stationary	869.934	2	585.275	2	y10	10.79	1616	71	3
ANVTLAPNPDEVDEVR	idi(Hp)	7	MG1655*_exponential	869.934	2	585.275	2	y10	10.99	1284	175	3
ANVTLAPNPDEVDEVR	idi(Hp)	8	MG1655*_early stationary	869.934	2	585.275	2	y10	10.92	2703	750	3
ANVTLAPNPDEVDEVR	idi(Hp)	9	MG1655*_late stationary	869.934	2	585.275	2	y10	11.06	1783	600	3
ANVTLAPNPDEVDEVR	idi(Hp)	10	Seq+_exponential	869.934	2	570.325	1	b6	10.99	2337	190	2
ANVTLAPNPDEVDEVR	idi(Hp)	11	Seq+_early stationary	869.934	2	570.325	1	b6	10.95	2054	324	2
ANVTLAPNPDEVDEVR	idi(Hp)	12	Seq+_late stationary	869.934	2	570.325	1	b6	11.17	2777	289	2
ANVTLAPNPDEVDEVR	idi(Hp)	13	Seq+_exponential	869.934	2	570.325	1	b6	10.87	1882	0	3
ANVTLAPNPDEVDEVR	idi(Hp)	14	Seq+_early stationary	869.934	2	570.325	1	b6	10.79	3452	1159	2
ANVTLAPNPDEVDEVR	idi(Hp)	15	Seq+_late stationary	869.934	2	570.325	1	b6	10.81	7548	0	2
ANVTLAPNPDEVDEVR	idi(Hp)	16	Seq+_exponential	869.934	2	570.325	1	b6	10.84	4857	598	2
ANVTLAPNPDEVDEVR	idi(Hp)	17	Seq+_early stationary	869.934	2	570.325	1	b6	10.7	4178	0	2
ANVTLAPNPDEVDEVR	idi(Hp)	18	Seq+_late stationary	869.934	2	570.325	1	b6	10.87	2402	0	2
ANVTLAPNPDEVDEVR	idi(Hp)	1	MG1655*_exponential	869.934	2	570.325	1	b6	10.76	2053	621	2
ANVTLAPNPDEVDEVR	idi(Hp)	2	MG1655*_early stationary	869.934	2	570.325	1	b6	10.9	3517	435	2
ANVTLAPNPDEVDEVR	idi(Hp)	3	MG1655*_late stationary	869.934	2	570.325	1	b6	10.81	4172	66	2
ANVTLAPNPDEVDEVR	idi(Hp)	4	MG1655*_exponential	869.934	2	570.325	1	b6	10.76	3746	551	2
ANVTLAPNPDEVDEVR	idi(Hp)	5	MG1655*_early stationary	869.934	2	570.325	1	b6	10.85	4101	164	2
ANVTLAPNPDEVDEVR	idi(Hp)	6	MG1655*_late stationary	869.934	2	570.325	1	b6	10.79	2496	0	2
ANVTLAPNPDEVDEVR	idi(Hp)	7	MG1655*_exponential	869.934	2	570.325	1	b6	10.96	2789	521	2
ANVTLAPNPDEVDEVR	idi(Hp)	8	MG1655*_early stationary	869.934	2	570.325	1	b6	10.95	7935	1187	2
ANVTLAPNPDEVDEVR	idi(Hp)	9	MG1655*_late stationary	869.934	2	570.325	1	b6	11.09	4505	1148	2
ALEGDAEWEAK	Housekeeper	10	Seq+_exponential	609.785	2	1034.44	1	y9	8.93	873089	1631	2
ALEGDAEWEAK	Housekeeper	11	Seq+_early stationary	609.785	2	1034.44	1	y9	8.88	841134	3874	2
ALEGDAEWEAK	Housekeeper	12	Seq+_late stationary	609.785	2	1034.44	1	y9	9.08	774738	5471	2
ALEGDAEWEAK	Housekeeper	13	Seq+_exponential	609.785	2	1034.44	1	y9	8.81	658514	1316	1
ALEGDAEWEAK	Housekeeper	14	Seq+_early stationary	609.785	2	1034.44	1	y9	8.77	974784	4233	2
ALEGDAEWEAK	Housekeeper	15	Seq+_late stationary	609.785	2	1034.44	1	y9	8.81	1221443	8017	1
ALEGDAEWEAK	Housekeeper	16	Seq+_exponential	609.785	2	1034.44	1	y9	8.88	1856663	9246	1
ALEGDAEWEAK	Housekeeper	17	Seq+_early stationary	609.785	2	1034.44	1	y9	8.93	761968	406	1
ALEGDAEWEAK	Housekeeper	18	Seq+_late stationary	609.785	2	1034.44	1	y9	8.76	917224	2415	1
ALEGDAEWEAK	Housekeeper	1	MG1655*_exponential	609.785	2	1034.44	1	y9	8.76	908493	3516	1
ALEGDAEWEAK	Housekeeper	2	MG1655*_early stationary	609.785	2	1034.44	1	y9	8.87	660600	1960	1
ALEGDAEWEAK	Housekeeper	3	MG1655*_late stationary	609.785	2	1034.44	1	y9	8.76	768810	1660	1
ALEGDAEWEAK	Housekeeper	4	MG1655*_exponential	609.785	2	1034.44	1	y9	8.73	2139868	6044	1
ALEGDAEWEAK	Housekeeper	5	MG1655*_early stationary	609.785	2	1034.44	1	y9	8.83	863609	3426	1
ALEGDAEWEAK	Housekeeper	6	MG1655*_late stationary	609.785	2	1034.44	1	y9	8.81	477702	1212	1
ALEGDAEWEAK	Housekeeper	7	MG1655*_exponential	609.785	2	1034.44	1	y9	8.8	825033	1944	1
ALEGDAEWEAK	Housekeeper	8	MG1655*_early stationary	609.785	2	1034.44	1	y9	8.9	2412425	3995	1
ALEGDAEWEAK	Housekeeper	9	MG1655*_late stationary	609.785	2	1034.44	1	y9	8.88	639462	3537	1
ALEGDAEWEAK	Housekeeper	10	Seq+_exponential	609.785	2	905.4	1	y8	8.9	951204	1448	1
ALEGDAEWEAK	Housekeeper	11	Seq+_early stationary	609.785	2	905.4	1	y8	8.88	933524	2349	1
ALEGDAEWEAK	Housekeeper	12	Seq+_late stationary	609.785	2	905.4	1	y8	9.06	1022925	14924	1
ALEGDAEWEAK	Housekeeper	13	Seq+_exponential	609.785	2	905.4	1	y8	8.83	636969	720	2
ALEGDAEWEAK	Housekeeper	14	Seq+_early stationary	609.785	2	905.4	1	y8	8.77	989581	1384	1
ALEGDAEWEAK	Housekeeper	15	Seq+_late stationary	609.785	2	905.4	1	y8	8.83	1173831	15748	2
ALEGDAEWEAK	Housekeeper	16	Seq+_exponential	609.785	2	905.4	1	y8	8.9	1797307	561	2
ALEGDAEWEAK	Housekeeper	17	Seq+_early stationary	609.785	2	905.4	1	y8	8.9	673617	2639	2
ALEGDAEWEAK	Housekeeper	18	Seq+_late stationary	609.785	2	905.4	1	y8	8.76	827144	3673	2
ALEGDAEWEAK	Housekeeper	1	MG1655*_exponential	609.785	2	905.4	1	y8	#N/A	#N/A	#N/A	#N/A
ALEGDAEWEAK	Housekeeper	2	MG1655*_early stationary	609.785	2	905.4	1	y8	8.89	602439	2377	2
ALEGDAEWEAK	Housekeeper	3	MG1655*_late stationary	609.785	2	905.4	1	y8	8.73	649272	3634	2
ALEGDAEWEAK	Housekeeper	4	MG1655*_exponential	609.785	2	905.4	1	y8	8.76	1709845	2834	2
ALEGDAEWEAK	Housekeeper	5	MG1655*_early stationary	609.785	2	905.4	1	y8	8.81	754084	1507	2
ALEGDAEWEAK	Housekeeper	6	MG1655*_late stationary	609.785	2	905.4	1	y8	8.81	417444	101	2
ALEGDAEWEAK	Housekeeper	7	MG1655*_exponential	609.785	2	905.4	1	y8	8.8	614132	3567	2
ALEGDAEWEAK	Housekeeper	8	MG1655*_early stationary	609.785	2	905.4	1	y8	8.9	1584185	2922	2
ALEGDAEWEAK	Housekeeper	9	MG1655*_late stationary	609.785	2	905.4	1	y8	8.85	526485	2252	2
ALEGDAEWEAK	Housekeeper	10	Seq+_exponential	609.785	2	733.352	1	y6	8.93	254896	1353	3
ALEGDAEWEAK	Housekeeper	11	Seq+_early stationary	609.785	2	733.352	1	y6	8.88	295023	1989	3
ALEGDAEWEAK	Housekeeper	12	Seq+_late stationary	609.785	2	733.352	1	y6	9.08	235390	4034	3
ALEGDAEWEAK	Housekeeper	13	Seq+_exponential	609.785	2	733.352	1	y6	8.81	192489	2087	3
ALEGDAEWEAK	Housekeeper	14	Seq+_early stationary	609.785	2	733.352	1	y6	8.79	214536	2193	3
ALEGDAEWEAK	Housekeeper	15	Seq+_late stationary	609.785	2	733.352	1	y6	8.78	357955	9770	3
ALEGDAEWEAK	Housekeeper	16	Seq+_exponential	609.785	2	733.352	1	y6	8.9	516764	2548	3
ALEGDAEWEAK	Housekeeper	17	Seq+_early stationary	609.785	2	733.352	1	y6	8.9	160011	1803	3
ALEGDAEWEAK	Housekeeper	18	Seq+_late stationary	609.785	2	733.352	1	y6	8.73	248224	1985	3
ALEGDAEWEAK	Housekeeper	1	MG1655*_exponential	609.785	2	733.352	1	y6	8.76	292574	1745	2
ALEGDAEWEAK	Housekeeper	2	MG1655*_early stationary	609.785	2	733.352	1	y6	8.87	171360	848	3
ALEGDAEWEAK	Housekeeper	3	MG1655*_late stationary	609.785	2	733.352	1	y6	#N/A	#N/A	#N/A	#N/A
ALEGDAEWEAK	Housekeeper	4	MG1655*_exponential	609.785	2	733.352	1	y6	8.76	650877	4063	3
ALEGDAEWEAK	Housekeeper	5	MG1655*_early stationary	609.785	2	733.352	1	y6	8.83	282392	1469	3
ALEGDAEWEAK	Housekeeper	6	MG1655*_late stationary	609.785	2	733.352	1	y6	8.81	112278	909	3
ALEGDAEWEAK	Housekeeper	7	MG1655*_exponential	609.785	2	733.352	1	y6	8.82	220799	2142	3
ALEGDAEWEAK	Housekeeper	8	MG1655*_early stationary	609.785	2	733.352	1	y6	8.9	619906	3560	3
ALEGDAEWEAK	Housekeeper	9	MG1655*_late stationary	609.785	2	733.352	1	y6	8.88	203303	2388	3
EIMQVALNQAK	Housekeeper	10	Seq+_exponential	622.837	2	1002.54	1	y9	10.29	25874	3582	3
EIMQVALNQAK	Housekeeper	11	Seq+_early stationary	622.837	2	1002.54	1	y9	10.42	22011	2186	3
EIMQVALNQAK	Housekeeper	12	Seq+_late stationary	622.837	2	1002.54	1	y9	10.56	30116	3512	3
EIMQVALNQAK	Housekeeper	13	Seq+_exponential	622.837	2	1002.54	1	y9	10.39	17025	1908	3
EIMQVALNQAK	Housekeeper	14	Seq+_early stationary	622.837	2	1002.54	1	y9	10.27	33834	800	3
EIMQVALNQAK	Housekeeper	15	Seq+_late stationary	622.837	2	1002.54	1	y9	10.29	33680	2192	3
EIMQVALNQAK	Housekeeper	16	Seq+_exponential	622.837	2	1002.54	1	y9	10.19	44362	1899	3
EIMQVALNQAK	Housekeeper	17	Seq+_early stationary	622.837	2	1002.54	1	y9	10.34	24039	1914	3
EIMQVALNQAK	Housekeeper	18	Seq+_late stationary	622.837	2	1002.54	1	y9	10.31	20587	4311	3
EIMQVALNQAK	Housekeeper	1	MG1655*_exponential	622.837	2	1002.54	1	y9	10.36	19121	1332	3
EIMQVALNQAK	Housekeeper	2	MG1655*_early stationary	622.837	2	1002.54	1	y9	10.35	19264	791	3
EIMQVALNQAK	Housekeeper	3	MG1655*_late stationary	622.837	2	1002.54	1	y9	10.22	17496	1135	3
EIMQVALNQAK	Housekeeper	4	MG1655*_exponential	622.837	2	1002.54	1	y9	10.22	72796	1983	3
EIMQVALNQAK	Housekeeper	5	MG1655*_early stationary	622.837	2	1002.54	1	y9	10.26	22670	83	3
EIMQVALNQAK	Housekeeper	6	MG1655*_late stationary	622.837	2	1002.54	1	y9	10.32	7309	1189	3
EIMQVALNQAK	Housekeeper	7	MG1655*_exponential	622.837	2	1002.54	1	y9	10.37	23546	1291	3
EIMQVALNQAK	Housekeeper	8	MG1655*_early stationary	622.837	2	1002.54	1	y9	10.36	67955	1014	3
EIMQVALNQAK	Housekeeper	9	MG1655*_late stationary	622.837	2	1002.54	1	y9	10.51	27564	2696	3
EIMQVALNQAK	Housekeeper	10	Seq+_exponential	622.837	2	743.441	1	y7	10.31	49837	3323	2
EIMQVALNQAK	Housekeeper	11	Seq+_early stationary	622.837	2	743.441	1	y7	10.45	74236	3303	2
EIMQVALNQAK	Housekeeper	12	Seq+_late stationary	622.837	2	743.441	1	y7	10.56	48419	6531	2
EIMQVALNQAK	Housekeeper	13	Seq+_exponential	622.837	2	743.441	1	y7	10.39	32393	1561	2
EIMQVALNQAK	Housekeeper	14	Seq+_early stationary	622.837	2	743.441	1	y7	10.26	61171	3731	2
EIMQVALNQAK	Housekeeper	15	Seq+_late stationary	622.837	2	743.441	1	y7	10.26	79053	6847	2
EIMQVALNQAK	Housekeeper	16	Seq+_exponential	622.837	2	743.441	1	y7	10.17	125862	7329	2
EIMQVALNQAK	Housekeeper	17	Seq+_early stationary	622.837	2	743.441	1	y7	10.36	57364	2004	2
EIMQVALNQAK	Housekeeper	18	Seq+_late stationary	622.837	2	743.441	1	y7	10.31	56113	7863	2
EIMQVALNQAK	Housekeeper	1	MG1655*_exponential	622.837	2	743.441	1	y7	10.32	26268	3486	2
EIMQVALNQAK	Housekeeper	2	MG1655*_early stationary	622.837	2	743.441	1	y7	10.35	52281	444	2
EIMQVALNQAK	Housekeeper	3	MG1655*_late stationary	622.837	2	743.441	1	y7	10.22	37933	934	2
EIMQVALNQAK	Housekeeper	4	MG1655*_exponential	622.837	2	743.441	1	y7	10.24	138127	6767	2
EIMQVALNQAK	Housekeeper	5	MG1655*_early stationary	622.837	2	743.441	1	y7	10.23	61896	2388	2
EIMQVALNQAK	Housekeeper	6	MG1655*_late stationary	622.837	2	743.441	1	y7	10.29	29272	313	2
EIMQVALNQAK	Housekeeper	7	MG1655*_exponential	622.837	2	743.441	1	y7	10.38	38894	4017	2
EIMQVALNQAK	Housekeeper	8	MG1655*_early stationary	622.837	2	743.441	1	y7	10.39	126014	11646	2
EIMQVALNQAK	Housekeeper	9	MG1655*_late stationary	622.837	2	743.441	1	y7	10.51	46775	5404	2
EIMQVALNQAK	Housekeeper	10	Seq+_exponential	622.837	2	644.373	1	y6	10.28	73765	3374	1
EIMQVALNQAK	Housekeeper	11	Seq+_early stationary	622.837	2	644.373	1	y6	10.42	107230	5002	1
EIMQVALNQAK	Housekeeper	12	Seq+_late stationary	622.837	2	644.373	1	y6	10.58	98659	4831	1
EIMQVALNQAK	Housekeeper	13	Seq+_exponential	622.837	2	644.373	1	y6	10.37	70046	1733	1
EIMQVALNQAK	Housekeeper	14	Seq+_early stationary	622.837	2	644.373	1	y6	10.26	136003	4294	1
EIMQVALNQAK	Housekeeper	15	Seq+_late stationary	622.837	2	644.373	1	y6	10.29	150346	13948	1
EIMQVALNQAK	Housekeeper	16	Seq+_exponential	622.837	2	644.373	1	y6	10.2	160188	8463	1
EIMQVALNQAK	Housekeeper	17	Seq+_early stationary	622.837	2	644.373	1	y6	10.31	99472	8385	1
EIMQVALNQAK	Housekeeper	18	Seq+_late stationary	622.837	2	644.373	1	y6	10.31	79280	5349	1
EIMQVALNQAK	Housekeeper	1	MG1655*_exponential	622.837	2	644.373	1	y6	10.34	74527	7773	1
EIMQVALNQAK	Housekeeper	2	MG1655*_early stationary	622.837	2	644.373	1	y6	10.32	81848	1420	1
EIMQVALNQAK	Housekeeper	3	MG1655*_late stationary	622.837	2	644.373	1	y6	10.24	70607	570	1
EIMQVALNQAK	Housekeeper	4	MG1655*_exponential	622.837	2	644.373	1	y6	10.24	211616	6833	1
EIMQVALNQAK	Housekeeper	5	MG1655*_early stationary	622.837	2	644.373	1	y6	10.23	86075	1401	1
EIMQVALNQAK	Housekeeper	6	MG1655*_late stationary	622.837	2	644.373	1	y6	10.31	34625	2450	1
EIMQVALNQAK	Housekeeper	7	MG1655*_exponential	622.837	2	644.373	1	y6	10.37	115336	883	1
EIMQVALNQAK	Housekeeper	8	MG1655*_early stationary	622.837	2	644.373	1	y6	10.36	353874	14065	1
EIMQVALNQAK	Housekeeper	9	MG1655*_late stationary	622.837	2	644.373	1	y6	10.48	104246	3213	1

## Sheet: Housekeeping Proteins (SWATH)
Samples: S1 - S18	These data were generated from the Protein Raw Data in Additional File 2
Counts per sample
	S1 (S1 )	S4 (S4 )	S7 (S7 )	S2 (S2 )	S5 (S5 )	S8 (S8 )	S3 (S3 )	S6 (S6 )	S9 (S9 )	S10 (S10 )	S13 (S13 )	S16 (S16 )	S11 (S11 )	S14 (S14 )	S17 (S17 )	S12 (S12 )	S15 (S15 )	S18 (S18 )
Sum for all proteins	3.29752e+08	4.85549e+08	2.7833e+08	2.8959e+08	2.45725e+08	3.50517e+08	1.36223e+08	1.871e+08	1.95346e+08	2.34537e+08	2.34849e+08	3.12383e+08	2.1752e+08	2.47838e+08	3.1555e+08	2.9088e+08	2.48428e+08	2.32656e+08
Pnp	512139	741306	427850	410140	309972	526952	162802	244848	277895	363556	300960	392623	303785	316412	434558	382636	323459	326857
TufB	6.44816e+06	1.05059e+07	5.97805e+06	5.8167e+06	3.93125e+06	6.4212e+06	2.31963e+06	3.30687e+06	4.24978e+06	4.86595e+06	4.48421e+06	5.6851e+06	4.29068e+06	4.70063e+06	6.55226e+06	5.76606e+06	4.19603e+06	4.22276e+06
Pnp	Polyribonucleotide nucleotidyltransferase
TufB	Elongation factor Tu; Elongation factor Tu 1

## Sheet: Housekeepers - Normalization
Peptide Sequence	Protein Name	Sample	Name	Peak Area
ALEGDAEWEAK	Housekeeper	10	Seq+_exponential	873089																		Sum of Counts		Normalization Factor		AVG Normalization Factor
ALEGDAEWEAK	Housekeeper	11	Seq+_early stationary	841134		Sum of Area	Column Labels													Sample	Name	ALEG...	EIMQ...	ALEG...	EIMQ...
ALEGDAEWEAK	Housekeeper	12	Seq+_late stationary	774738		Row Labels	ALEGDAEWEAK													1	MG1655*_exponential	1201067	119916	1.82561	1.75072	1.78817
ALEGDAEWEAK	Housekeeper	13	Seq+_exponential	658514		1	1201067													2	MG1655*_early stationary	1434399	153393	1.52864	1.36863	1.44864
ALEGDAEWEAK	Housekeeper	14	Seq+_early stationary	974784		2	1434399													3	MG1655*_late stationary	1418082	126036	1.54623	1.66571	1.60597
ALEGDAEWEAK	Housekeeper	15	Seq+_late stationary	1221443		3	1418082													4	MG1655*_exponential	4500590	422539	0.487199	0.496851	0.492025
ALEGDAEWEAK	Housekeeper	16	Seq+_exponential	1856663		4	4500590													5	MG1655*_early stationary	1900085	170641	1.15399	1.2303	1.19214
ALEGDAEWEAK	Housekeeper	17	Seq+_early stationary	761968		5	1900085													6	MG1655*_late stationary	1007424	71206	2.17653	2.94833	2.56243
ALEGDAEWEAK	Housekeeper	18	Seq+_late stationary	917224		6	1007424													7	MG1655*_exponential	1659964	177776	1.32092	1.18092	1.25092
ALEGDAEWEAK	Housekeeper	1	MG1655*_exponential	908493		7	1659964													8	MG1655*_early stationary	4616516	547843	0.474965	0.38321	0.429088
ALEGDAEWEAK	Housekeeper	2	MG1655*_early stationary	660600		8	4616516													9	MG1655*_late stationary	1369250	178585	1.60138	1.17557	1.38847
ALEGDAEWEAK	Housekeeper	3	MG1655*_late stationary	768810		9	1369250													10	Seq+_exponential	2079189	149476	1.05459	1.4045	1.22954
ALEGDAEWEAK	Housekeeper	4	MG1655*_exponential	2139868		10	2079189													11	Seq+_early stationary	2069681	203477	1.05943	1.03176	1.04559
ALEGDAEWEAK	Housekeeper	5	MG1655*_early stationary	863609		11	2069681													12	Seq+_late stationary	2033053	177194	1.07852	1.1848	1.13166
ALEGDAEWEAK	Housekeeper	6	MG1655*_late stationary	477702		12	2033053													13	Seq+_exponential	1487972	119464	1.47361	1.75734	1.61547
ALEGDAEWEAK	Housekeeper	7	MG1655*_exponential	825033		13	1487972													14	Seq+_early stationary	2178901	231008	1.00633	0.908795	0.95756
ALEGDAEWEAK	Housekeeper	8	MG1655*_early stationary	2412425		14	2178901													15	Seq+_late stationary	2753229	263079	0.796405	0.798007	0.797206
ALEGDAEWEAK	Housekeeper	9	MG1655*_late stationary	639462		15	2753229													16	Seq+_exponential	4170734	330412	0.525731	0.635385	0.580558
ALEGDAEWEAK	Housekeeper	10	Seq+_exponential	951204		16	4170734													17	Seq+_early stationary	1595596	180875	1.37421	1.16068	1.26745
ALEGDAEWEAK	Housekeeper	11	Seq+_early stationary	933524		17	1595596													18	Seq+_late stationary	1992592	155980	1.10042	1.34593	1.22318
ALEGDAEWEAK	Housekeeper	12	Seq+_late stationary	1022925		18	1992592														Average	2.19268e+06	209939
ALEGDAEWEAK	Housekeeper	13	Seq+_exponential	636969
ALEGDAEWEAK	Housekeeper	14	Seq+_early stationary	989581
ALEGDAEWEAK	Housekeeper	15	Seq+_late stationary	1173831
ALEGDAEWEAK	Housekeeper	16	Seq+_exponential	1797307
ALEGDAEWEAK	Housekeeper	17	Seq+_early stationary	673617
ALEGDAEWEAK	Housekeeper	18	Seq+_late stationary	827144		Sum of Area	Column Labels
ALEGDAEWEAK	Housekeeper	1	MG1655*_exponential			Row Labels	EIMQVALNQAK
ALEGDAEWEAK	Housekeeper	2	MG1655*_early stationary	602439		1	119916
ALEGDAEWEAK	Housekeeper	3	MG1655*_late stationary	649272		2	153393
ALEGDAEWEAK	Housekeeper	4	MG1655*_exponential	1709845		3	126036
ALEGDAEWEAK	Housekeeper	5	MG1655*_early stationary	754084		4	422539
ALEGDAEWEAK	Housekeeper	6	MG1655*_late stationary	417444		5	170641
ALEGDAEWEAK	Housekeeper	7	MG1655*_exponential	614132		6	71206
ALEGDAEWEAK	Housekeeper	8	MG1655*_early stationary	1584185		7	177776
ALEGDAEWEAK	Housekeeper	9	MG1655*_late stationary	526485		8	547843
ALEGDAEWEAK	Housekeeper	10	Seq+_exponential	254896		9	178585
ALEGDAEWEAK	Housekeeper	11	Seq+_early stationary	295023		10	149476
ALEGDAEWEAK	Housekeeper	12	Seq+_late stationary	235390		11	203477
ALEGDAEWEAK	Housekeeper	13	Seq+_exponential	192489		12	177194
ALEGDAEWEAK	Housekeeper	14	Seq+_early stationary	214536		13	119464
ALEGDAEWEAK	Housekeeper	15	Seq+_late stationary	357955		14	231008
ALEGDAEWEAK	Housekeeper	16	Seq+_exponential	516764		15	263079
ALEGDAEWEAK	Housekeeper	17	Seq+_early stationary	160011		16	330412
ALEGDAEWEAK	Housekeeper	18	Seq+_late stationary	248224		17	180875
ALEGDAEWEAK	Housekeeper	1	MG1655*_exponential	292574		18	155980
ALEGDAEWEAK	Housekeeper	2	MG1655*_early stationary	171360
ALEGDAEWEAK	Housekeeper	3	MG1655*_late stationary
ALEGDAEWEAK	Housekeeper	4	MG1655*_exponential	650877
ALEGDAEWEAK	Housekeeper	5	MG1655*_early stationary	282392
ALEGDAEWEAK	Housekeeper	6	MG1655*_late stationary	112278
ALEGDAEWEAK	Housekeeper	7	MG1655*_exponential	220799
ALEGDAEWEAK	Housekeeper	8	MG1655*_early stationary	619906
ALEGDAEWEAK	Housekeeper	9	MG1655*_late stationary	203303
EIMQVALNQAK	Housekeeper	10	Seq+_exponential	25874
EIMQVALNQAK	Housekeeper	11	Seq+_early stationary	22011
EIMQVALNQAK	Housekeeper	12	Seq+_late stationary	30116
EIMQVALNQAK	Housekeeper	13	Seq+_exponential	17025
EIMQVALNQAK	Housekeeper	14	Seq+_early stationary	33834
EIMQVALNQAK	Housekeeper	15	Seq+_late stationary	33680
EIMQVALNQAK	Housekeeper	16	Seq+_exponential	44362
EIMQVALNQAK	Housekeeper	17	Seq+_early stationary	24039
EIMQVALNQAK	Housekeeper	18	Seq+_late stationary	20587
EIMQVALNQAK	Housekeeper	1	MG1655*_exponential	19121
EIMQVALNQAK	Housekeeper	2	MG1655*_early stationary	19264
EIMQVALNQAK	Housekeeper	3	MG1655*_late stationary	17496
EIMQVALNQAK	Housekeeper	4	MG1655*_exponential	72796
EIMQVALNQAK	Housekeeper	5	MG1655*_early stationary	22670
EIMQVALNQAK	Housekeeper	6	MG1655*_late stationary	7309
EIMQVALNQAK	Housekeeper	7	MG1655*_exponential	23546
EIMQVALNQAK	Housekeeper	8	MG1655*_early stationary	67955
EIMQVALNQAK	Housekeeper	9	MG1655*_late stationary	27564
EIMQVALNQAK	Housekeeper	10	Seq+_exponential	49837
EIMQVALNQAK	Housekeeper	11	Seq+_early stationary	74236
EIMQVALNQAK	Housekeeper	12	Seq+_late stationary	48419
EIMQVALNQAK	Housekeeper	13	Seq+_exponential	32393
EIMQVALNQAK	Housekeeper	14	Seq+_early stationary	61171
EIMQVALNQAK	Housekeeper	15	Seq+_late stationary	79053
EIMQVALNQAK	Housekeeper	16	Seq+_exponential	125862
EIMQVALNQAK	Housekeeper	17	Seq+_early stationary	57364
EIMQVALNQAK	Housekeeper	18	Seq+_late stationary	56113
EIMQVALNQAK	Housekeeper	1	MG1655*_exponential	26268
EIMQVALNQAK	Housekeeper	2	MG1655*_early stationary	52281
EIMQVALNQAK	Housekeeper	3	MG1655*_late stationary	37933
EIMQVALNQAK	Housekeeper	4	MG1655*_exponential	138127
EIMQVALNQAK	Housekeeper	5	MG1655*_early stationary	61896
EIMQVALNQAK	Housekeeper	6	MG1655*_late stationary	29272
EIMQVALNQAK	Housekeeper	7	MG1655*_exponential	38894
EIMQVALNQAK	Housekeeper	8	MG1655*_early stationary	126014
EIMQVALNQAK	Housekeeper	9	MG1655*_late stationary	46775
EIMQVALNQAK	Housekeeper	10	Seq+_exponential	73765
EIMQVALNQAK	Housekeeper	11	Seq+_early stationary	107230
EIMQVALNQAK	Housekeeper	12	Seq+_late stationary	98659
EIMQVALNQAK	Housekeeper	13	Seq+_exponential	70046
EIMQVALNQAK	Housekeeper	14	Seq+_early stationary	136003
EIMQVALNQAK	Housekeeper	15	Seq+_late stationary	150346
EIMQVALNQAK	Housekeeper	16	Seq+_exponential	160188
EIMQVALNQAK	Housekeeper	17	Seq+_early stationary	99472
EIMQVALNQAK	Housekeeper	18	Seq+_late stationary	79280
EIMQVALNQAK	Housekeeper	1	MG1655*_exponential	74527
EIMQVALNQAK	Housekeeper	2	MG1655*_early stationary	81848
EIMQVALNQAK	Housekeeper	3	MG1655*_late stationary	70607
EIMQVALNQAK	Housekeeper	4	MG1655*_exponential	211616
EIMQVALNQAK	Housekeeper	5	MG1655*_early stationary	86075
EIMQVALNQAK	Housekeeper	6	MG1655*_late stationary	34625
EIMQVALNQAK	Housekeeper	7	MG1655*_exponential	115336
EIMQVALNQAK	Housekeeper	8	MG1655*_early stationary	353874
EIMQVALNQAK	Housekeeper	9	MG1655*_late stationary	104246

## Sheet: dxs
Peptide Sequence	Protein Name	Replicate Name	Area				Peak Area (Sum of transitions)	Sample Normalization Factor	Normalized Peak Area			AVG MG	SD	AVG Seq	SD			Legend
IFGDWLCETAAK	DXS	1	13602			1	25156	1.78817	44983.1		exp	87889	13599.7	50434.1	6895.46			exp	exponential phase
IFGDWLCETAAK	DXS	1	5065			2	22032	1.44864	31916.4		trans	77751.3	7025.08	77151.3	2510.59			trans	transition / early stationary phase
IFGDWLCETAAK	DXS	1	6489			3	13634	1.60597	21895.8		stat	86697.2	6330.89	64912.6	7132.85			stat	late stationary phase
IFGDWLCETAAK	DXS	2	13686			4	44882	0.492025	22083.1
IFGDWLCETAAK	DXS	2	3506			5	23190	1.19214	27645.8
IFGDWLCETAAK	DXS	2	4840			6	13353	2.56243	34216.1
IFGDWLCETAAK	DXS	3	8244			7	16646	1.25092	20822.8
IFGDWLCETAAK	DXS	3	1964			8	42390	0.429088	18189
IFGDWLCETAAK	DXS	3	3426			9	22028	1.38847	30585.3
IFGDWLCETAAK	DXS	4	27094			10	19457	1.22954	23923.2
IFGDWLCETAAK	DXS	4	6786			11	21949	1.04559	22949.7
IFGDWLCETAAK	DXS	4	11002			12	25041	1.13166	28337.8
IFGDWLCETAAK	DXS	5	13660			13	6286	1.61547	10154.9
IFGDWLCETAAK	DXS	5	2986			14	29083	0.95756	27848.7
IFGDWLCETAAK	DXS	5	6544			15	17736	0.797206	14139.2
IFGDWLCETAAK	DXS	6	6834			16	28173	0.580558	16356.1
IFGDWLCETAAK	DXS	6	2202			17	20792	1.26745	26352.8
IFGDWLCETAAK	DXS	6	4317			18	18342	1.22318	22435.5
IFGDWLCETAAK	DXS	7	8281
IFGDWLCETAAK	DXS	7	3165
IFGDWLCETAAK	DXS	7	5200
IFGDWLCETAAK	DXS	8	24668
IFGDWLCETAAK	DXS	8	8422
IFGDWLCETAAK	DXS	8	9300
IFGDWLCETAAK	DXS	9	12169
IFGDWLCETAAK	DXS	9	2843
IFGDWLCETAAK	DXS	9	7016
IFGDWLCETAAK	DXS	10	11844
IFGDWLCETAAK	DXS	10	3029
IFGDWLCETAAK	DXS	10	4584
IFGDWLCETAAK	DXS	11	13238
IFGDWLCETAAK	DXS	11	3515
IFGDWLCETAAK	DXS	11	5196
IFGDWLCETAAK	DXS	12	9751
IFGDWLCETAAK	DXS	12	4915
IFGDWLCETAAK	DXS	12	10375
IFGDWLCETAAK	DXS	13	2959
IFGDWLCETAAK	DXS	13	1469
IFGDWLCETAAK	DXS	13	1858
IFGDWLCETAAK	DXS	14	13738
IFGDWLCETAAK	DXS	14	5702
IFGDWLCETAAK	DXS	14	9643
IFGDWLCETAAK	DXS	15	12759
IFGDWLCETAAK	DXS	15
IFGDWLCETAAK	DXS	15	4977
IFGDWLCETAAK	DXS	16	13245
IFGDWLCETAAK	DXS	16	4315
IFGDWLCETAAK	DXS	16	10613
IFGDWLCETAAK	DXS	17	8980
IFGDWLCETAAK	DXS	17	4563
IFGDWLCETAAK	DXS	17	7249
IFGDWLCETAAK	DXS	18	11621
IFGDWLCETAAK	DXS	18	2402
IFGDWLCETAAK	DXS	18	4319

## Sheet: dxr
Peptide Sequence	Protein Name	Replicate Name	Area				Peak Area (Sum of transitions)	Sample Normalization Factor	Normalized Peak Area			AVG MG	SD	AVG Seq	SD
ISVDSATMMNK	DXR	1	33506			1	87245	1.78817	156008		exp	350072	34051.3	338095	1452.22
ISVDSATMMNK	DXR	1	51622			2	99394	1.44864	143986		trans	421667	26644	369131	2876.91
ISVDSATMMNK	DXR	1	2117			3	86597	1.60597	139072		stat	517505	37781.4	404988	17035.4
ISVDSATMMNK	DXR	2	38025			4	196668	0.492025	96765.6
ISVDSATMMNK	DXR	2	61369			5	138673	1.19214	165318
ISVDSATMMNK	DXR	2				6	64369	2.56243	164941
ISVDSATMMNK	DXR	3	32345			7	77781	1.25092	97297.9
ISVDSATMMNK	DXR	3	54252			8	261864	0.429088	112363
ISVDSATMMNK	DXR	3				9	153760	1.38847	213492
ISVDSATMMNK	DXR	4	70784			10	92395	1.22954	113604
ISVDSATMMNK	DXR	4	124326			11	119274	1.04559	124712
ISVDSATMMNK	DXR	4	1558			12	126135	1.13166	142742
ISVDSATMMNK	DXR	5	54894			13	68725	1.61547	111023
ISVDSATMMNK	DXR	5	83779			14	130224	0.95756	124697
ISVDSATMMNK	DXR	5				15	144836	0.797206	115464
ISVDSATMMNK	DXR	6	19910			16	195447	0.580558	113468
ISVDSATMMNK	DXR	6	44459			17	94459	1.26745	119722
ISVDSATMMNK	DXR	6				18	120001	1.22318	146782
ISVDSATMMNK	DXR	7	29384
ISVDSATMMNK	DXR	7	48397
ISVDSATMMNK	DXR	7
ISVDSATMMNK	DXR	8	68593
ISVDSATMMNK	DXR	8	193271
ISVDSATMMNK	DXR	8
ISVDSATMMNK	DXR	9	65216
ISVDSATMMNK	DXR	9	88544
ISVDSATMMNK	DXR	9
ISVDSATMMNK	DXR	10	32684
ISVDSATMMNK	DXR	10	59711
ISVDSATMMNK	DXR	10
ISVDSATMMNK	DXR	11	50171
ISVDSATMMNK	DXR	11	68423
ISVDSATMMNK	DXR	11	680
ISVDSATMMNK	DXR	12	42648
ISVDSATMMNK	DXR	12	83487
ISVDSATMMNK	DXR	12
ISVDSATMMNK	DXR	13	20483
ISVDSATMMNK	DXR	13	48242
ISVDSATMMNK	DXR	13
ISVDSATMMNK	DXR	14	51318
ISVDSATMMNK	DXR	14	78906
ISVDSATMMNK	DXR	14
ISVDSATMMNK	DXR	15	57953
ISVDSATMMNK	DXR	15	86883
ISVDSATMMNK	DXR	15
ISVDSATMMNK	DXR	16	81209
ISVDSATMMNK	DXR	16	111089
ISVDSATMMNK	DXR	16	3149
ISVDSATMMNK	DXR	17	33321
ISVDSATMMNK	DXR	17	61138
ISVDSATMMNK	DXR	17
ISVDSATMMNK	DXR	18	39409
ISVDSATMMNK	DXR	18	79825
ISVDSATMMNK	DXR	18	767
Peptide Sequence	Protein Name	Replicate Name	Area				Peak Area (Sum of transitions)	Sample Normalization Factor	Normalized Peak Area			MG	SD	Seq	SD
YAVMDDEASAK	DXR	1	1341			1	4236	1.78817	7574.67		exp	18051.9	1402.4	12251	223.391
YAVMDDEASAK	DXR	1	1618			2	2679	1.44864	3880.9		trans	10463.3	369.441	11947.8	370.762
YAVMDDEASAK	DXR	1	1277			3	2720	1.60597	4368.24		stat	12948.4	306.304	12143.4	479.121
YAVMDDEASAK	DXR	2	945			4	9866	0.492025	4854.32
YAVMDDEASAK	DXR	2	893			5	2881	1.19214	3434.57
YAVMDDEASAK	DXR	2	841			6	1556	2.56243	3987.14
YAVMDDEASAK	DXR	3	995			7	4495	1.25092	5622.89
YAVMDDEASAK	DXR	3	1025			8	7336	0.429088	3147.79
YAVMDDEASAK	DXR	3	700			9	3308	1.38847	4593.07
YAVMDDEASAK	DXR	4	2842			10	3412	1.22954	4195.2
YAVMDDEASAK	DXR	4	3961			11	3880	1.04559	4056.91
YAVMDDEASAK	DXR	4	3063			12	3887	1.13166	4398.75
YAVMDDEASAK	DXR	5	892			13	2618	1.61547	4229.31
YAVMDDEASAK	DXR	5	1207			14	3739	0.95756	3580.32
YAVMDDEASAK	DXR	5	782			15	5322	0.797206	4242.73
YAVMDDEASAK	DXR	6	484			16	6591	0.580558	3826.46
YAVMDDEASAK	DXR	6	627			17	3401	1.26745	4310.59
YAVMDDEASAK	DXR	6	445			18	2863	1.22318	3501.95
YAVMDDEASAK	DXR	7	1196
YAVMDDEASAK	DXR	7	1894
YAVMDDEASAK	DXR	7	1405
YAVMDDEASAK	DXR	8	2318
YAVMDDEASAK	DXR	8	2742
YAVMDDEASAK	DXR	8	2276
YAVMDDEASAK	DXR	9	856
YAVMDDEASAK	DXR	9	1348
YAVMDDEASAK	DXR	9	1104
YAVMDDEASAK	DXR	10	1240
YAVMDDEASAK	DXR	10	1487
YAVMDDEASAK	DXR	10	685
YAVMDDEASAK	DXR	11	1320
YAVMDDEASAK	DXR	11	1281
YAVMDDEASAK	DXR	11	1279
YAVMDDEASAK	DXR	12	1307
YAVMDDEASAK	DXR	12	1319
YAVMDDEASAK	DXR	12	1261
YAVMDDEASAK	DXR	13	776
YAVMDDEASAK	DXR	13	1176
YAVMDDEASAK	DXR	13	666
YAVMDDEASAK	DXR	14	1070
YAVMDDEASAK	DXR	14	1789
YAVMDDEASAK	DXR	14	880
YAVMDDEASAK	DXR	15	1626
YAVMDDEASAK	DXR	15	2175
YAVMDDEASAK	DXR	15	1521
YAVMDDEASAK	DXR	16	1863
YAVMDDEASAK	DXR	16	3027
YAVMDDEASAK	DXR	16	1701
YAVMDDEASAK	DXR	17	1394
YAVMDDEASAK	DXR	17	1333
YAVMDDEASAK	DXR	17	674
YAVMDDEASAK	DXR	18	1429
YAVMDDEASAK	DXR	18	1434
YAVMDDEASAK	DXR	18

## Sheet: ispD
Peptide Sequence	Protein Name	Replicate Name	Area				Peak Area (Sum of transitions)	Sample Normalization Factor	Normalized Peak Area			AVG MG	SD	AVG Seq	SD
VTRPEDLALAEFYLTR	ispD	1	1113			1	7026	1.78817	12563.6		exp	23102.3	4211.93	18622.2	3971.59
VTRPEDLALAEFYLTR	ispD	1	3506			2	4823	1.44864	6986.78		trans	17715.8	947.141	29350.5	4264.4
VTRPEDLALAEFYLTR	ispD	1	2407			3	3498	1.60597	5617.68		stat	35210.9	5393.13	28717	1953.04
VTRPEDLALAEFYLTR	ispD	2	653			4	10573	0.492025	5202.18
VTRPEDLALAEFYLTR	ispD	2	1983			5	4618	1.19214	5505.32
VTRPEDLALAEFYLTR	ispD	2	2187			6	6165	2.56243	15797.4
VTRPEDLALAEFYLTR	ispD	3	874			7	4266	1.25092	5336.43
VTRPEDLALAEFYLTR	ispD	3	1987			8	12174	0.429088	5223.71
VTRPEDLALAEFYLTR	ispD	3	637			9	9936	1.38847	13795.9
VTRPEDLALAEFYLTR	ispD	4				10	2863	1.22954	3520.18
VTRPEDLALAEFYLTR	ispD	4	5986			11	8423	1.04559	8807.04
VTRPEDLALAEFYLTR	ispD	4	4587			12	10226	1.13166	11572.3
VTRPEDLALAEFYLTR	ispD	5	797			13	2682	1.61547	4332.7
VTRPEDLALAEFYLTR	ispD	5	2312			14	6362	0.95756	6092
VTRPEDLALAEFYLTR	ispD	5	1509			15	9621	0.797206	7669.92
VTRPEDLALAEFYLTR	ispD	6	1178			16	18550	0.580558	10769.4
VTRPEDLALAEFYLTR	ispD	6	2610			17	11402	1.26745	14451.4
VTRPEDLALAEFYLTR	ispD	6	2377			18	7746	1.22318	9474.72
VTRPEDLALAEFYLTR	ispD	7	737
VTRPEDLALAEFYLTR	ispD	7	2320
VTRPEDLALAEFYLTR	ispD	7	1209
VTRPEDLALAEFYLTR	ispD	8	4208
VTRPEDLALAEFYLTR	ispD	8
VTRPEDLALAEFYLTR	ispD	8	7966
VTRPEDLALAEFYLTR	ispD	9	1419
VTRPEDLALAEFYLTR	ispD	9	5167
VTRPEDLALAEFYLTR	ispD	9	3350
VTRPEDLALAEFYLTR	ispD	10	707
VTRPEDLALAEFYLTR	ispD	10	1290
VTRPEDLALAEFYLTR	ispD	10	866
VTRPEDLALAEFYLTR	ispD	11	1793
VTRPEDLALAEFYLTR	ispD	11	2912
VTRPEDLALAEFYLTR	ispD	11	3718
VTRPEDLALAEFYLTR	ispD	12	2025
VTRPEDLALAEFYLTR	ispD	12	3614
VTRPEDLALAEFYLTR	ispD	12	4587
VTRPEDLALAEFYLTR	ispD	13	406
VTRPEDLALAEFYLTR	ispD	13	1603
VTRPEDLALAEFYLTR	ispD	13	673
VTRPEDLALAEFYLTR	ispD	14	1240
VTRPEDLALAEFYLTR	ispD	14	2884
VTRPEDLALAEFYLTR	ispD	14	2238
VTRPEDLALAEFYLTR	ispD	15	3016
VTRPEDLALAEFYLTR	ispD	15	3494
VTRPEDLALAEFYLTR	ispD	15	3111
VTRPEDLALAEFYLTR	ispD	16	2967
VTRPEDLALAEFYLTR	ispD	16	9329
VTRPEDLALAEFYLTR	ispD	16	6254
VTRPEDLALAEFYLTR	ispD	17	2900
VTRPEDLALAEFYLTR	ispD	17	4759
VTRPEDLALAEFYLTR	ispD	17	3743
VTRPEDLALAEFYLTR	ispD	18	2116
VTRPEDLALAEFYLTR	ispD	18	3176
VTRPEDLALAEFYLTR	ispD	18	2454

## Sheet: ispE
Peptide Sequence	Protein Name	Replicate Name	Area				Peak Area (Sum of transitions)	Sample Normalization Factor	Normalized Peak Area			AVG MG	SD	AVG Seq	SD
LLTPVEGVEHEDNLIVRAAR	ispE	1	3787			1	5371	1.78817	9604.23		exp	30918.6	1828.46	44250.6	6055.54
LLTPVEGVEHEDNLIVRAAR	ispE	1	723			2	5704	1.44864	8263.04		trans	14278.8	3975.55	25826.4	4148.16
LLTPVEGVEHEDNLIVRAAR	ispE	1	861			3	4282	1.60597	6876.76		stat	20361	1578.16	25118.6	1656.14
LLTPVEGVEHEDNLIVRAAR	ispE	2	3235			4	18155	0.492025	8932.72
LLTPVEGVEHEDNLIVRAAR	ispE	2	2010			5	4678	1.19214	5576.85
LLTPVEGVEHEDNLIVRAAR	ispE	2	459			6	2016	2.56243	5165.86
LLTPVEGVEHEDNLIVRAAR	ispE	3	2187			7	9898	1.25092	12381.6
LLTPVEGVEHEDNLIVRAAR	ispE	3	1241			8	1023	0.429088	438.957
LLTPVEGVEHEDNLIVRAAR	ispE	3	854			9	5991	1.38847	8318.34
LLTPVEGVEHEDNLIVRAAR	ispE	4	8660			10	12415	1.22954	15264.8
LLTPVEGVEHEDNLIVRAAR	ispE	4	6588			11	6113	1.04559	6391.72
LLTPVEGVEHEDNLIVRAAR	ispE	4	2907			12	8236	1.13166	9320.33
LLTPVEGVEHEDNLIVRAAR	ispE	5	2266			13	5233	1.61547	8453.77
LLTPVEGVEHEDNLIVRAAR	ispE	5	1540			14	6308	0.95756	6040.29
LLTPVEGVEHEDNLIVRAAR	ispE	5	872			15	8104	0.797206	6460.56
LLTPVEGVEHEDNLIVRAAR	ispE	6	1472			16	35366	0.580558	20532
LLTPVEGVEHEDNLIVRAAR	ispE	6	338			17	10568	1.26745	13394.4
LLTPVEGVEHEDNLIVRAAR	ispE	6	206			18	7634	1.22318	9337.73
LLTPVEGVEHEDNLIVRAAR	ispE	7	7139
LLTPVEGVEHEDNLIVRAAR	ispE	7	1595
LLTPVEGVEHEDNLIVRAAR	ispE	7	1164
LLTPVEGVEHEDNLIVRAAR	ispE	8	892
LLTPVEGVEHEDNLIVRAAR	ispE	8	57
LLTPVEGVEHEDNLIVRAAR	ispE	8	74
LLTPVEGVEHEDNLIVRAAR	ispE	9	4338
LLTPVEGVEHEDNLIVRAAR	ispE	9	1653
LLTPVEGVEHEDNLIVRAAR	ispE	9
LLTPVEGVEHEDNLIVRAAR	ispE	10	6753
LLTPVEGVEHEDNLIVRAAR	ispE	10	2486
LLTPVEGVEHEDNLIVRAAR	ispE	10	3176
LLTPVEGVEHEDNLIVRAAR	ispE	11	3946
LLTPVEGVEHEDNLIVRAAR	ispE	11	1737
LLTPVEGVEHEDNLIVRAAR	ispE	11	430
LLTPVEGVEHEDNLIVRAAR	ispE	12	4887
LLTPVEGVEHEDNLIVRAAR	ispE	12	1997
LLTPVEGVEHEDNLIVRAAR	ispE	12	1352
LLTPVEGVEHEDNLIVRAAR	ispE	13	4406
LLTPVEGVEHEDNLIVRAAR	ispE	13	126
LLTPVEGVEHEDNLIVRAAR	ispE	13	701
LLTPVEGVEHEDNLIVRAAR	ispE	14	3416
LLTPVEGVEHEDNLIVRAAR	ispE	14	1923
LLTPVEGVEHEDNLIVRAAR	ispE	14	969
LLTPVEGVEHEDNLIVRAAR	ispE	15	3071
LLTPVEGVEHEDNLIVRAAR	ispE	15	3751
LLTPVEGVEHEDNLIVRAAR	ispE	15	1282
LLTPVEGVEHEDNLIVRAAR	ispE	16	9326
LLTPVEGVEHEDNLIVRAAR	ispE	16	13655
LLTPVEGVEHEDNLIVRAAR	ispE	16	12385
LLTPVEGVEHEDNLIVRAAR	ispE	17	2062
LLTPVEGVEHEDNLIVRAAR	ispE	17	4152
LLTPVEGVEHEDNLIVRAAR	ispE	17	4354
LLTPVEGVEHEDNLIVRAAR	ispE	18	4402
LLTPVEGVEHEDNLIVRAAR	ispE	18	2410
LLTPVEGVEHEDNLIVRAAR	ispE	18	822

## Sheet: ispF
Peptide Sequence	Protein Name	Replicate Name	Area				Peak Area (Sum of transitions)	Sample Normalization Factor	Normalized Peak Area			AVG MG	SD	AVG Seq	SD
LGFTGRGEGIACEAVALLIK	ispF	1	44980			1	108827	1.78817	194601		exp	252919	95528.5	182180	25404.8
LGFTGRGEGIACEAVALLIK	ispF	1	30176			2	64791	1.44864	93858.8		trans	154805	40622.5	167325	38773.7
LGFTGRGEGIACEAVALLIK	ispF	1	33671			3	70185	1.60597	112715		stat	241298	45199	109678	21771.8
LGFTGRGEGIACEAVALLIK	ispF	2	27817			4	56340	0.492025	27720.7
LGFTGRGEGIACEAVALLIK	ispF	2	17383			5	40353	1.19214	48106.6
LGFTGRGEGIACEAVALLIK	ispF	2	19591			6	38950	2.56243	99806.6
LGFTGRGEGIACEAVALLIK	ispF	3	30682			7	24460	1.25092	30597.5
LGFTGRGEGIACEAVALLIK	ispF	3	19375			8	29923	0.429088	12839.6
LGFTGRGEGIACEAVALLIK	ispF	3	20128			9	20725	1.38847	28776.1
LGFTGRGEGIACEAVALLIK	ispF	4	21523			10	32879	1.22954	40426.1
LGFTGRGEGIACEAVALLIK	ispF	4	17351			11	26730	1.04559	27948.7
LGFTGRGEGIACEAVALLIK	ispF	4	17466			12	23033	1.13166	26065.5
LGFTGRGEGIACEAVALLIK	ispF	5	15658			13	55226	1.61547	89216.1
LGFTGRGEGIACEAVALLIK	ispF	5	11819			14	41055	0.95756	39312.6
LGFTGRGEGIACEAVALLIK	ispF	5	12876			15	27624	0.797206	22022
LGFTGRGEGIACEAVALLIK	ispF	6	15444			16	90496	0.580558	52538.2
LGFTGRGEGIACEAVALLIK	ispF	6	10902			17	78949	1.26745	100064
LGFTGRGEGIACEAVALLIK	ispF	6	12604			18	50353	1.22318	61590.6
LGFTGRGEGIACEAVALLIK	ispF	7	9919
LGFTGRGEGIACEAVALLIK	ispF	7	7440
LGFTGRGEGIACEAVALLIK	ispF	7	7101
LGFTGRGEGIACEAVALLIK	ispF	8	10804
LGFTGRGEGIACEAVALLIK	ispF	8	9289
LGFTGRGEGIACEAVALLIK	ispF	8	9830
LGFTGRGEGIACEAVALLIK	ispF	9	7448
LGFTGRGEGIACEAVALLIK	ispF	9	6464
LGFTGRGEGIACEAVALLIK	ispF	9	6813
LGFTGRGEGIACEAVALLIK	ispF	10	12827
LGFTGRGEGIACEAVALLIK	ispF	10	9323
LGFTGRGEGIACEAVALLIK	ispF	10	10729
LGFTGRGEGIACEAVALLIK	ispF	11	10781
LGFTGRGEGIACEAVALLIK	ispF	11	8003
LGFTGRGEGIACEAVALLIK	ispF	11	7946
LGFTGRGEGIACEAVALLIK	ispF	12	8924
LGFTGRGEGIACEAVALLIK	ispF	12	7189
LGFTGRGEGIACEAVALLIK	ispF	12	6920
LGFTGRGEGIACEAVALLIK	ispF	13	23348
LGFTGRGEGIACEAVALLIK	ispF	13	14384
LGFTGRGEGIACEAVALLIK	ispF	13	17494
LGFTGRGEGIACEAVALLIK	ispF	14	16327
LGFTGRGEGIACEAVALLIK	ispF	14	11934
LGFTGRGEGIACEAVALLIK	ispF	14	12794
LGFTGRGEGIACEAVALLIK	ispF	15	14434
LGFTGRGEGIACEAVALLIK	ispF	15	13190
LGFTGRGEGIACEAVALLIK	ispF	15
LGFTGRGEGIACEAVALLIK	ispF	16	36331
LGFTGRGEGIACEAVALLIK	ispF	16	25054
LGFTGRGEGIACEAVALLIK	ispF	16	29111
LGFTGRGEGIACEAVALLIK	ispF	17	32665
LGFTGRGEGIACEAVALLIK	ispF	17	21444
LGFTGRGEGIACEAVALLIK	ispF	17	24840
LGFTGRGEGIACEAVALLIK	ispF	18	20618
LGFTGRGEGIACEAVALLIK	ispF	18	13955
LGFTGRGEGIACEAVALLIK	ispF	18	15780

## Sheet: ispG
Peptide Sequence	Protein Name	Replicate Name	Area				Peak Area (Sum of transitions)	Sample Normalization Factor	Normalized Peak Area			AVG MG	SD	AVG Seq	SD
VAEYGVDCLR	ispG	1	7858			1	26960	1.78817	48208.9		exp	108396	10459.7	95440.8	4512.42
VAEYGVDCLR	ispG	1	11450			2	22198	1.44864	32156.9		trans	79528.9	7871.37	84538.5	4048.32
VAEYGVDCLR	ispG	1	7652			3	16929	1.60597	27187.5		stat	78213.4	4661.33	80466.1	6198.19
VAEYGVDCLR	ispG	2	6891			4	61404	0.492025	30212.3
VAEYGVDCLR	ispG	2	7202			5	25042	1.19214	29853.7
VAEYGVDCLR	ispG	2	8105			6	8177	2.56243	20953
VAEYGVDCLR	ispG	3	5083			7	23962	1.25092	29974.6
VAEYGVDCLR	ispG	3	6004			8	40827	0.429088	17518.4
VAEYGVDCLR	ispG	3	5842			9	21659	1.38847	30072.9
VAEYGVDCLR	ispG	4	20323			10	22456	1.22954	27610.6
VAEYGVDCLR	ispG	4	23776			11	22480	1.04559	23505
VAEYGVDCLR	ispG	4	17305			12	19175	1.13166	21699.5
VAEYGVDCLR	ispG	5	7287			13	19343	1.61547	31248.1
VAEYGVDCLR	ispG	5	9171			14	31887	0.95756	30533.7
VAEYGVDCLR	ispG	5	8584			15	31428	0.797206	25054.6
VAEYGVDCLR	ispG	6	2580			16	63012	0.580558	36582.1
VAEYGVDCLR	ispG	6	3672			17	24064	1.26745	30499.9
VAEYGVDCLR	ispG	6	1925			18	27561	1.22318	33712
VAEYGVDCLR	ispG	7	5955
VAEYGVDCLR	ispG	7	12978
VAEYGVDCLR	ispG	7	5029
VAEYGVDCLR	ispG	8	10170
VAEYGVDCLR	ispG	8	17397
VAEYGVDCLR	ispG	8	13260
VAEYGVDCLR	ispG	9	6992
VAEYGVDCLR	ispG	9	9382
VAEYGVDCLR	ispG	9	5285
VAEYGVDCLR	ispG	10	7496
VAEYGVDCLR	ispG	10	8531
VAEYGVDCLR	ispG	10	6429
VAEYGVDCLR	ispG	11	6744
VAEYGVDCLR	ispG	11	10712
VAEYGVDCLR	ispG	11	5024
VAEYGVDCLR	ispG	12	6568
VAEYGVDCLR	ispG	12	6345
VAEYGVDCLR	ispG	12	6262
VAEYGVDCLR	ispG	13	7316
VAEYGVDCLR	ispG	13	7393
VAEYGVDCLR	ispG	13	4634
VAEYGVDCLR	ispG	14	10146
VAEYGVDCLR	ispG	14	10961
VAEYGVDCLR	ispG	14	10780
VAEYGVDCLR	ispG	15	8796
VAEYGVDCLR	ispG	15	15817
VAEYGVDCLR	ispG	15	6815
VAEYGVDCLR	ispG	16	21437
VAEYGVDCLR	ispG	16	19104
VAEYGVDCLR	ispG	16	22471
VAEYGVDCLR	ispG	17	7261
VAEYGVDCLR	ispG	17	9512
VAEYGVDCLR	ispG	17	7291
VAEYGVDCLR	ispG	18	7953
VAEYGVDCLR	ispG	18	12012
VAEYGVDCLR	ispG	18	7596
Peptide Sequence	Protein Name	Replicate Name	Area				SUM					MG	SD	Seq	SD
LNFDQFK	ispG	1	3548			1	33001	1.78817	59011.2		exp	184655	11718.6	175596	8629.98
LNFDQFK	ispG	1	27107			2	49273	1.44864	71378.8		trans	180563	10835.5	176860	3069.44
LNFDQFK	ispG	1	2346			3	27591	1.60597	44310.3		stat	178613	19153.8	176409	15711.1
LNFDQFK	ispG	2	5232			4	104287	0.492025	51311.8
LNFDQFK	ispG	2	39981			5	49858	1.19214	59437.9
LNFDQFK	ispG	2	4060			6	20785	2.56243	53260.1
LNFDQFK	ispG	3	2012			7	59422	1.25092	74332.2
LNFDQFK	ispG	3	25579			8	115936	0.429088	49746.7
LNFDQFK	ispG	3				9	58368	1.38847	81042.4
LNFDQFK	ispG	4	15238			10	47571	1.22954	58490.6
LNFDQFK	ispG	4	81089			11	57816	1.04559	60452.1
LNFDQFK	ispG	4	7960			12	49422	1.13166	55928.8
LNFDQFK	ispG	5	7497			13	30903	1.61547	49923
LNFDQFK	ispG	5	38297			14	57879	0.95756	55422.6
LNFDQFK	ispG	5	4064			15	56105	0.797206	44727.2
LNFDQFK	ispG	6	2433			16	115721	0.580558	67182.8
LNFDQFK	ispG	6	18352			17	48117	1.26745	60985.8
LNFDQFK	ispG	6				18	61931	1.22318	75752.5
LNFDQFK	ispG	7	8125
LNFDQFK	ispG	7	51297
LNFDQFK	ispG	7
LNFDQFK	ispG	8	7909
LNFDQFK	ispG	8	103082
LNFDQFK	ispG	8	4945
LNFDQFK	ispG	9	5180
LNFDQFK	ispG	9	50456
LNFDQFK	ispG	9	2732
LNFDQFK	ispG	10	7707
LNFDQFK	ispG	10	39864
LNFDQFK	ispG	10
LNFDQFK	ispG	11	8071
LNFDQFK	ispG	11	49745
LNFDQFK	ispG	11
LNFDQFK	ispG	12	3788
LNFDQFK	ispG	12	45634
LNFDQFK	ispG	12
LNFDQFK	ispG	13	4719
LNFDQFK	ispG	13	23441
LNFDQFK	ispG	13	2743
LNFDQFK	ispG	14	7505
LNFDQFK	ispG	14	47801
LNFDQFK	ispG	14	2573
LNFDQFK	ispG	15	9356
LNFDQFK	ispG	15	45357
LNFDQFK	ispG	15	1392
LNFDQFK	ispG	16	14786
LNFDQFK	ispG	16	88693
LNFDQFK	ispG	16	12242
LNFDQFK	ispG	17	4679
LNFDQFK	ispG	17	40390
LNFDQFK	ispG	17	3048
LNFDQFK	ispG	18	8536
LNFDQFK	ispG	18	49087
LNFDQFK	ispG	18	4308

## Sheet: ispH
Peptide Sequence	Protein Name	Replicate Name	Area				Peak Area (Sum of transitions)	Sample Normalization Factor	Normalized Peak Area			AVG MG	SD	AVG Seq	SD
DLTVFDATCPLVTK	ispH	1	7460			1	28784	1.78817	51470.5		exp	107671	14330.7	92797.8	9346.74
DLTVFDATCPLVTK	ispH	1	6999			2	19425	1.44864	28139.8		trans	93265.4	5722.29	70070.9	5083.53
DLTVFDATCPLVTK	ispH	1	14325			3	13362	1.60597	21459		stat	98428.9	10365.9	77045.4	6935.47
DLTVFDATCPLVTK	ispH	2	5855			4	66924	0.492025	32928.3
DLTVFDATCPLVTK	ispH	2	4682			5	31610	1.19214	37683.7
DLTVFDATCPLVTK	ispH	2	8888			6	13735	2.56243	35195
DLTVFDATCPLVTK	ispH	3	2983			7	18604	1.25092	23272.1
DLTVFDATCPLVTK	ispH	3	4525			8	63954	0.429088	27441.9
DLTVFDATCPLVTK	ispH	3	5854			9	30087	1.38847	41775
DLTVFDATCPLVTK	ispH	4	21227			10	18940	1.22954	23287.5
DLTVFDATCPLVTK	ispH	4	19406			11	20500	1.04559	21434.7
DLTVFDATCPLVTK	ispH	4	26291			12	28248	1.13166	31967.1
DLTVFDATCPLVTK	ispH	5	7456			13	17430	1.61547	28157.7
DLTVFDATCPLVTK	ispH	5	8020			14	30412	0.95756	29121.3
DLTVFDATCPLVTK	ispH	5	16134			15	33664	0.797206	26837.1
DLTVFDATCPLVTK	ispH	6	2883			16	71229	0.580558	41352.6
DLTVFDATCPLVTK	ispH	6	3984			17	15397	1.26745	19514.9
DLTVFDATCPLVTK	ispH	6	6868			18	14913	1.22318	18241.2
DLTVFDATCPLVTK	ispH	7	7348
DLTVFDATCPLVTK	ispH	7	6605
DLTVFDATCPLVTK	ispH	7	4651
DLTVFDATCPLVTK	ispH	8	19668
DLTVFDATCPLVTK	ispH	8	16609
DLTVFDATCPLVTK	ispH	8	27677
DLTVFDATCPLVTK	ispH	9	7413
DLTVFDATCPLVTK	ispH	9	6919
DLTVFDATCPLVTK	ispH	9	15755
DLTVFDATCPLVTK	ispH	10	7317
DLTVFDATCPLVTK	ispH	10
DLTVFDATCPLVTK	ispH	10	11623
DLTVFDATCPLVTK	ispH	11	4905
DLTVFDATCPLVTK	ispH	11	7323
DLTVFDATCPLVTK	ispH	11	8272
DLTVFDATCPLVTK	ispH	12	10629
DLTVFDATCPLVTK	ispH	12	7553
DLTVFDATCPLVTK	ispH	12	10066
DLTVFDATCPLVTK	ispH	13	5865
DLTVFDATCPLVTK	ispH	13	5143
DLTVFDATCPLVTK	ispH	13	6422
DLTVFDATCPLVTK	ispH	14	9501
DLTVFDATCPLVTK	ispH	14	7315
DLTVFDATCPLVTK	ispH	14	13596
DLTVFDATCPLVTK	ispH	15	11336
DLTVFDATCPLVTK	ispH	15	9385
DLTVFDATCPLVTK	ispH	15	12943
DLTVFDATCPLVTK	ispH	16	24401
DLTVFDATCPLVTK	ispH	16	20625
DLTVFDATCPLVTK	ispH	16	26203
DLTVFDATCPLVTK	ispH	17
DLTVFDATCPLVTK	ispH	17	4126
DLTVFDATCPLVTK	ispH	17	11271
DLTVFDATCPLVTK	ispH	18	5627
DLTVFDATCPLVTK	ispH	18
DLTVFDATCPLVTK	ispH	18	9286
Peptide Sequence	Protein Name	Replicate Name	Area				SUM	norm factor	normalized			AVG MG	SD	AVG Seq	SD
EENIVFEVPK	ispH	1	9394			1	33823	1.78817	60481.1		exp	98867.7	23848.4	57910.8	4780.33
EENIVFEVPK	ispH	1	9641			2	12371	1.44864	17921.1		trans	63112.2	3654.76	64742.8	4011.57
EENIVFEVPK	ispH	1	14788			3	11451	1.60597	18390		stat	58708.3	3923.12	47647.7	1342.95
EENIVFEVPK	ispH	2	3535			4	40474	0.492025	19914.2
EENIVFEVPK	ispH	2	5493			5	21021	1.19214	25060.1
EENIVFEVPK	ispH	2	3343			6	6389	2.56243	16371.4
EENIVFEVPK	ispH	3	2364			7	14767	1.25092	18472.3
EENIVFEVPK	ispH	3	4935			8	46916	0.429088	20131.1
EENIVFEVPK	ispH	3	4152			9	17247	1.38847	23947
EENIVFEVPK	ispH	4	8619			10	13210	1.22954	16242.3
EENIVFEVPK	ispH	4	20083			11	21034	1.04559	21993
EENIVFEVPK	ispH	4	11772			12	13239	1.13166	14982
EENIVFEVPK	ispH	5	5587			13	15359	1.61547	24812.1
EENIVFEVPK	ispH	5	7107			14	26495	0.95756	25370.6
EENIVFEVPK	ispH	5	8327			15	21859	0.797206	17426.1
EENIVFEVPK	ispH	6	1648			16	29035	0.580558	16856.5
EENIVFEVPK	ispH	6	2587			17	13712	1.26745	17379.2
EENIVFEVPK	ispH	6	2154			18	12459	1.22318	15239.6
EENIVFEVPK	ispH	7	3313
EENIVFEVPK	ispH	7	8007
EENIVFEVPK	ispH	7	3447
EENIVFEVPK	ispH	8	9443
EENIVFEVPK	ispH	8	22558
EENIVFEVPK	ispH	8	14915
EENIVFEVPK	ispH	9	4540
EENIVFEVPK	ispH	9	7190
EENIVFEVPK	ispH	9	5517
EENIVFEVPK	ispH	10	2869
EENIVFEVPK	ispH	10	6265
EENIVFEVPK	ispH	10	4076
EENIVFEVPK	ispH	11	5296
EENIVFEVPK	ispH	11	8798
EENIVFEVPK	ispH	11	6940
EENIVFEVPK	ispH	12	1919
EENIVFEVPK	ispH	12	2633
EENIVFEVPK	ispH	12	8687
EENIVFEVPK	ispH	13	3306
EENIVFEVPK	ispH	13	7719
EENIVFEVPK	ispH	13	4334
EENIVFEVPK	ispH	14	5250
EENIVFEVPK	ispH	14	11690
EENIVFEVPK	ispH	14	9555
EENIVFEVPK	ispH	15	5147
EENIVFEVPK	ispH	15	10205
EENIVFEVPK	ispH	15	6507
EENIVFEVPK	ispH	16	5744
EENIVFEVPK	ispH	16	16891
EENIVFEVPK	ispH	16	6400
EENIVFEVPK	ispH	17	4909
EENIVFEVPK	ispH	17	8803
EENIVFEVPK	ispH	17
EENIVFEVPK	ispH	18	3460
EENIVFEVPK	ispH	18	6478
EENIVFEVPK	ispH	18	2521

[truncated: 9 more sheets: idi, rpoS, idi(Hp), crtI, crtE, crtB, ispA, ispB, Summary]
